# Supplementary material for: UBR4/POE facilitates secretory trafficking to maintain circadian clock synchrony
Source: Nat Commun. 2022 Mar 24;13:1594. doi: 10.1038/s41467-022-29244-1 (PMC8948264; doi:10.1038/s41467-022-29244-1)
Supplement: Supplementary file 4 — Supplementary Data 1 [file 41467_2022_29244_MOESM4_ESM.xlsx]

## Sheet: Notes
Supplementary Data 1. List of differentially expressed proteins between UBR4 WT and KO HEK293T cells
Sheet 1: List of 4026 stringently quantified proteins
Sheet 2: List of DEPs

## Sheet: 4026 strigently quantified
LFQ intensity SHegazi_KD1	LFQ intensity SHegazi_KD2	LFQ intensity SHegazi_KD3	LFQ intensity SHegazi_KD4	LFQ intensity SHegazi_WT1	LFQ intensity SHegazi_wt2	LFQ intensity SHegazi_WT3	LFQ intensity SHegazi_WT4	C: Student's T-test Significant KO_WT	C: Student's T-test significant	N: Peptides	N: Razor + unique peptides	N: Unique peptides	N: Sequence coverage [%]	N: Unique + razor sequence coverage [%]	N: Unique sequence coverage [%]	N: Mol. weight [kDa]	N: Q-value	N: Score	N: Intensity	N: MS/MS count	N: -Log Student's T-test p-value KO_WT	N: Student's T-test q-value KO_WT	N: Student's T-test Difference KO_WT	N: Student's T-test Test statistic KO_WT	T: Protein IDs	T: Majority protein IDs	Uniprot ID
24.3553	23.5467	22.6047	22.5543	23.47	22.4349	22.9803	23.3962			2	2	2	3.4	3.4	3.4	64.177	0.0079833	1.638	53003000	5	0.165203	0.805899	-0.168497	-0.432212	sp|A0AVF1|TTC26_HUMANTetratricopeptiderepeatprotein26OS=HomosapiensGN=TTC26PE=2SV=1	sp|A0AVF1|TTC26_HUMANTetratricopeptiderepeatprotein26OS=HomosapiensGN=TTC26PE=2SV=1	A0AVF1
29.9184	29.8635	29.8871	29.8236	29.7505	29.822	29.8615	30.0636			19	19	19	27.9	27.9	27.9	117.97	0	185.26	9559400000	156	0.0713751	0.913911	-0.0162811	-0.201232	sp|A0AVT1|UBA6_HUMANUbiquitin-likemodifier-activatingenzyme6OS=HomosapiensGN=UBA6PE=1SV=1	sp|A0AVT1|UBA6_HUMANUbiquitin-likemodifier-activatingenzyme6OS=HomosapiensGN=UBA6PE=1SV=1	A0AVT1
27.8909	27.8171	27.9304	28.0648	27.6262	27.9847	27.4849	27.7106			15	15	15	24.3	24.3	24.3	102.36	0	55.139	2372200000	82	0.828031	0.324003	0.235812	1.70673	sp|A0FGR8|ESYT2_HUMANExtendedsynaptotagmin-2OS=HomosapiensGN=ESYT2PE=1SV=1	sp|A0FGR8|ESYT2_HUMANExtendedsynaptotagmin-2OS=HomosapiensGN=ESYT2PE=1SV=1	A0FGR8
26.5454	26.2719	26.1492	26.197	26.5228	26.1475	26.0415	26.8694			5	5	5	11.3	11.3	11.3	71.639	0	12.046	787080000	24	0.357261	0.618151	-0.189264	-0.839879	sp|A0MZ66|SHOT1_HUMANShootin-1OS=HomosapiensGN=KIAA1598PE=1SV=4	sp|A0MZ66|SHOT1_HUMANShootin-1OS=HomosapiensGN=KIAA1598PE=1SV=4	A0MZ66
27.3503	26.9184	27.3841	27.1737	26.9972	27.3179	27.1322	27.2696			6	6	6	14.7	14.7	14.7	67.867	0	18.327	1539400000	31	0.0503878	0.938475	-0.0204941	-0.144892	sp|A1L0T0|ILVBL_HUMANAcetolactatesynthase-likeproteinOS=HomosapiensGN=ILVBLPE=1SV=2	sp|A1L0T0|ILVBL_HUMANAcetolactatesynthase-likeproteinOS=HomosapiensGN=ILVBLPE=1SV=2	A1L0T0
23.8373	24.9788	24.6465	24.7569	25.4375	25.5069	25.3813	25.4624	+	KO_WT	4	4	4	9	9	9	101.58	0	11.557	332190000	18	3.16732	0.0155658	-0.652941	-7.46648	sp|A1X283|SPD2B_HUMANSH3andPXdomain-containingprotein2BOS=HomosapiensGN=SH3PXD2BPE=1SV=3	sp|A1X283|SPD2B_HUMANSH3andPXdomain-containingprotein2BOS=HomosapiensGN=SH3PXD2BPE=1SV=3	A1X283
26.1549	26.6914	26.6618	26.5067	26.5983	27.0811	27.1162	26.7748			8	8	8	4	4	4	268.57	0	12.658	1568000000	24	0.857839	0.312368	-0.272647	-1.75998	sp|A2RRP1|NBAS_HUMANNeuroblastoma-amplifiedsequenceOS=HomosapiensGN=NBASPE=1SV=2	sp|A2RRP1|NBAS_HUMANNeuroblastoma-amplifiedsequenceOS=HomosapiensGN=NBASPE=1SV=2	A2RRP1
25.2268	24.9337	25.2066	24.9017	24.7078	25.0748	25.3306	24.6676			6	6	6	3.4	3.4	3.4	214.82	0	6.3051	287990000	14	0.125576	0.850665	0.0688318	0.338272	sp|A3KMH1|K0564_HUMANUncharacterizedproteinKIAA0564OS=HomosapiensGN=KIAA0564PE=1SV=2	sp|A3KMH1|K0564_HUMANUncharacterizedproteinKIAA0564OS=HomosapiensGN=KIAA0564PE=1SV=2	A3KMH1
26.7818	26.772	26.9461	27.0431	26.8293	26.682	26.7416	27.1056			15	15	15	14.1	14.1	14.1	154.31	0	26.525	1135300000	54	0.252516	0.712347	0.080795	0.62548	sp|A3KN83|SBNO1_HUMANProteinstrawberrynotchhomolog1OS=HomosapiensGN=SBNO1PE=1SV=1;sp|Q9Y2G9|SBNO2_HUMANProteinstrawberrynotchhomolog2OS=HomosapiensGN=SBNO2PE=2SV=3	sp|A3KN83|SBNO1_HUMANProteinstrawberrynotchhomolog1OS=HomosapiensGN=SBNO1PE=1SV=1	A3KN83
26.9339	27.235	27.0302	27.3725	27.0445	27.0507	26.9229	26.9248			8	8	8	29.7	29.7	29.7	42.932	0	22.876	1346700000	34	1.22667	0.192165	0.226867	2.43059	sp|A4D1E9|GTPBA_HUMANGTP-bindingprotein10OS=HomosapiensGN=GTPBP10PE=1SV=1	sp|A4D1E9|GTPBA_HUMANGTP-bindingprotein10OS=HomosapiensGN=GTPBP10PE=1SV=1	A4D1E9
29.8765	29.7094	29.8202	29.8091	29.6745	29.7484	29.6147	29.9917			39	39	39	19.9	19.9	19.9	266.94	0	118.73	8669900000	196	0.0775645	0.90731	0.0222422	0.217466	sp|A5YKK6|CNOT1_HUMANCCR4-NOTtranscriptioncomplexsubunit1OS=HomosapiensGN=CNOT1PE=1SV=2	sp|A5YKK6|CNOT1_HUMANCCR4-NOTtranscriptioncomplexsubunit1OS=HomosapiensGN=CNOT1PE=1SV=2	A5YKK6
29.5789	29.146	28.2333	28.7226	27.6555	28.1742	27.5546	27.5641			2	2	2	16.8	16.8	16.8	14.688	0	4.0464	3409200000	23	1.72761	0.0947005	0.963562	3.42564	sp|Q9GZQ8|MLP3B_HUMANMicrotubule-associatedproteins1A/1Blightchain3BOS=HomosapiensGN=MAP1LC3BPE=1SV=3;sp|A6NCE7|MP3B2_HUMANMicrotubule-associatedproteins1A/1Blightchain3beta2OS=HomosapiensGN=MAP1LC3B2PE=2SV=1;sp|Q9H492|MLP3A_HUMANMicrotubule-associatedproteins1A/1Blightchain3AOS=HomosapiensGN=MAP1LC3APE=1SV=2	sp|Q9GZQ8|MLP3B_HUMANMicrotubule-associatedproteins1A/1Blightchain3BOS=HomosapiensGN=MAP1LC3BPE=1SV=3;sp|A6NCE7|MP3B2_HUMANMicrotubule-associatedproteins1A/1Blightchain3beta2OS=HomosapiensGN=MAP1LC3B2PE=2SV=1;sp|Q9H492|MLP3A_HUMANMicrotubule-associatedproteins1A/1Blightchain3AOS=HomosapiensGN=MAP1LC3APE=1SV=2	Q9GZQ8
28.6792	28.3478	28.5444	28.7308	28.8563	29.1719	28.6936	29.2677			8	8	8	39.3	39.3	39.3	34.006	0	112.13	4717900000	92	1.25562	0.183822	-0.456361	-2.48484	sp|A6NDG6|PGP_HUMANPhosphoglycolatephosphataseOS=HomosapiensGN=PGPPE=1SV=1	sp|A6NDG6|PGP_HUMANPhosphoglycolatephosphataseOS=HomosapiensGN=PGPPE=1SV=1	A6NDG6
27.6921	27.3891	27.5572	27.3871	27.19	26.7688	26.9779	27.7258			3	3	3	15.3	15.3	15.3	33.62	0	62.417	1623800000	20	0.506529	0.497673	0.278843	1.12543	sp|A6NDU8|CE051_HUMANUPF0600proteinC5orf51OS=HomosapiensGN=C5orf51PE=1SV=1	sp|A6NDU8|CE051_HUMANUPF0600proteinC5orf51OS=HomosapiensGN=C5orf51PE=1SV=1	A6NDU8
24.3812	24.0437	24.8936	24.6016	23.037	23.8419	23.8386	24.2164			1	1	1	2.4	2.4	2.4	100.9	0	38.136	135250000	8	1.08109	0.235565	0.779461	2.16208	sp|A6NFQ2|F115C_HUMANProteinFAM115COS=HomosapiensGN=FAM115CPE=2SV=2	sp|A6NFQ2|F115C_HUMANProteinFAM115COS=HomosapiensGN=FAM115CPE=2SV=2	A6NFQ2
28.2528	28.003	28.1394	28.3073	28.5637	28.5621	28.2961	28.6797			20	20	20	16	16	16	226.37	0	151.96	3311600000	105	1.57154	0.117874	-0.375523	-3.10109	sp|A6NHR9|SMHD1_HUMANStructuralmaintenanceofchromosomesflexiblehingedomain-containingprotein1OS=HomosapiensGN=SMCHD1PE=1SV=2	sp|A6NHR9|SMHD1_HUMANStructuralmaintenanceofchromosomesflexiblehingedomain-containingprotein1OS=HomosapiensGN=SMCHD1PE=1SV=2	A6NHR9
25.4194	25.5434	25.4794	25.5255	25.7271	25.7116	25.6806	25.4384			6	6	6	43	43	43	28.136	0	17.032	460900000	25	0.718134	0.374183	-0.12333	-1.51025	sp|A6NIH7|U119B_HUMANProteinunc-119homologBOS=HomosapiensGN=UNC119BPE=1SV=1	sp|A6NIH7|U119B_HUMANProteinunc-119homologBOS=HomosapiensGN=UNC119BPE=1SV=1	A6NIH7
30.4865	30.2235	30.4228	30.747	30.6578	30.9392	30.6713	30.87			7	7	7	24.8	24.8	24.8	46.121	0	17.369	15285000000	21	1.04548	0.245314	-0.320141	-2.09733	sp|A6NJ78|MET15_HUMANProbablemethyltransferase-likeprotein15OS=HomosapiensGN=METTL15PE=2SV=1;sp|P0C7V9|ME15P_HUMANPutativemethyltransferase-likeprotein15P1OS=HomosapiensGN=METTL15P1PE=5SV=1	sp|A6NJ78|MET15_HUMANProbablemethyltransferase-likeprotein15OS=HomosapiensGN=METTL15PE=2SV=1	A6NJ78
24.7983	24.8592	24.9968	25.0608	25.0564	24.8443	25.1029	24.8949			6	6	6	18.4	18.4	18.4	45.209	0	18.13	298300000	24	0.00889641	0.989307	-0.00237401	-0.0267109	sp|A6NKD9|CC85C_HUMANCoiled-coildomain-containingprotein85COS=HomosapiensGN=CCDC85CPE=1SV=1	sp|A6NKD9|CC85C_HUMANCoiled-coildomain-containingprotein85COS=HomosapiensGN=CCDC85CPE=1SV=1	A6NKD9
24.797	25.19	24.7856	24.7639	24.4187	24.4756	24.5127	24.2664			19	3	1	15	2.2	0.7	197.48	0	4.3449	243740000	5	1.86938	0.078225	0.494829	3.73444	sp|A6NKT7|RGPD3_HUMANRanBP2-likeandGRIPdomain-containingprotein3OS=HomosapiensGN=RGPD3PE=2SV=2;sp|Q7Z3J3|RGPD4_HUMANRanBP2-likeandGRIPdomain-containingprotein4OS=HomosapiensGN=RGPD4PE=2SV=3;sp|Q68DN6|RGPD1_HUMANRANBP2-likeandGRIPdomain-containingprotein1/2OS=HomosapiensGN=RGPD1PE=1SV=2	sp|A6NKT7|RGPD3_HUMANRanBP2-likeandGRIPdomain-containingprotein3OS=HomosapiensGN=RGPD3PE=2SV=2;sp|Q7Z3J3|RGPD4_HUMANRanBP2-likeandGRIPdomain-containingprotein4OS=HomosapiensGN=RGPD4PE=2SV=3;sp|Q68DN6|RGPD1_HUMANRANBP2-likeandGRIPdomain-containingprotein1/2OS=HomosapiensGN=RGPD1PE=1SV=2	A6NKT7
25.5357	25.9258	25.5997	23.684	25.1337	26.312	23.1129	23.6511			5	5	5	8.7	8.7	8.7	125.06	0	11.42	360650000	12	0.19409	0.773982	0.517414	0.498013	sp|A8CG34|P121C_HUMANNuclearenvelopeporemembraneproteinPOM121COS=HomosapiensGN=POM121CPE=1SV=2;sp|Q96HA1|P121A_HUMANNuclearenvelopeporemembraneproteinPOM121OS=HomosapiensGN=POM121PE=1SV=2;sp|A6NF01|P121B_HUMANPutativenuclearenvelopeporemembraneproteinPOM121BOS=HomosapiensGN=POM121BPE=5SV=2;sp|Q6PJE2|POZP3_HUMANPOM121andZP3fusionproteinOS=HomosapiensGN=POMZP3PE=2SV=4	sp|A8CG34|P121C_HUMANNuclearenvelopeporemembraneproteinPOM121COS=HomosapiensGN=POM121CPE=1SV=2;sp|Q96HA1|P121A_HUMANNuclearenvelopeporemembraneproteinPOM121OS=HomosapiensGN=POM121PE=1SV=2;sp|A6NF01|P121B_HUMANPutativenuclearenvelopeporemembraneproteinPOM121BOS=HomosapiensGN=POM121BPE=5SV=2	A8CG34
30.075	29.6796	29.2354	30.1385	29.4452	29.8275	29.4259	30.3638			2	2	2	25	25	25	8.496	0	12.127	8632900000	56	0.085813	0.896855	-0.0810714	-0.238847	sp|P62308|RUXG_HUMANSmallnuclearribonucleoproteinGOS=HomosapiensGN=SNRPGPE=1SV=1;sp|A8MWD9|RUXGL_HUMANSmallnuclearribonucleoproteinG-likeproteinOS=HomosapiensPE=3SV=2	sp|P62308|RUXG_HUMANSmallnuclearribonucleoproteinGOS=HomosapiensGN=SNRPGPE=1SV=1;sp|A8MWD9|RUXGL_HUMANSmallnuclearribonucleoproteinG-likeproteinOS=HomosapiensPE=3SV=2	P62308
25.4644	25.1892	25.5424	25.6164	25.05	24.9869	25.4709	25.8413			4	4	4	14.4	14.4	14.4	42.233	0	8.6562	408520000	25	0.164355	0.806764	0.112055	0.430249	sp|A8MXV4|NUD19_HUMANNucleosidediphosphate-linkedmoietyXmotif19,mitochondrialOS=HomosapiensGN=NUDT19PE=1SV=1	sp|A8MXV4|NUD19_HUMANNucleosidediphosphate-linkedmoietyXmotif19,mitochondrialOS=HomosapiensGN=NUDT19PE=1SV=1	A8MXV4
25.1604	25.1085	25.077	25.2542	23.5842	24.3483	23.3694	25.6825			4	4	4	24.3	24.3	24.3	25.423	0	8.5935	261480000	11	0.685455	0.392445	0.900458	1.45161	sp|A9UHW6|MI4GD_HUMANMIF4Gdomain-containingproteinOS=HomosapiensGN=MIF4GDPE=1SV=1	sp|A9UHW6|MI4GD_HUMANMIF4Gdomain-containingproteinOS=HomosapiensGN=MIF4GDPE=1SV=1	A9UHW6
25.2814	24.7982	24.9641	24.4266	24.0104	24.7606	23.6834	25.5324			3	3	3	8.1	8.1	8.1	52.916	0	6.9006	277700000	13	0.177593	0.793057	0.232957	0.460689	sp|P0CG08|GPHRB_HUMANGolgipHregulatorBOS=HomosapiensGN=GPR89BPE=1SV=1;sp|B7ZAQ6|GPHRA_HUMANGolgipHregulatorAOS=HomosapiensGN=GPR89APE=1SV=2;sp|A6NKF9|GPHRC_HUMANPutativeGolgipHregulatorCOS=HomosapiensGN=GPR89CPE=5SV=2	sp|P0CG08|GPHRB_HUMANGolgipHregulatorBOS=HomosapiensGN=GPR89BPE=1SV=1;sp|B7ZAQ6|GPHRA_HUMANGolgipHregulatorAOS=HomosapiensGN=GPR89APE=1SV=2;sp|A6NKF9|GPHRC_HUMANPutativeGolgipHregulatorCOS=HomosapiensGN=GPR89CPE=5SV=2	P0CG08
24.425	24.4926	24.5476	24.8125	24.664	24.7406	25.1854	22.8989			4	4	4	11.9	11.9	11.9	49.994	0	11.485	225530000	19	0.154482	0.81695	0.245351	0.407244	sp|C4AMC7|WASH3_HUMANPutativeWASproteinfamilyhomolog3OS=HomosapiensGN=WASH3PPE=2SV=2;sp|Q6VEQ5|WASH2_HUMANWASproteinfamilyhomolog2OS=HomosapiensGN=WASH2PPE=2SV=2;sp|A8K0Z3|WASH1_HUMANWASproteinfamilyhomolog1OS=HomosapiensGN=WASH1PE=1SV=2;sp|Q9NQA3|WASH6_HUMANWASproteinfamilyhomolog6OS=HomosapiensGN=WASH6PPE=1SV=3;sp|A8MWX3|WASH4_HUMANPutativeWASproteinfamilyhomolog4OS=HomosapiensGN=WASH4PPE=5SV=1	sp|C4AMC7|WASH3_HUMANPutativeWASproteinfamilyhomolog3OS=HomosapiensGN=WASH3PPE=2SV=2;sp|Q6VEQ5|WASH2_HUMANWASproteinfamilyhomolog2OS=HomosapiensGN=WASH2PPE=2SV=2;sp|A8K0Z3|WASH1_HUMANWASproteinfamilyhomolog1OS=HomosapiensGN=WASH1PE=1SV=2;sp|Q9NQA3|WASH6_HUMANWASproteinfamilyhomolog6OS=HomosapiensGN=WASH6PPE=1SV=3	C4AMC7
25.5968	25.5653	25.8236	25.3624	25.9575	26.0875	25.9471	25.5813			4	4	4	50.5	50.5	50.5	10.92	0	10.484	528630000	34	0.889576	0.298537	-0.309591	-1.81673	sp|C9JLW8|F195B_HUMANProteinFAM195BOS=HomosapiensGN=FAM195BPE=1SV=1	sp|C9JLW8|F195B_HUMANProteinFAM195BOS=HomosapiensGN=FAM195BPE=1SV=1	C9JLW8
29.9683	30.0006	29.9596	30.0227	30.021	30.3076	29.9017	30.2418			14	14	14	34.3	34.3	34.3	72.911	0	194.25	10439000000	146	0.489852	0.509229	-0.123707	-1.09433	sp|O00116|ADAS_HUMANAlkyldihydroxyacetonephosphatesynthase,peroxisomalOS=HomosapiensGN=AGPSPE=1SV=1	sp|O00116|ADAS_HUMANAlkyldihydroxyacetonephosphatesynthase,peroxisomalOS=HomosapiensGN=AGPSPE=1SV=1	O00116
28.2001	28.3917	28.2897	28.2878	28.1822	28.0557	28.1961	28.134			13	13	12	24.6	24.6	22.5	79.954	0	35.215	3020600000	74	1.91328	0.0734797	0.181081	3.83302	sp|O00139|KIF2A_HUMANKinesin-likeproteinKIF2AOS=HomosapiensGN=KIF2APE=1SV=3	sp|O00139|KIF2A_HUMANKinesin-likeproteinKIF2AOS=HomosapiensGN=KIF2APE=1SV=3	O00139
28.3714	28.353	28.007	28.2468	27.9025	28.1658	27.9124	28.3262			16	5	5	44	15.5	15.5	49.129	0	24.227	2783100000	92	0.358482	0.617064	0.125533	0.842294	sp|O00148|DX39A_HUMANATP-dependentRNAhelicaseDDX39AOS=HomosapiensGN=DDX39APE=1SV=2	sp|O00148|DX39A_HUMANATP-dependentRNAhelicaseDDX39AOS=HomosapiensGN=DDX39APE=1SV=2	O00148
29.3101	28.979	29.2081	29.1975	29.1804	28.938	28.9928	28.9899			12	12	12	55	55	55	36.071	0	161.59	5257900000	129	0.52551	0.484532	0.102941	1.16064	sp|O00151|PDLI1_HUMANPDZandLIMdomainprotein1OS=HomosapiensGN=PDLIM1PE=1SV=4	sp|O00151|PDLI1_HUMANPDZandLIMdomainprotein1OS=HomosapiensGN=PDLIM1PE=1SV=4	O00151
29.2147	28.9924	28.9556	29.2384	29.4559	29.384	29.3205	29.7508			7	7	7	25.5	25.5	25.5	41.796	0	32.255	6319000000	122	1.56244	0.11977	-0.415666	-3.08263	sp|O00154|BACH_HUMANCytosolicacylcoenzymeAthioesterhydrolaseOS=HomosapiensGN=ACOT7PE=1SV=3	sp|O00154|BACH_HUMANCytosolicacylcoenzymeAthioesterhydrolaseOS=HomosapiensGN=ACOT7PE=1SV=3	O00154
27.8712	27.5295	27.5622	27.7406	28.0826	28.1887	28.1214	28.1626	+	KO_WT	16	16	16	20.9	20.9	20.9	121.68	0	41.219	2797900000	103	3.45481	0.0112366	-0.528056	-8.59867	sp|O00159|MYO1C_HUMANMyosin-IcOS=HomosapiensGN=MYO1CPE=1SV=4	sp|O00159|MYO1C_HUMANMyosin-IcOS=HomosapiensGN=MYO1CPE=1SV=4	O00159
26.5049	26.7519	26.4198	26.4903	26.4387	26.5651	26.4154	26.4478			3	3	3	23.2	23.2	23.2	23.354	0	6.5295	985370000	6	0.405864	0.574466	0.0872542	0.934877	sp|O00161|SNP23_HUMANSynaptosomal-associatedprotein23OS=HomosapiensGN=SNAP23PE=1SV=1	sp|O00161|SNP23_HUMANSynaptosomal-associatedprotein23OS=HomosapiensGN=SNAP23PE=1SV=1	O00161
27.8713	27.6571	27.897	27.7329	27.4706	27.8174	27.228	26.8658			7	7	7	36.6	36.6	36.6	31.62	0	33.425	1850600000	26	0.827112	0.324384	0.416845	1.70508	sp|O00165|HAX1_HUMANHCLS1-associatedproteinX-1OS=HomosapiensGN=HAX1PE=1SV=2	sp|O00165|HAX1_HUMANHCLS1-associatedproteinX-1OS=HomosapiensGN=HAX1PE=1SV=2	O00165
27.9755	27.95	27.9553	27.9129	27.987	27.8002	28.14	28.0174			10	10	10	41.2	41.2	41.2	37.636	0	31.239	2387500000	70	0.220918	0.745371	-0.0467559	-0.557397	sp|O00170|AIP_HUMANAHreceptor-interactingproteinOS=HomosapiensGN=AIPPE=1SV=2	sp|O00170|AIP_HUMANAHreceptor-interactingproteinOS=HomosapiensGN=AIPPE=1SV=2	O00170
28.5777	28.3004	28.4314	28.617	28.8209	29.0837	28.9657	29.4815			10	10	10	22.7	22.7	22.7	72.453	0	86.84	4947400000	84	1.74358	0.0930335	-0.638337	-3.45973	sp|O00178|GTPB1_HUMANGTP-bindingprotein1OS=HomosapiensGN=GTPBP1PE=1SV=3	sp|O00178|GTPB1_HUMANGTP-bindingprotein1OS=HomosapiensGN=GTPBP1PE=1SV=3	O00178
26.8451	26.7314	26.6791	26.6026	26.5365	26.7234	26.6164	26.9167			9	9	9	18.8	18.8	18.8	67.764	0	19.622	995420000	44	0.0965149	0.884183	-0.0272182	-0.26618	sp|O00186|STXB3_HUMANSyntaxin-bindingprotein3OS=HomosapiensGN=STXBP3PE=1SV=2	sp|O00186|STXB3_HUMANSyntaxin-bindingprotein3OS=HomosapiensGN=STXBP3PE=1SV=2	O00186
23.5218	24.4366	25.2811	23.6874	25.9242	24.8733	24.7002	25.3618			4	4	4	5.2	5.2	5.2	104.64	0	6.2527	620150000	16	0.701806	0.383673	-0.746495	-1.48097	sp|O00192|ARVC_HUMANArmadillorepeatproteindeletedinvelo-cardio-facialsyndromeOS=HomosapiensGN=ARVCFPE=1SV=1	sp|O00192|ARVC_HUMANArmadillorepeatproteindeletedinvelo-cardio-facialsyndromeOS=HomosapiensGN=ARVCFPE=1SV=1	O00192
26.4467	26.1847	26.4059	26.3519	26.3006	26.4076	26.4429	26.1862			2	2	2	21.3	21.3	21.3	20.332	0	99.09	772010000	45	0.08172	0.901995	-0.0201583	-0.228273	sp|O00193|SMAP_HUMANSmallacidicproteinOS=HomosapiensGN=SMAPPE=1SV=1	sp|O00193|SMAP_HUMANSmallacidicproteinOS=HomosapiensGN=SMAPPE=1SV=1	O00193
27.6182	27.5091	27.6828	27.5874	27.6798	27.5538	27.5767	27.9278			12	12	12	11.9	11.9	11.9	121.32	0	48.144	1904500000	74	0.354162	0.621275	-0.0914154	-0.83374	sp|O00203|AP3B1_HUMANAP-3complexsubunitbeta-1OS=HomosapiensGN=AP3B1PE=1SV=3;sp|Q13367|AP3B2_HUMANAP-3complexsubunitbeta-2OS=HomosapiensGN=AP3B2PE=1SV=2	sp|O00203|AP3B1_HUMANAP-3complexsubunitbeta-1OS=HomosapiensGN=AP3B1PE=1SV=3	O00203
25.3955	24.9044	23.6353	25.4853	26.3523	26.1406	26.223	26.5228			5	5	5	12.1	12.1	12.1	77.243	0	19.081	614920000	12	1.76066	0.0901398	-1.63465	-3.49636	sp|O00213|APBB1_HUMANAmyloidbetaA4precursorprotein-bindingfamilyBmember1OS=HomosapiensGN=APBB1PE=1SV=2;sp|Q92870|APBB2_HUMANAmyloidbetaA4precursorprotein-bindingfamilyBmember2OS=HomosapiensGN=APBB2PE=1SV=3	sp|O00213|APBB1_HUMANAmyloidbetaA4precursorprotein-bindingfamilyBmember1OS=HomosapiensGN=APBB1PE=1SV=2	O00213
27.5375	27.6929	27.6085	27.614	27.6152	27.7117	27.3443	27.8159			4	4	4	23.3	23.3	23.3	23.705	0	22.584	1881100000	35	0.0474451	0.942142	0.016674	0.136823	sp|O00217|NDUS8_HUMANNADHdehydrogenase[ubiquinone]iron-sulfurprotein8,mitochondrialOS=HomosapiensGN=NDUFS8PE=1SV=1	sp|O00217|NDUS8_HUMANNADHdehydrogenase[ubiquinone]iron-sulfurprotein8,mitochondrialOS=HomosapiensGN=NDUFS8PE=1SV=1	O00217
30.3162	30.4406	30.3797	30.4099	30.6749	30.4586	30.63	30.6875			20	20	20	53.3	53.3	53.3	47.463	0	130.46	14269000000	251	1.59802	0.11435	-0.202673	-3.15511	sp|O00231|PSD11_HUMAN26Sproteasomenon-ATPaseregulatorysubunit11OS=HomosapiensGN=PSMD11PE=1SV=3	sp|O00231|PSD11_HUMAN26Sproteasomenon-ATPaseregulatorysubunit11OS=HomosapiensGN=PSMD11PE=1SV=3	O00231
29.5757	29.5061	29.6801	29.5286	29.5453	29.6141	29.615	29.4989			18	18	18	38.8	38.8	38.8	52.904	0	185.46	7310900000	153	0.0195118	0.97501	0.00328271	0.0579058	sp|O00232|PSD12_HUMAN26Sproteasomenon-ATPaseregulatorysubunit12OS=HomosapiensGN=PSMD12PE=1SV=3	sp|O00232|PSD12_HUMAN26Sproteasomenon-ATPaseregulatorysubunit12OS=HomosapiensGN=PSMD12PE=1SV=3	O00232
25.0505	25.0344	25.1936	25.2238	25.1857	24.6438	24.9667	25.25			4	4	4	17	17	17	24.682	0	9.0666	324410000	16	0.348303	0.625902	0.139041	0.822102	sp|O00233|PSMD9_HUMAN26Sproteasomenon-ATPaseregulatorysubunit9OS=HomosapiensGN=PSMD9PE=1SV=3	sp|O00233|PSMD9_HUMAN26Sproteasomenon-ATPaseregulatorysubunit9OS=HomosapiensGN=PSMD9PE=1SV=3	O00233
29.5829	29.0158	29.307	29.4367	30.036	30.0579	29.5636	29.8329			3	3	3	50	50	50	7.4016	0	112.71	9488100000	39	1.81737	0.0839838	-0.61945	-3.61949	sp|O00244|ATOX1_HUMANCoppertransportproteinATOX1OS=HomosapiensGN=ATOX1PE=1SV=1	sp|O00244|ATOX1_HUMANCoppertransportproteinATOX1OS=HomosapiensGN=ATOX1PE=1SV=1	O00244
26.264	26.0809	25.7482	26.1942	23.259	25.3714	25.0033	26.2638			5	5	5	11.4	11.4	11.4	68.023	0	28.51	480190000	13	0.640582	0.414863	1.03337	1.37076	sp|O00255|MEN1_HUMANMeninOS=HomosapiensGN=MEN1PE=1SV=4	sp|O00255|MEN1_HUMANMeninOS=HomosapiensGN=MEN1PE=1SV=4	O00255
28.4997	28.9636	28.7276	28.8036	28.6016	28.4045	28.381	27.7052			8	8	7	56.9	56.9	52.3	21.671	0	12.763	3588100000	47	1.1779	0.205762	0.558539	2.33988	sp|O00264|PGRC1_HUMANMembrane-associatedprogesteronereceptorcomponent1OS=HomosapiensGN=PGRMC1PE=1SV=3	sp|O00264|PGRC1_HUMANMembrane-associatedprogesteronereceptorcomponent1OS=HomosapiensGN=PGRMC1PE=1SV=3	O00264
29.2127	29.0638	29.1581	29.1093	28.86	28.902	28.714	29.1851			19	19	19	26.4	26.4	26.4	121	0	159.91	5261600000	190	0.792052	0.339354	0.195116	1.64246	sp|O00267|SPT5H_HUMANTranscriptionelongationfactorSPT5OS=HomosapiensGN=SUPT5HPE=1SV=1	sp|O00267|SPT5H_HUMANTranscriptionelongationfactorSPT5OS=HomosapiensGN=SUPT5HPE=1SV=1	O00267
23.7924	23.9482	23.9656	23.9504	24.177	24.1246	24.1388	24.004			3	3	3	3.5	3.5	3.5	110.11	0	6.4351	156910000	13	1.77037	0.0887185	-0.156354	-3.51729	sp|O00268|TAF4_HUMANTranscriptioninitiationfactorTFIIDsubunit4OS=HomosapiensGN=TAF4PE=1SV=2	sp|O00268|TAF4_HUMANTranscriptioninitiationfactorTFIIDsubunit4OS=HomosapiensGN=TAF4PE=1SV=2	O00268
29.415	29.4564	29.3982	29.4757	29.4345	29.1704	29.5675	29.378			11	11	11	49.8	49.8	49.8	36.521	0	120.43	6958200000	134	0.222287	0.743853	0.0558311	0.560387	sp|O00273|DFFA_HUMANDNAfragmentationfactorsubunitalphaOS=HomosapiensGN=DFFAPE=1SV=1	sp|O00273|DFFA_HUMANDNAfragmentationfactorsubunitalphaOS=HomosapiensGN=DFFAPE=1SV=1	O00273
25.8703	26.2474	26.2759	26.2005	26.4269	25.9113	25.9378	26.3086			10	10	9	11.2	11.2	10.2	116.22	0	21.312	685000000	35	0.246393	0.717431	0.0951031	0.612432	sp|O00291|HIP1_HUMANHuntingtin-interactingprotein1OS=HomosapiensGN=HIP1PE=1SV=5	sp|O00291|HIP1_HUMANHuntingtin-interactingprotein1OS=HomosapiensGN=HIP1PE=1SV=5	O00291
30.3364	30.3158	30.4385	30.332	30.8044	30.7114	30.5965	30.8611	+	KO_WT	12	12	12	66.8	66.8	66.8	26.922	0	151.63	14826000000	191	2.40093	0.0407869	-0.381236	-5.03832	sp|O00299|CLIC1_HUMANChlorideintracellularchannelprotein1OS=HomosapiensGN=CLIC1PE=1SV=4	sp|O00299|CLIC1_HUMANChlorideintracellularchannelprotein1OS=HomosapiensGN=CLIC1PE=1SV=4	O00299
31.4283	31.513	31.7119	31.5306	31.5657	31.9935	31.6521	31.838			9	9	9	33.3	33.3	33.3	37.563	0	124.37	30637000000	126	0.66568	0.401732	-0.177172	-1.41604	sp|O00303|EIF3F_HUMANEukaryotictranslationinitiationfactor3subunitFOS=HomosapiensGN=EIF3FPE=1SV=1	sp|O00303|EIF3F_HUMANEukaryotictranslationinitiationfactor3subunitFOS=HomosapiensGN=EIF3FPE=1SV=1	O00303
24.3886	23.9884	24.1147	24.3003	24.3705	24.5294	24.8705	25.2981			3	3	3	7.8	7.8	7.8	63.887	0	5.1694	221990000	10	1.25556	0.183822	-0.632638	-2.48473	sp|O00311|CDC7_HUMANCelldivisioncycle7-relatedproteinkinaseOS=HomosapiensGN=CDC7PE=1SV=1	sp|O00311|CDC7_HUMANCelldivisioncycle7-relatedproteinkinaseOS=HomosapiensGN=CDC7PE=1SV=1	O00311
26.3934	26.2296	26.3831	26.2542	26.5314	26.5369	26.4685	26.1442			10	10	10	27.3	27.3	27.3	54.122	0	21.109	797090000	35	0.502856	0.499522	-0.131304	-1.11859	sp|O00330|ODPX_HUMANPyruvatedehydrogenaseproteinXcomponent,mitochondrialOS=HomosapiensGN=PDHXPE=1SV=3	sp|O00330|ODPX_HUMANPyruvatedehydrogenaseproteinXcomponent,mitochondrialOS=HomosapiensGN=PDHXPE=1SV=3	O00330
28.1303	28.0675	28.1702	28.0569	27.8812	24.384	23.5468	23.9226			3	3	3	9.3	9.3	9.3	54.826	0	6.5706	2247600000	7	1.35879	0.157389	3.16457	2.6809	sp|O00401|WASL_HUMANNeuralWiskott-AldrichsyndromeproteinOS=HomosapiensGN=WASLPE=1SV=2	sp|O00401|WASL_HUMANNeuralWiskott-AldrichsyndromeproteinOS=HomosapiensGN=WASLPE=1SV=2	O00401
30.7709	30.5177	30.6225	30.6958	31.961	32.0662	31.9476	32.1231	+	KO_WT	36	36	35	48	48	47.4	123.63	0	323.31	30721000000	370	5.38101	0.00273032	-1.41247	-21.3715	sp|O00410|IPO5_HUMANImportin-5OS=HomosapiensGN=IPO5PE=1SV=4	sp|O00410|IPO5_HUMANImportin-5OS=HomosapiensGN=IPO5PE=1SV=4	O00410
27.1876	27.3247	27.4686	27.4674	27.4682	27.2776	27.4116	27.116			18	18	18	19.9	19.9	19.9	138.62	0	34.098	1559100000	61	0.444101	0.542938	0.10182	1.00812	sp|O00411|RPOM_HUMANDNA-directedRNApolymerase,mitochondrialOS=HomosapiensGN=POLRMTPE=1SV=2	sp|O00411|RPOM_HUMANDNA-directedRNApolymerase,mitochondrialOS=HomosapiensGN=POLRMTPE=1SV=2	O00411
24.2222	25.6853	26.3746	26.6974	26.5835	26.073	26.5966	26.4806			3	3	3	23.5	23.5	23.5	17.561	0	13.918	853380000	12	0.252967	0.712347	-0.181032	-0.626438	sp|O00422|SAP18_HUMANHistonedeacetylasecomplexsubunitSAP18OS=HomosapiensGN=SAP18PE=1SV=1	sp|O00422|SAP18_HUMANHistonedeacetylasecomplexsubunitSAP18OS=HomosapiensGN=SAP18PE=1SV=1	O00422
27.3696	27.4971	27.6522	27.6232	27.8741	27.9142	27.9054	27.545			12	10	10	27.5	23.5	23.5	63.704	0	54.906	1997200000	81	0.963994	0.275268	-0.218827	-1.95019	sp|O00425|IF2B3_HUMANInsulin-likegrowthfactor2mRNA-bindingprotein3OS=HomosapiensGN=IGF2BP3PE=1SV=2	sp|O00425|IF2B3_HUMANInsulin-likegrowthfactor2mRNA-bindingprotein3OS=HomosapiensGN=IGF2BP3PE=1SV=2	O00425
28.375	28.6011	28.5336	28.4119	28.6919	28.6057	28.6317	28.7909			16	16	16	28.3	28.3	28.3	81.876	0	63.478	3831500000	131	1.23689	0.189717	-0.164534	-2.4497	sp|O00429|DNM1L_HUMANDynamin-1-likeproteinOS=HomosapiensGN=DNM1LPE=1SV=2	sp|O00429|DNM1L_HUMANDynamin-1-likeproteinOS=HomosapiensGN=DNM1LPE=1SV=2	O00429
26.4829	25.7227	26.2197	26.2678	26.4316	26.4003	26.2684	26.021			7	7	7	26.2	26.2	26.2	39.336	0	20.342	740800000	26	0.519421	0.487763	-0.210231	-1.14936	sp|O00442|RTC1_HUMANRNA3'-terminalphosphatecyclaseOS=HomosapiensGN=RTCD1PE=1SV=1	sp|O00442|RTC1_HUMANRNA3'-terminalphosphatecyclaseOS=HomosapiensGN=RTCD1PE=1SV=1	O00442
26.1357	26.0891	26.0881	26.0383	26.3896	26.5063	26.345	26.3357	+	KO_WT	12	12	12	9.1	9.1	9.1	190.68	0	15.807	733590000	44	2.93609	0.0202794	-0.322315	-6.65144	sp|O00443|P3C2A_HUMANPhosphatidylinositol-4-phosphate3-kinaseC2domain-containingsubunitalphaOS=HomosapiensGN=PIK3C2APE=1SV=2	sp|O00443|P3C2A_HUMANPhosphatidylinositol-4-phosphate3-kinaseC2domain-containingsubunitalphaOS=HomosapiensGN=PIK3C2APE=1SV=2	O00443
25.2335	25.3166	25.1048	24.9773	24.8588	24.7366	24.9453	24.6372			5	5	5	9.1	9.1	9.1	81.879	0	10.793	305560000	21	1.49046	0.131457	0.338422	2.93816	sp|O00461|GOLI4_HUMANGolgiintegralmembraneprotein4OS=HomosapiensGN=GOLIM4PE=1SV=1	sp|O00461|GOLI4_HUMANGolgiintegralmembraneprotein4OS=HomosapiensGN=GOLIM4PE=1SV=1	O00461
26.0885	26.0328	26.0525	26.3342	26.599	26.9529	26.6768	26.3348			12	12	12	21.8	21.8	21.8	84.685	0	24.08	833690000	50	1.48527	0.132233	-0.501019	-2.92787	sp|O00469|PLOD2_HUMANProcollagen-lysine,2-oxoglutarate5-dioxygenase2OS=HomosapiensGN=PLOD2PE=1SV=2	sp|O00469|PLOD2_HUMANProcollagen-lysine,2-oxoglutarate5-dioxygenase2OS=HomosapiensGN=PLOD2PE=1SV=2	O00469
27.2928	26.6395	26.9468	26.8737	27.0736	26.958	27.0201	27.3501			8	8	8	13.4	13.4	13.4	81.852	0	18.682	1313500000	34	1.09305	0.231782	-0.28044	-2.1839	sp|O00471|EXOC5_HUMANExocystcomplexcomponent5OS=HomosapiensGN=EXOC5PE=1SV=1	sp|O00471|EXOC5_HUMANExocystcomplexcomponent5OS=HomosapiensGN=EXOC5PE=1SV=1	O00471
29.002	28.7971	28.9558	28.6808	28.5917	28.7595	28.4998	28.7871			2	2	2	27.2	27.2	27.2	9.3697	0	13.07	4140700000	35	0.681656	0.393773	0.151704	1.44478	sp|O00483|NDUA4_HUMANNADHdehydrogenase[ubiquinone]1alphasubcomplexsubunit4OS=HomosapiensGN=NDUFA4PE=1SV=1	sp|O00483|NDUA4_HUMANNADHdehydrogenase[ubiquinone]1alphasubcomplexsubunit4OS=HomosapiensGN=NDUFA4PE=1SV=1	O00483
27.7598	27.4573	27.8329	27.8669	27.8784	27.8622	28.0774	28.2672			4	4	4	16.8	16.8	16.8	34.577	0	11.371	2291800000	56	0.946765	0.280508	-0.302304	-1.91923	sp|O00487|PSDE_HUMAN26Sproteasomenon-ATPaseregulatorysubunit14OS=HomosapiensGN=PSMD14PE=1SV=1	sp|O00487|PSDE_HUMAN26Sproteasomenon-ATPaseregulatorysubunit14OS=HomosapiensGN=PSMD14PE=1SV=1	O00487
27.772	26.9389	26.6734	26.8641	27.2851	27.2307	27.2955	27.2353	+	KO_WT	4	4	4	10.3	10.3	10.3	64.699	0	21.936	1610100000	29	2.83547	0.0227042	-0.436169	-6.3207	sp|O00499|BIN1_HUMANMycbox-dependent-interactingprotein1OS=HomosapiensGN=BIN1PE=1SV=1	sp|O00499|BIN1_HUMANMycbox-dependent-interactingprotein1OS=HomosapiensGN=BIN1PE=1SV=1	O00499
27.7961	27.487	27.6873	27.5736	28.4365	28.585	28.2711	28.3807	+	KO_WT	8	7	7	24.8	23	23	57.81	0	41.755	2742800000	62	3.58463	0.00956002	-0.835721	-9.15795	sp|O00505|IMA3_HUMANImportinsubunitalpha-3OS=HomosapiensGN=KPNA3PE=1SV=2	sp|O00505|IMA3_HUMANImportinsubunitalpha-3OS=HomosapiensGN=KPNA3PE=1SV=2	O00505
28.9551	29.0763	29.0012	28.9982	28.7631	29.0053	28.8389	28.5793			15	15	15	31.8	31.8	31.8	68.002	0	63.679	4614800000	139	1.07017	0.238864	0.228584	2.1422	sp|O00541|PESC_HUMANPescadillohomologOS=HomosapiensGN=PES1PE=1SV=1	sp|O00541|PESC_HUMANPescadillohomologOS=HomosapiensGN=PES1PE=1SV=1	O00541
27.8934	27.5906	27.8756	27.9942	27.6248	27.9875	27.3853	27.8746			5	5	5	26.2	26.2	26.2	32.444	0	52.064	2062900000	48	0.21439	0.752384	0.102036	0.543088	sp|O00560|SDCB1_HUMANSyntenin-1OS=HomosapiensGN=SDCBPPE=1SV=1	sp|O00560|SDCB1_HUMANSyntenin-1OS=HomosapiensGN=SDCBPPE=1SV=1	O00560
28.507	28.378	28.611	28.6785	28.4688	29.1319	28.5355	28.7834			8	8	8	17.3	17.3	17.3	78.863	0	49.78	4109100000	103	0.388245	0.590235	-0.174062	-0.900705	sp|O00566|MPP10_HUMANU3smallnucleolarribonucleoproteinproteinMPP10OS=HomosapiensGN=MPHOSPH10PE=1SV=2	sp|O00566|MPP10_HUMANU3smallnucleolarribonucleoproteinproteinMPP10OS=HomosapiensGN=MPHOSPH10PE=1SV=2	O00566
29.64	29.6979	29.6716	29.7243	29.7276	29.6935	29.7683	29.5843			20	20	20	46.8	46.8	46.8	66.049	0	130.69	8119900000	133	0.0320765	0.959056	0.00454553	0.0939431	sp|O00567|NOP56_HUMANNucleolarprotein56OS=HomosapiensGN=NOP56PE=1SV=4	sp|O00567|NOP56_HUMANNucleolarprotein56OS=HomosapiensGN=NOP56PE=1SV=4	O00567
31.7447	31.8372	31.8808	31.8923	31.8871	32.0309	32.0004	32.1126			27	27	26	52.9	52.9	51.2	73.243	0	292.19	49407000000	357	1.21883	0.194284	-0.137651	-2.41595	sp|O00571|DDX3X_HUMANATP-dependentRNAhelicaseDDX3XOS=HomosapiensGN=DDX3XPE=1SV=3;sp|O15523|DDX3Y_HUMANATP-dependentRNAhelicaseDDX3YOS=HomosapiensGN=DDX3YPE=1SV=2;sp|Q9NQI0|DDX4_HUMANProbableATP-dependentRNAhelicaseDDX4OS=HomosapiensGN=DDX4PE=2SV=2	sp|O00571|DDX3X_HUMANATP-dependentRNAhelicaseDDX3XOS=HomosapiensGN=DDX3XPE=1SV=3;sp|O15523|DDX3Y_HUMANATP-dependentRNAhelicaseDDX3YOS=HomosapiensGN=DDX3YPE=1SV=2	O00571
24.9035	25.1657	23.7869	24.8213	25.3307	25.3818	24.8029	25.0646			4	4	4	19.5	19.5	19.5	29.48	0	4.4104	321230000	11	0.686445	0.392169	-0.553665	-1.45339	sp|O00584|RNT2_HUMANRibonucleaseT2OS=HomosapiensGN=RNASET2PE=1SV=2	sp|O00584|RNT2_HUMANRibonucleaseT2OS=HomosapiensGN=RNASET2PE=1SV=2	O00584
23.8107	24.0992	23.9503	23.835	24.1487	23.962	24.0498	24.2631			2	2	2	4.3	4.3	4.3	58.635	0	3.5159	141650000	5	0.682134	0.393773	-0.144391	-1.44564	sp|O00592|PODXL_HUMANPodocalyxinOS=HomosapiensGN=PODXLPE=1SV=2	sp|O00592|PODXL_HUMANPodocalyxinOS=HomosapiensGN=PODXLPE=1SV=2	O00592
25.6295	24.8921	24.8304	24.96	26.1436	25.365	25.8832	26.4083			6	6	6	28.6	28.6	28.6	32.113	0	10.466	480190000	13	1.97832	0.0676049	-1.05581	-3.9818	sp|O00625|PIR_HUMANPirinOS=HomosapiensGN=PIRPE=1SV=1	sp|O00625|PIR_HUMANPirinOS=HomosapiensGN=PIRPE=1SV=1	O00625
29.8162	29.4895	29.6451	29.6115	29.5216	29.6251	29.6885	29.7637			10	10	9	36.5	36.5	34.7	57.886	0	257.75	9804800000	143	0.40572	0.574466	-0.0676567	-0.934599	sp|O00629|IMA4_HUMANImportinsubunitalpha-4OS=HomosapiensGN=KPNA4PE=1SV=1	sp|O00629|IMA4_HUMANImportinsubunitalpha-4OS=HomosapiensGN=KPNA4PE=1SV=1	O00629
26.8254	26.604	26.7667	26.7776	26.8536	26.3401	26.5333	26.7192			6	6	6	25.9	25.9	25.9	35.144	0	15.59	988760000	55	0.309832	0.65898	0.104534	0.744672	sp|O00743|PPP6_HUMANSerine/threonine-proteinphosphatase6catalyticsubunitOS=HomosapiensGN=PPP6CPE=1SV=1	sp|O00743|PPP6_HUMANSerine/threonine-proteinphosphatase6catalyticsubunitOS=HomosapiensGN=PPP6CPE=1SV=1	O00743
24.215	24.4829	24.4628	24.4198	24.6831	25.0337	24.8995	24.9634	+	KO_WT	5	5	5	35.3	35.3	35.3	20.658	0	10.563	254300000	15	2.32441	0.0437497	-0.43977	-4.83446	sp|O00746|NDKM_HUMANNucleosidediphosphatekinase,mitochondrialOS=HomosapiensGN=NME4PE=1SV=1	sp|O00746|NDKM_HUMANNucleosidediphosphatekinase,mitochondrialOS=HomosapiensGN=NME4PE=1SV=1	O00746
27.7091	27.5076	27.5339	27.7568	27.0373	27.8922	27.2088	27.7201			5	5	5	43	43	43	19.652	0	27.558	1879100000	47	0.213205	0.752875	0.134861	0.540481	sp|O00762|UBE2C_HUMANUbiquitin-conjugatingenzymeE2COS=HomosapiensGN=UBE2CPE=1SV=1	sp|O00762|UBE2C_HUMANUbiquitin-conjugatingenzymeE2COS=HomosapiensGN=UBE2CPE=1SV=1	O00762
28.7466	28.7634	28.9571	29.1475	28.9989	29.0653	28.9493	28.5262			7	7	7	29.2	29.2	29.2	35.102	0	238.5	5503200000	62	0.157591	0.813478	0.0710929	0.414518	sp|O00764|PDXK_HUMANPyridoxalkinaseOS=HomosapiensGN=PDXKPE=1SV=1	sp|O00764|PDXK_HUMANPyridoxalkinaseOS=HomosapiensGN=PDXKPE=1SV=1	O00764
27.7548	28.2278	27.8264	27.9247	27.1904	28.2467	27.1999	27.9715			3	3	3	10.9	10.9	10.9	41.522	0	32.109	2167600000	27	0.449362	0.538419	0.340867	1.0181	sp|O00767|ACOD_HUMANAcyl-CoAdesaturaseOS=HomosapiensGN=SCDPE=1SV=2	sp|O00767|ACOD_HUMANAcyl-CoAdesaturaseOS=HomosapiensGN=SCDPE=1SV=2	O00767
26.5515	26.7348	26.711	26.6657	26.6064	26.8761	26.6611	26.8919			13	13	12	7.8	7.8	7	242.04	0	22.96	996430000	55	0.251819	0.712932	-0.0550464	-0.623997	sp|O14497|ARI1A_HUMANAT-richinteractivedomain-containingprotein1AOS=HomosapiensGN=ARID1APE=1SV=3	sp|O14497|ARI1A_HUMANAT-richinteractivedomain-containingprotein1AOS=HomosapiensGN=ARID1APE=1SV=3	O14497
24.6513	24.9304	24.6828	24.9354	25.2618	25.0104	25.013	24.0561			4	4	4	24.8	24.8	24.8	26.534	0	9.0677	298400000	12	0.0147159	0.982067	0.0141697	0.0439003	sp|O14530|TXND9_HUMANThioredoxindomain-containingprotein9OS=HomosapiensGN=TXNDC9PE=1SV=2	sp|O14530|TXND9_HUMANThioredoxindomain-containingprotein9OS=HomosapiensGN=TXNDC9PE=1SV=2	O14530
29.3456	29.5208	29.507	29.4419	29.5645	29.7631	29.8764	29.4954			3	3	3	15.4	15.4	15.4	17.417	0	24.293	7967600000	74	0.849192	0.316199	-0.184951	-1.74453	sp|O14561|ACPM_HUMANAcylcarrierprotein,mitochondrialOS=HomosapiensGN=NDUFAB1PE=1SV=3	sp|O14561|ACPM_HUMANAcylcarrierprotein,mitochondrialOS=HomosapiensGN=NDUFAB1PE=1SV=3	O14561
26.0587	26.035	25.955	26.1477	26.0204	25.7556	26.0298	25.9463			3	3	3	11	11	11	33.382	0	36.43	623440000	28	0.55641	0.463155	0.107898	1.21757	sp|O14562|UBFD1_HUMANUbiquitindomain-containingproteinUBFD1OS=HomosapiensGN=UBFD1PE=1SV=2	sp|O14562|UBFD1_HUMANUbiquitindomain-containingproteinUBFD1OS=HomosapiensGN=UBFD1PE=1SV=2	O14562
29.6609	29.5234	29.4001	29.7255	29.3234	29.3933	28.994	29.3675			10	10	10	44.8	44.8	44.8	34.482	0	78.561	7111200000	121	1.02775	0.25162	0.280159	2.0652	sp|O14579|COPE_HUMANCoatomersubunitepsilonOS=HomosapiensGN=COPEPE=1SV=3	sp|O14579|COPE_HUMANCoatomersubunitepsilonOS=HomosapiensGN=COPEPE=1SV=3	O14579
29.2718	29.0988	29.3444	29.1448	29.3122	29.2498	29.3353	29.4559			17	17	17	19.2	19.2	19.2	130.16	0	59.744	5984800000	106	0.854185	0.314305	-0.1423	-1.75345	sp|O14617|AP3D1_HUMANAP-3complexsubunitdelta-1OS=HomosapiensGN=AP3D1PE=1SV=1	sp|O14617|AP3D1_HUMANAP-3complexsubunitdelta-1OS=HomosapiensGN=AP3D1PE=1SV=1	O14617
28.1371	27.8942	27.9836	28.1129	27.9861	28.056	28.0475	28.2865			17	17	15	14.2	14.2	12.9	196.69	0	50.485	2745400000	101	0.454797	0.535025	-0.097133	-1.0284	sp|O14646|CHD1_HUMANChromodomain-helicase-DNA-bindingprotein1OS=HomosapiensGN=CHD1PE=1SV=2	sp|O14646|CHD1_HUMANChromodomain-helicase-DNA-bindingprotein1OS=HomosapiensGN=CHD1PE=1SV=2	O14646
29.4229	29.4126	29.3832	29.3923	29.9568	30.0598	30.1396	29.7784	+	KO_WT	23	23	23	29.8	29.8	29.8	133.77	0	247.76	8386200000	235	2.84479	0.0225708	-0.587658	-6.35075	sp|O14654|IRS4_HUMANInsulinreceptorsubstrate4OS=HomosapiensGN=IRS4PE=1SV=1	sp|O14654|IRS4_HUMANInsulinreceptorsubstrate4OS=HomosapiensGN=IRS4PE=1SV=1	O14654
23.8074	25.0809	25.6374	24.0733	25.6118	24.8298	25.6293	25.5487			5	5	5	24.9	24.9	24.9	37.031	0	12.871	336780000	12	0.47401	0.519466	-0.474363	-1.06463	sp|O14662|STX16_HUMANSyntaxin-16OS=HomosapiensGN=STX16PE=1SV=3	sp|O14662|STX16_HUMANSyntaxin-16OS=HomosapiensGN=STX16PE=1SV=3	O14662
23.5708	24.0425	24.1185	23.9132	24.6287	24.955	24.3744	25.2398			2	2	2	2.3	2.3	2.3	141.84	0	5.3261	225210000	10	1.70745	0.0976273	-0.774717	-3.38286	sp|O14727|APAF_HUMANApoptoticprotease-activatingfactor1OS=HomosapiensGN=APAF1PE=1SV=2	sp|O14727|APAF_HUMANApoptoticprotease-activatingfactor1OS=HomosapiensGN=APAF1PE=1SV=2	O14727
24.795	24.9754	24.8086	24.9625	25.2785	25.0607	24.6877	25.0577			4	4	4	10.5	10.5	10.5	47.484	0	7.2628	303360000	14	0.286092	0.680642	-0.105642	-0.695912	sp|O14733|MP2K7_HUMANDualspecificitymitogen-activatedproteinkinasekinase7OS=HomosapiensGN=MAP2K7PE=1SV=2	sp|O14733|MP2K7_HUMANDualspecificitymitogen-activatedproteinkinasekinase7OS=HomosapiensGN=MAP2K7PE=1SV=2	O14733
26.9721	26.4056	25.9918	26.6866	25.8475	23.8986	25.7973	27.0207			4	4	4	21.1	21.1	21.1	23.539	0	7.1996	812730000	25	0.39831	0.580877	0.720284	0.920261	sp|O14735|CDIPT_HUMANCDP-diacylglycerol--inositol3-phosphatidyltransferaseOS=HomosapiensGN=CDIPTPE=1SV=1	sp|O14735|CDIPT_HUMANCDP-diacylglycerol--inositol3-phosphatidyltransferaseOS=HomosapiensGN=CDIPTPE=1SV=1	O14735
31.4065	31.4453	31.4573	31.2471	31.2392	31.2394	31.1066	31.2502			6	6	6	44.8	44.8	44.8	14.285	0	201.96	29775000000	114	1.26068	0.183469	0.174391	2.49436	sp|O14737|PDCD5_HUMANProgrammedcelldeathprotein5OS=HomosapiensGN=PDCD5PE=1SV=3	sp|O14737|PDCD5_HUMANProgrammedcelldeathprotein5OS=HomosapiensGN=PDCD5PE=1SV=3	O14737
29.41	29.5857	29.5774	29.6887	29.4643	29.2201	29.6014	29.0599			14	14	14	27.9	27.9	27.9	72.683	0	71.957	6802800000	141	0.944696	0.280673	0.280831	1.91551	sp|O14744|ANM5_HUMANProteinarginineN-methyltransferase5OS=HomosapiensGN=PRMT5PE=1SV=4	sp|O14744|ANM5_HUMANProteinarginineN-methyltransferase5OS=HomosapiensGN=PRMT5PE=1SV=4	O14744
26.2158	26.6366	26.0807	26.3911	26.2513	26.1207	26.4323	26.1453			5	5	5	21.5	21.5	21.5	38.868	0	24.401	772870000	45	0.353756	0.621317	0.13206	0.832934	sp|O14745|NHRF1_HUMANNa(+)/H(+)exchangeregulatorycofactorNHE-RF1OS=HomosapiensGN=SLC9A3R1PE=1SV=4	sp|O14745|NHRF1_HUMANNa(+)/H(+)exchangeregulatorycofactorNHE-RF1OS=HomosapiensGN=SLC9A3R1PE=1SV=4	O14745
25.9885	25.7929	25.8689	26.0849	25.2139	25.4222	25.2652	25.1812	+	KO_WT	8	8	8	21.8	21.8	21.8	54.433	0	14.858	464780000	25	2.94183	0.0202794	0.644965	6.67073	sp|O14757|CHK1_HUMANSerine/threonine-proteinkinaseChk1OS=HomosapiensGN=CHEK1PE=1SV=2	sp|O14757|CHK1_HUMANSerine/threonine-proteinkinaseChk1OS=HomosapiensGN=CHEK1PE=1SV=2	O14757
26.9741	26.7824	26.9247	26.8931	26.6851	26.9226	26.7748	26.8902			4	4	4	10.7	10.7	10.7	61.247	0	12.412	1126900000	63	0.267315	0.697722	0.0485482	0.656749	sp|O14773|TPP1_HUMANTripeptidyl-peptidase1OS=HomosapiensGN=TPP1PE=1SV=2	sp|O14773|TPP1_HUMANTripeptidyl-peptidase1OS=HomosapiensGN=TPP1PE=1SV=2	O14773
29.425	29.288	29.3675	29.4132	29.2131	29.5292	29.2705	29.3093			15	15	15	16	16	16	123.9	0	61.293	6359600000	183	0.107816	0.870345	0.0257212	0.29457	sp|O14776|TCRG1_HUMANTranscriptionelongationregulator1OS=HomosapiensGN=TCERG1PE=1SV=2	sp|O14776|TCRG1_HUMANTranscriptionelongationregulator1OS=HomosapiensGN=TCERG1PE=1SV=2	O14776
25.0183	24.6273	24.7098	24.8431	24.5588	24.0195	23.5334	24.9357			4	4	4	9	9	9	73.912	0	5.9268	210000000	19	0.58299	0.446384	0.464886	1.26621	sp|O14777|NDC80_HUMANKinetochoreproteinNDC80homologOS=HomosapiensGN=NDC80PE=1SV=1	sp|O14777|NDC80_HUMANKinetochoreproteinNDC80homologOS=HomosapiensGN=NDC80PE=1SV=1	O14777
26.6826	26.3098	26.848	26.5682	27.2099	27.4775	27.1907	27.2854	+	KO_WT	11	6	6	21.4	13.5	13.5	101.39	0	24.161	1271500000	46	2.28321	0.0469371	-0.715536	-4.72714	sp|O14787|TNPO2_HUMANTransportin-2OS=HomosapiensGN=TNPO2PE=1SV=3	sp|O14787|TNPO2_HUMANTransportin-2OS=HomosapiensGN=TNPO2PE=1SV=3	O14787
27.3541	26.9804	27.1727	27.3778	27.4841	27.5451	26.9608	27.6018			15	15	15	14.4	14.4	14.4	155.64	0	28.16	1558100000	48	0.497277	0.503989	-0.220945	-1.1082	sp|O14802|RPC1_HUMANDNA-directedRNApolymeraseIIIsubunitRPC1OS=HomosapiensGN=POLR3APE=1SV=2	sp|O14802|RPC1_HUMANDNA-directedRNApolymeraseIIIsubunitRPC1OS=HomosapiensGN=POLR3APE=1SV=2	O14802
30.6168	30.5625	30.5468	30.5733	30.6932	30.7909	30.8971	30.7251			8	8	8	41.1	41.1	41.1	27.887	0	175.56	16279000000	151	1.99483	0.066572	-0.215702	-4.02011	sp|O14818|PSA7_HUMANProteasomesubunitalphatype-7OS=HomosapiensGN=PSMA7PE=1SV=1;sp|Q8TAA3|PSA7L_HUMANProteasomesubunitalphatype-7-likeOS=HomosapiensGN=PSMA8PE=1SV=3	sp|O14818|PSA7_HUMANProteasomesubunitalphatype-7OS=HomosapiensGN=PSMA7PE=1SV=1;sp|Q8TAA3|PSA7L_HUMANProteasomesubunitalphatype-7-likeOS=HomosapiensGN=PSMA8PE=1SV=3	O14818
27.8448	27.9532	27.909	27.9336	27.4168	27.5245	27.4805	27.5317	+	KO_WT	7	7	7	30.8	30.8	30.8	38.287	0	120.08	1969500000	92	4.3871	0.00398587	0.443556	13.4272	sp|O14828|SCAM3_HUMANSecretorycarrier-associatedmembraneprotein3OS=HomosapiensGN=SCAMP3PE=1SV=3	sp|O14828|SCAM3_HUMANSecretorycarrier-associatedmembraneprotein3OS=HomosapiensGN=SCAMP3PE=1SV=3	O14828
27.9389	27.1995	27.6908	27.2535	27.9425	27.9737	27.8852	28.6805			3	3	3	12.6	12.6	12.6	46.36	0	13.218	2468900000	17	1.45773	0.137173	-0.739231	-2.87341	sp|O14874|BCKD_HUMAN[3-methyl-2-oxobutanoatedehydrogenase[lipoamide]]kinase,mitochondrialOS=HomosapiensGN=BCKDKPE=1SV=2	sp|O14874|BCKD_HUMAN[3-methyl-2-oxobutanoatedehydrogenase[lipoamide]]kinase,mitochondrialOS=HomosapiensGN=BCKDKPE=1SV=2	O14874
26.4007	26.0427	26.1997	26.5809	25.1406	25.8581	25.605	25.7527			3	3	3	32.2	32.2	32.2	16.516	0	18.758	599290000	28	1.51087	0.127349	0.685358	2.97885	sp|O14880|MGST3_HUMANMicrosomalglutathioneS-transferase3OS=HomosapiensGN=MGST3PE=1SV=1	sp|O14880|MGST3_HUMANMicrosomalglutathioneS-transferase3OS=HomosapiensGN=MGST3PE=1SV=1	O14880
26.0901	26.2453	26.2807	26.3461	25.751	26.0261	26.09	26.0497			2	2	2	11.1	11.1	11.1	31.585	0	8.6654	658990000	23	1.66457	0.104504	0.311517	3.29272	sp|O14893|GEMI2_HUMANSurvivalofmotorneuronprotein-interactingprotein1OS=HomosapiensGN=SIP1PE=1SV=1	sp|O14893|GEMI2_HUMANSurvivalofmotorneuronprotein-interactingprotein1OS=HomosapiensGN=SIP1PE=1SV=1	O14893
27.0724	27.0352	27.1809	27.1558	27.2141	27.1311	27.0819	27.1487			8	8	8	36.6	36.6	36.6	36.049	0	27.072	1335800000	39	0.152881	0.819254	-0.0200165	-0.40349	sp|O14908|GIPC1_HUMANPDZdomain-containingproteinGIPC1OS=HomosapiensGN=GIPC1PE=1SV=2;sp|Q8TF64|GIPC3_HUMANPDZdomain-containingproteinGIPC3OS=HomosapiensGN=GIPC3PE=2SV=1	sp|O14908|GIPC1_HUMANPDZdomain-containingproteinGIPC1OS=HomosapiensGN=GIPC1PE=1SV=2	O14908
25.4547	25.4986	25.2926	25.192	25.8498	25.5164	25.5794	26.2131			6	6	6	9.4	9.4	9.4	86.563	0	7.0741	473820000	19	1.14767	0.214765	-0.461974	-2.28406	sp|O14920|IKKB_HUMANInhibitorofnuclearfactorkappa-BkinasesubunitbetaOS=HomosapiensGN=IKBKBPE=1SV=1	sp|O14920|IKKB_HUMANInhibitorofnuclearfactorkappa-BkinasesubunitbetaOS=HomosapiensGN=IKBKBPE=1SV=1	O14920
26.4697	26.6603	26.645	26.5871	26.1574	26.4922	26.2024	26.9599			2	2	2	17.7	17.7	17.7	21.943	0	26.674	882100000	40	0.342895	0.630448	0.177806	0.811326	sp|O14925|TIM23_HUMANMitochondrialimportinnermembranetranslocasesubunitTim23OS=HomosapiensGN=TIMM23PE=1SV=1;sp|Q5SRD1|TI23B_HUMANPutativemitochondrialimportinnermembranetranslocasesubunitTim23BOS=HomosapiensGN=TIMM23BPE=5SV=2	sp|O14925|TIM23_HUMANMitochondrialimportinnermembranetranslocasesubunitTim23OS=HomosapiensGN=TIMM23PE=1SV=1;sp|Q5SRD1|TI23B_HUMANPutativemitochondrialimportinnermembranetranslocasesubunitTim23BOS=HomosapiensGN=TIMM23BPE=5SV=2	O14925
28.6392	28.6313	28.7928	28.7312	28.4432	28.4103	28.451	28.3927	+	KO_WT	8	8	8	28.9	28.9	28.9	49.512	0	86.087	3671000000	157	3.01095	0.0185177	0.294158	6.90666	sp|O14929|HAT1_HUMANHistoneacetyltransferasetypeBcatalyticsubunitOS=HomosapiensGN=HAT1PE=1SV=1	sp|O14929|HAT1_HUMANHistoneacetyltransferasetypeBcatalyticsubunitOS=HomosapiensGN=HAT1PE=1SV=1	O14929
26.8917	26.7343	26.7096	26.6039	26.7813	26.9209	26.9626	27.1877			9	9	9	11.7	11.7	11.7	105.12	0	13.93	1093600000	40	1.35125	0.158779	-0.280544	-2.66641	sp|O14936|CSKP_HUMANPeripheralplasmamembraneproteinCASKOS=HomosapiensGN=CASKPE=1SV=3	sp|O14936|CSKP_HUMANPeripheralplasmamembraneproteinCASKOS=HomosapiensGN=CASKPE=1SV=3	O14936
30.8245	30.6058	30.8522	30.9191	30.729	30.7626	30.5918	31.0214			7	7	7	51.5	51.5	51.5	19.794	0	323.31	19596000000	153	0.0420102	0.945295	0.016167	0.121803	sp|P19105|ML12A_HUMANMyosinregulatorylightchain12AOS=HomosapiensGN=MYL12APE=1SV=2;sp|O14950|ML12B_HUMANMyosinregulatorylightchain12BOS=HomosapiensGN=MYL12BPE=1SV=2;sp|P24844|MYL9_HUMANMyosinregulatorylightpolypeptide9OS=HomosapiensGN=MYL9PE=1SV=4	sp|P19105|ML12A_HUMANMyosinregulatorylightchain12AOS=HomosapiensGN=MYL12APE=1SV=2;sp|O14950|ML12B_HUMANMyosinregulatorylightchain12BOS=HomosapiensGN=MYL12BPE=1SV=2;sp|P24844|MYL9_HUMANMyosinregulatorylightpolypeptide9OS=HomosapiensGN=MYL9PE=1SV=4	P19105
25.2225	25.4932	25.3807	25.3151	25.6428	24.8064	25.3698	24.751			7	7	7	8.8	8.8	8.8	86.191	0	7.3167	379510000	21	0.425349	0.559343	0.253886	0.972347	sp|O14964|HGS_HUMANHepatocytegrowthfactor-regulatedtyrosinekinasesubstrateOS=HomosapiensGN=HGSPE=1SV=1	sp|O14964|HGS_HUMANHepatocytegrowthfactor-regulatedtyrosinekinasesubstrateOS=HomosapiensGN=HGSPE=1SV=1	O14964
24.6935	24.0598	24.8842	23.9001	24.3273	25.4215	24.6677	25.1139			4	4	4	11.7	11.7	11.7	45.809	0	5.8661	244700000	7	0.751823	0.359614	-0.601271	-1.57056	sp|O14965|STK6_HUMANSerine/threonine-proteinkinase6OS=HomosapiensGN=AURKAPE=1SV=2	sp|O14965|STK6_HUMANSerine/threonine-proteinkinase6OS=HomosapiensGN=AURKAPE=1SV=2	O14965
24.5286	24.6352	24.8328	24.7191	24.388	24.7608	23.9796	24.9971			3	2	2	16.3	10.8	10.8	23.155	0	5.2068	203950000	12	0.306719	0.661606	0.197639	0.738323	sp|O14966|RAB7L_HUMANRas-relatedproteinRab-7L1OS=HomosapiensGN=RAB7L1PE=1SV=1	sp|O14966|RAB7L_HUMANRas-relatedproteinRab-7L1OS=HomosapiensGN=RAB7L1PE=1SV=1	O14966
26.1436	26.3491	26.1698	25.9205	26.1964	25.9795	25.5355	25.998			4	4	4	17.2	17.2	17.2	33.01	0	8.4621	639840000	24	0.505183	0.49823	0.219092	1.12292	sp|O14972|DSCR3_HUMANDownsyndromecriticalregionprotein3OS=HomosapiensGN=DSCR3PE=1SV=1	sp|O14972|DSCR3_HUMANDownsyndromecriticalregionprotein3OS=HomosapiensGN=DSCR3PE=1SV=1	O14972
26.0755	25.7023	25.8767	25.8381	25.6835	25.9474	25.9236	25.8851			9	9	9	13.1	13.1	13.1	115.28	0	30.126	556320000	29	0.26242	0.70315	-0.054207	-0.646448	sp|O14974|MYPT1_HUMANProteinphosphatase1regulatorysubunit12AOS=HomosapiensGN=PPP1R12APE=1SV=1	sp|O14974|MYPT1_HUMANProteinphosphatase1regulatorysubunit12AOS=HomosapiensGN=PPP1R12APE=1SV=1	O14974
23.1471	25.8409	26.0388	24.1074	26.0108	22.9526	24.5479	26.5529			7	7	7	15.2	15.2	15.2	70.311	0	15.912	521690000	6	0.105383	0.874097	0.312961	0.288499	sp|O14975|S27A2_HUMANVerylong-chainacyl-CoAsynthetaseOS=HomosapiensGN=SLC27A2PE=1SV=2	sp|O14975|S27A2_HUMANVerylong-chainacyl-CoAsynthetaseOS=HomosapiensGN=SLC27A2PE=1SV=2	O14975
26.3219	25.9279	23.054	25.9674	26.4229	26.0358	26.1291	26.5356			9	9	9	9.9	9.9	9.9	143.19	0	43.436	644230000	27	0.759514	0.355725	-1.29773	-1.58432	sp|O14976|GAK_HUMANCyclin-G-associatedkinaseOS=HomosapiensGN=GAKPE=1SV=2	sp|O14976|GAK_HUMANCyclin-G-associatedkinaseOS=HomosapiensGN=GAKPE=1SV=2	O14976
31.8383	31.7805	31.445	31.7424	31.3696	31.6465	31.291	31.6343			11	11	10	27.1	27.1	25.2	46.437	0	56.681	30073000000	229	0.559302	0.461995	0.1706	1.22288	sp|O14979|HNRDL_HUMANHeterogeneousnuclearribonucleoproteinD-likeOS=HomosapiensGN=HNRPDLPE=1SV=3	sp|O14979|HNRDL_HUMANHeterogeneousnuclearribonucleoproteinD-likeOS=HomosapiensGN=HNRPDLPE=1SV=3	O14979
31.4193	31.2668	31.3029	31.3058	31.182	31.1694	31.2541	31.3187			35	35	35	43.7	43.7	43.7	123.38	0	318.72	25713000000	461	0.676862	0.395911	0.060799	1.43616	sp|O14980|XPO1_HUMANExportin-1OS=HomosapiensGN=XPO1PE=1SV=1	sp|O14980|XPO1_HUMANExportin-1OS=HomosapiensGN=XPO1PE=1SV=1	O14980
26.4727	26.3497	26.6341	26.5863	26.5256	26.7309	26.4174	26.8105			10	10	10	7.8	7.8	7.8	206.89	0	21.578	915300000	36	0.313214	0.656375	-0.0977399	-0.751555	sp|O14981|BTAF1_HUMANTATA-bindingprotein-associatedfactor172OS=HomosapiensGN=BTAF1PE=1SV=2	sp|O14981|BTAF1_HUMANTATA-bindingprotein-associatedfactor172OS=HomosapiensGN=BTAF1PE=1SV=2	O14981
27.7593	27.4848	27.8553	27.7272	28.0789	28.1685	28.1379	28.2721	+	KO_WT	23	21	21	13.3	12.3	12.3	271.32	0	106.89	2693200000	98	2.24431	0.0494523	-0.475301	-4.62731	sp|O15020|SPTN2_HUMANSpectrinbetachain,brain2OS=HomosapiensGN=SPTBN2PE=1SV=3	sp|O15020|SPTN2_HUMANSpectrinbetachain,brain2OS=HomosapiensGN=SPTBN2PE=1SV=3	O15020
27.2619	26.9589	26.868	26.9535	26.9154	27.0025	26.8427	27.4746			13	13	13	12.1	12.1	12.1	233.51	0	22.835	1279700000	48	0.324819	0.646512	-0.131983	-0.775057	sp|O15027|SC16A_HUMANProteintransportproteinSec16AOS=HomosapiensGN=SEC16APE=1SV=3	sp|O15027|SC16A_HUMANProteintransportproteinSec16AOS=HomosapiensGN=SEC16APE=1SV=3	O15027
28.7343	29.0305	28.7539	28.8478	28.8456	29.0913	28.9979	28.6778			14	14	14	20.3	20.3	20.3	118.29	0	134.43	4673700000	126	0.0719964	0.913488	-0.0257484	-0.202869	sp|O15042|SR140_HUMANU2snRNP-associatedSURPmotif-containingproteinOS=HomosapiensGN=U2SURPPE=1SV=2	sp|O15042|SR140_HUMANU2snRNP-associatedSURPmotif-containingproteinOS=HomosapiensGN=U2SURPPE=1SV=2	O15042
26.0572	26.2889	26.3094	25.6454	26.4945	26.4715	26.3227	26.5179			7	7	7	5.2	5.2	5.2	186.03	0	15.806	761000000	27	0.965536	0.274811	-0.370427	-1.95296	sp|O15047|SET1A_HUMANHistone-lysineN-methyltransferaseSETD1AOS=HomosapiensGN=SETD1APE=1SV=3	sp|O15047|SET1A_HUMANHistone-lysineN-methyltransferaseSETD1AOS=HomosapiensGN=SETD1APE=1SV=3	O15047
31.13	31.0016	31.2316	31.094	31.2728	31.2364	31.4608	31.3608			26	26	26	32.2	32.2	32.2	144.73	0	323.31	26361000000	305	1.3925	0.150333	-0.223597	-2.74595	sp|O15067|PUR4_HUMANPhosphoribosylformylglycinamidinesynthaseOS=HomosapiensGN=PFASPE=1SV=4	sp|O15067|PUR4_HUMANPhosphoribosylformylglycinamidinesynthaseOS=HomosapiensGN=PFASPE=1SV=4	O15067
26.2208	26.4631	26.3297	26.1593	26.2456	25.8112	25.9326	26.0682			7	7	7	10.7	10.7	10.7	112.96	0	20.261	675500000	29	1.14823	0.214693	0.302991	2.28509	sp|O15084|ANR28_HUMANSerine/threonine-proteinphosphatase6regulatoryankyrinrepeatsubunitAOS=HomosapiensGN=ANKRD28PE=1SV=5;sp|Q8N8A2|ANR44_HUMANSerine/threonine-proteinphosphatase6regulatoryankyrinrepeatsubunitBOS=HomosapiensGN=ANKRD44PE=1SV=3	sp|O15084|ANR28_HUMANSerine/threonine-proteinphosphatase6regulatoryankyrinrepeatsubunitAOS=HomosapiensGN=ANKRD28PE=1SV=5	O15084
25.4924	25.444	25.068	25.5764	25.5328	25.3804	25.0518	23.692			6	6	6	18.2	18.2	18.2	67.315	0	19.035	360820000	20	0.37514	0.60278	0.448544	0.875098	sp|O15091|MRRP3_HUMANMitochondrialribonucleasePprotein3OS=HomosapiensGN=KIAA0391PE=1SV=2	sp|O15091|MRRP3_HUMANMitochondrialribonucleasePprotein3OS=HomosapiensGN=KIAA0391PE=1SV=2	O15091
26.4928	26.4815	26.4597	26.5291	26.4383	26.2571	26.4405	26.1738			7	7	7	11.9	11.9	11.9	84.639	0	20.469	872590000	34	0.997525	0.261564	0.162725	2.01058	sp|O15111|IKKA_HUMANInhibitorofnuclearfactorkappa-BkinasesubunitalphaOS=HomosapiensGN=CHUKPE=1SV=2	sp|O15111|IKKA_HUMANInhibitorofnuclearfactorkappa-BkinasesubunitalphaOS=HomosapiensGN=CHUKPE=1SV=2	O15111
28.034	27.955	28.1354	28.0938	27.631	23.3739	27.8187	28.1085			2	2	2	17.3	17.3	17.3	15.179	0	7.1145	2169100000	29	0.438896	0.548251	1.32834	0.998215	sp|O15116|LSM1_HUMANU6snRNA-associatedSm-likeproteinLSm1OS=HomosapiensGN=LSM1PE=1SV=1	sp|O15116|LSM1_HUMANU6snRNA-associatedSm-likeproteinLSm1OS=HomosapiensGN=LSM1PE=1SV=1	O15116
26.4048	26.2399	26.2023	26.2844	25.5125	26.464	24.2753	26.142			3	3	3	14.9	14.9	14.9	37.866	0	12.503	655740000	17	0.506344	0.497687	0.643762	1.12509	sp|O15121|DEGS1_HUMANSphingolipiddelta(4)-desaturaseDES1OS=HomosapiensGN=DEGS1PE=1SV=1	sp|O15121|DEGS1_HUMANSphingolipiddelta(4)-desaturaseDES1OS=HomosapiensGN=DEGS1PE=1SV=1	O15121
25.3756	25.0388	24.9027	25.4439	25.2493	24.723	25.0058	24.7268			4	4	4	18.6	18.6	18.6	37.92	0	19.277	327840000	21	0.43992	0.547369	0.202195	1.00017	sp|O15126|SCAM1_HUMANSecretorycarrier-associatedmembraneprotein1OS=HomosapiensGN=SCAMP1PE=1SV=2	sp|O15126|SCAM1_HUMANSecretorycarrier-associatedmembraneprotein1OS=HomosapiensGN=SCAMP1PE=1SV=2	O15126
25.707	26.0546	25.8523	26.3935	26.251	25.6285	25.9377	25.1035			2	2	2	9.7	9.7	9.7	36.648	0	33.569	588980000	30	0.527002	0.48378	0.369998	1.1634	sp|O15127|SCAM2_HUMANSecretorycarrier-associatedmembraneprotein2OS=HomosapiensGN=SCAMP2PE=1SV=2	sp|O15127|SCAM2_HUMANSecretorycarrier-associatedmembraneprotein2OS=HomosapiensGN=SCAMP2PE=1SV=2	O15127
26.4415	26.5021	26.4133	26.3581	26.1978	26.3672	26.5218	26.3475			8	7	7	29.3	23.1	23.1	40.949	0	19.936	809830000	56	0.320916	0.648762	0.0659116	0.767171	sp|O15143|ARC1B_HUMANActin-relatedprotein2/3complexsubunit1BOS=HomosapiensGN=ARPC1BPE=1SV=3	sp|O15143|ARC1B_HUMANActin-relatedprotein2/3complexsubunit1BOS=HomosapiensGN=ARPC1BPE=1SV=3	O15143
28.2925	28.3932	28.4926	28.3128	28.0554	27.8421	28.1154	27.6572			9	9	9	37.3	37.3	37.3	34.333	0	21.432	2709100000	95	1.8403	0.0819063	0.482016	3.66993	sp|O15144|ARPC2_HUMANActin-relatedprotein2/3complexsubunit2OS=HomosapiensGN=ARPC2PE=1SV=1	sp|O15144|ARPC2_HUMANActin-relatedprotein2/3complexsubunit2OS=HomosapiensGN=ARPC2PE=1SV=1	O15144
24.3756	24.6689	24.4081	24.5806	24.6194	24.8713	24.71	25.1013			1	1	1	9.3	9.3	9.3	13.289	0.0056333	1.8418	246420000	16	0.959892	0.277009	-0.272961	-1.94281	sp|O15155|BET1_HUMANBET1homologOS=HomosapiensGN=BET1PE=1SV=1	sp|O15155|BET1_HUMANBET1homologOS=HomosapiensGN=BET1PE=1SV=1	O15155
28.5618	28.3646	28.5662	28.4529	28.5408	28.7447	28.5046	28.7354			12	12	12	49.7	49.7	49.7	39.249	0	112.99	3636000000	113	0.938853	0.281567	-0.170147	-1.90502	sp|O15160|RPAC1_HUMANDNA-directedRNApolymerasesIandIIIsubunitRPAC1OS=HomosapiensGN=POLR1CPE=1SV=1	sp|O15160|RPAC1_HUMANDNA-directedRNApolymerasesIandIIIsubunitRPAC1OS=HomosapiensGN=POLR1CPE=1SV=1	O15160
26.6534	26.6274	26.5536	26.5891	26.8851	26.5676	26.452	26.5502			5	5	5	7.3	7.3	7.3	116.83	0	11.86	951810000	24	0.0748584	0.908819	-0.0236893	-0.210388	sp|O15164|TIF1A_HUMANTranscriptionintermediaryfactor1-alphaOS=HomosapiensGN=TRIM24PE=1SV=3	sp|O15164|TIF1A_HUMANTranscriptionintermediaryfactor1-alphaOS=HomosapiensGN=TRIM24PE=1SV=3	O15164
27.3088	27.2317	27.0288	26.9326	26.9415	27.3016	26.9598	26.9942			5	4	4	28.7	24.7	24.7	23.818	0	43.371	1343000000	35	0.0417728	0.945295	0.015087	0.121143	sp|O15173|PGRC2_HUMANMembrane-associatedprogesteronereceptorcomponent2OS=HomosapiensGN=PGRMC2PE=1SV=1	sp|O15173|PGRC2_HUMANMembrane-associatedprogesteronereceptorcomponent2OS=HomosapiensGN=PGRMC2PE=1SV=1	O15173
28.2972	27.966	28.1705	28.3229	28.632	28.3718	28.1446	28.7392			6	6	6	43.4	43.4	43.4	14.582	0	35.241	3164300000	73	0.862819	0.30971	-0.31875	-1.76888	sp|O15212|PFD6_HUMANPrefoldinsubunit6OS=HomosapiensGN=PFDN6PE=1SV=1	sp|O15212|PFD6_HUMANPrefoldinsubunit6OS=HomosapiensGN=PFDN6PE=1SV=1	O15212
27.8325	27.3969	27.3192	27.7791	27.535	28.0846	27.814	27.9218			9	9	9	22.5	22.5	22.5	68.07	0	110.22	2033900000	75	0.924135	0.2859	-0.340402	-1.87862	sp|O15213|WDR46_HUMANWDrepeat-containingprotein46OS=HomosapiensGN=WDR46PE=1SV=3	sp|O15213|WDR46_HUMANWDrepeat-containingprotein46OS=HomosapiensGN=WDR46PE=1SV=3	O15213
27.8676	28.0966	27.9329	27.8574	27.1327	26.9847	27.0331	26.5231	+	KO_WT	16	16	16	28	28	28	77.672	0	61.241	1717900000	98	2.77134	0.0252448	1.04393	6.11698	sp|O15226|NKRF_HUMANNF-kappa-B-repressingfactorOS=HomosapiensGN=NKRFPE=1SV=2	sp|O15226|NKRF_HUMANNF-kappa-B-repressingfactorOS=HomosapiensGN=NKRFPE=1SV=2	O15226
26.7017	26.9785	27.1189	26.7349	26.3939	26.5234	26.5557	26.5019			8	8	8	18.4	18.4	18.4	77.187	0	22.091	979450000	36	2.14916	0.0556035	0.45038	4.38921	sp|O15228|GNPAT_HUMANDihydroxyacetonephosphateacyltransferaseOS=HomosapiensGN=GNPATPE=1SV=1	sp|O15228|GNPAT_HUMANDihydroxyacetonephosphateacyltransferaseOS=HomosapiensGN=GNPATPE=1SV=1	O15228
24.1921	24.5253	24.3219	24.51	24.271	24.2864	24.5663	24.9481			4	4	4	23	23	23	22.958	0	6.1484	187130000	10	0.124346	0.852445	-0.065553	-0.33528	sp|O15258|RER1_HUMANProteinRER1OS=HomosapiensGN=RER1PE=1SV=1	sp|O15258|RER1_HUMANProteinRER1OS=HomosapiensGN=RER1PE=1SV=1	O15258
27.4421	27.2054	27.4788	27.2884	27.4863	27.545	27.0923	27.2517			5	5	5	21.6	21.6	21.6	30.394	0	71.801	1696500000	25	0.0480754	0.941267	-0.019616	-0.138555	sp|O15260|SURF4_HUMANSurfeitlocusprotein4OS=HomosapiensGN=SURF4PE=1SV=3	sp|O15260|SURF4_HUMANSurfeitlocusprotein4OS=HomosapiensGN=SURF4PE=1SV=3	O15260
27.2759	27.3082	27.2301	27.0921	26.7375	27.0948	26.738	27.4299			7	7	7	24.5	24.5	24.5	52.743	0	36.359	1300100000	36	0.456706	0.533406	0.210103	1.03201	sp|O15269|SPTC1_HUMANSerinepalmitoyltransferase1OS=HomosapiensGN=SPTLC1PE=1SV=1	sp|O15269|SPTC1_HUMANSerinepalmitoyltransferase1OS=HomosapiensGN=SPTLC1PE=1SV=1	O15269
27.3294	27.2682	27.2736	26.8196	27.2412	27.273	26.9616	27.3044			8	8	8	19.9	19.9	19.9	62.924	0	36.576	1425800000	39	0.184361	0.785848	-0.0746032	-0.47608	sp|O15270|SPTC2_HUMANSerinepalmitoyltransferase2OS=HomosapiensGN=SPTLC2PE=1SV=1	sp|O15270|SPTC2_HUMANSerinepalmitoyltransferase2OS=HomosapiensGN=SPTLC2PE=1SV=1	O15270
27.9478	28.1918	28.137	28.209	27.6184	28.1723	27.5389	28.2047			17	17	17	22.1	22.1	22.1	116.92	0	57.56	2537000000	102	0.660927	0.40503	0.295719	1.40747	sp|O15294|OGT1_HUMANUDP-N-acetylglucosamine--peptideN-acetylglucosaminyltransferase110kDasubunitOS=HomosapiensGN=OGTPE=1SV=3	sp|O15294|OGT1_HUMANUDP-N-acetylglucosamine--peptideN-acetylglucosaminyltransferase110kDasubunitOS=HomosapiensGN=OGTPE=1SV=3	O15294
25.3374	25.1575	25.1512	25.0396	25.5958	25.6674	25.3312	25.3756			6	6	6	9.1	9.1	9.1	90.995	0	23.187	396920000	22	1.84422	0.0816302	-0.376407	-3.67859	sp|O15320|CTGE5_HUMANCutaneousT-celllymphoma-associatedantigen5OS=HomosapiensGN=CTAGE5PE=1SV=4;sp|A4FU28|CTGE9_HUMANCutaneousT-celllymphoma-associatedantigen9OS=HomosapiensGN=CTAGE9PE=2SV=2;sp|Q8IX95|CTGE3_HUMANPutativecutaneousT-celllymphoma-associatedantigen3OS=HomosapiensGN=CTAGE3PPE=5SV=1;sp|Q96RT6|CTGE2_HUMANProteincTAGE-2OS=HomosapiensGN=CTAGE1PE=1SV=2;sp|Q8IX94|CTGE4_HUMANCutaneousT-cellly…	sp|O15320|CTGE5_HUMANCutaneousT-celllymphoma-associatedantigen5OS=HomosapiensGN=CTAGE5PE=1SV=4;sp|A4FU28|CTGE9_HUMANCutaneousT-celllymphoma-associatedantigen9OS=HomosapiensGN=CTAGE9PE=2SV=2	O15320
25.6972	25.446	25.8015	25.5672	25.3445	24.3164	25.1931	25.6011			4	4	4	10.2	10.2	10.2	68.86	0	6.8912	413940000	14	0.678571	0.395429	0.491124	1.43924	sp|O15321|TM9S1_HUMANTransmembrane9superfamilymember1OS=HomosapiensGN=TM9SF1PE=2SV=2	sp|O15321|TM9S1_HUMANTransmembrane9superfamilymember1OS=HomosapiensGN=TM9SF1PE=2SV=2	O15321
25.7598	25.4378	25.6812	25.923	28.0265	27.3668	27.3947	26.6964	+	KO_WT	6	6	6	12.6	12.6	12.6	75.25	0	19.008	1307800000	34	2.36488	0.0419749	-1.69043	-4.94154	sp|O15344|TRI18_HUMANMidline-1OS=HomosapiensGN=MID1PE=1SV=1	sp|O15344|TRI18_HUMANMidline-1OS=HomosapiensGN=MID1PE=1SV=1	O15344
28.9482	29.1321	29.1828	29.1003	28.4065	28.4561	28.5286	28.4442	+	KO_WT	5	5	5	20.5	20.5	20.5	22.98	0	21.218	4337400000	58	5.09631	0.00274306	0.679567	18.7191	sp|O15347|HMGB3_HUMANHighmobilitygroupproteinB3OS=HomosapiensGN=HMGB3PE=1SV=4;sp|Q3SYE8|HMG3L_HUMANPutativehighmobilitygroupproteinB3-like-1OS=HomosapiensGN=HMGB3P1PE=5SV=2	sp|O15347|HMGB3_HUMANHighmobilitygroupproteinB3OS=HomosapiensGN=HMGB3PE=1SV=4	O15347
28.9466	29.0559	28.9999	29.1119	29.1641	28.8472	29.0489	28.9359			12	12	12	31.1	31.1	31.1	59.271	0	44.351	4998600000	141	0.270445	0.694047	0.05688	0.663316	sp|O15355|PPM1G_HUMANProteinphosphatase1GOS=HomosapiensGN=PPM1GPE=1SV=1	sp|O15355|PPM1G_HUMANProteinphosphatase1GOS=HomosapiensGN=PPM1GPE=1SV=1	O15355
25.0475	24.735	23.7292	23.1217	23.6474	24.6256	25.0721	25.4702			4	4	4	4	4	4	138.6	0	8.2142	234520000	9	0.647767	0.411973	-0.841876	-1.38374	sp|O15357|SHIP2_HUMANPhosphatidylinositol-3,4,5-trisphosphate5-phosphatase2OS=HomosapiensGN=INPPL1PE=1SV=2	sp|O15357|SHIP2_HUMANPhosphatidylinositol-3,4,5-trisphosphate5-phosphatase2OS=HomosapiensGN=INPPL1PE=1SV=2	O15357
30.3258	30.0291	30.1332	30.3162	30.0822	30.0634	29.9635	30.2981			16	16	16	44.7	44.7	44.7	63.972	0	199.28	10989000000	234	0.20822	0.758554	0.0577027	0.529483	sp|O15371|EIF3D_HUMANEukaryotictranslationinitiationfactor3subunitDOS=HomosapiensGN=EIF3DPE=1SV=1	sp|O15371|EIF3D_HUMANEukaryotictranslationinitiationfactor3subunitDOS=HomosapiensGN=EIF3DPE=1SV=1	O15371
29.2639	29.1334	29.1956	29.0149	29.2809	28.9549	29.1358	29.3194			9	9	9	26.7	26.7	26.7	39.93	0	59.192	9198200000	115	0.213437	0.752854	-0.0581064	-0.540993	sp|O15372|EIF3H_HUMANEukaryotictranslationinitiationfactor3subunitHOS=HomosapiensGN=EIF3HPE=1SV=1	sp|O15372|EIF3H_HUMANEukaryotictranslationinitiationfactor3subunitHOS=HomosapiensGN=EIF3HPE=1SV=1	O15372
24.3492	24.1409	24.0972	24.4549	24.1143	23.617	24.3796	24.5808			4	3	3	13.3	11.4	11.4	48.847	0	6.2941	146390000	9	0.0784941	0.906803	0.0580653	0.219889	sp|O15379|HDAC3_HUMANHistonedeacetylase3OS=HomosapiensGN=HDAC3PE=1SV=2	sp|O15379|HDAC3_HUMANHistonedeacetylase3OS=HomosapiensGN=HDAC3PE=1SV=2	O15379
28.8875	28.6396	28.845	28.6951	28.4316	28.4929	28.1575	28.3701			17	17	17	29	29	29	95.05	0	77.116	3836200000	103	1.81785	0.0839838	0.363564	3.62055	sp|O15381|NVL_HUMANNuclearvalosin-containingprotein-likeOS=HomosapiensGN=NVLPE=1SV=1	sp|O15381|NVL_HUMANNuclearvalosin-containingprotein-likeOS=HomosapiensGN=NVLPE=1SV=1	O15381
27.6645	27.6868	27.8784	27.5204	28.1712	28.6099	28.332	28.3588	+	KO_WT	9	9	9	31.4	31.4	31.4	44.287	0	42.389	2832700000	56	2.34232	0.0428671	-0.672782	-4.88164	sp|O15382|BCAT2_HUMANBranched-chain-amino-acidaminotransferase,mitochondrialOS=HomosapiensGN=BCAT2PE=1SV=2	sp|O15382|BCAT2_HUMANBranched-chain-amino-acidaminotransferase,mitochondrialOS=HomosapiensGN=BCAT2PE=1SV=2	O15382
26.2685	25.475	26.0765	25.9881	23.1413	25.6144	22.7456	23.3699			4	4	4	43.7	43.7	43.7	16.389	0	6.7363	373860000	12	1.38491	0.151547	2.12872	2.73126	sp|O15392|BIRC5_HUMANBaculoviralIAPrepeat-containingprotein5OS=HomosapiensGN=BIRC5PE=1SV=2	sp|O15392|BIRC5_HUMANBaculoviralIAPrepeat-containingprotein5OS=HomosapiensGN=BIRC5PE=1SV=2	O15392
30.1935	30.3344	30.3392	30.3666	30.2443	30.1845	30.2278	30.4089			13	12	12	15.4	14.5	14.5	119.94	0	22.502	11225000000	54	0.638387	0.4155	0.0803299	1.3668	sp|O15397|IPO8_HUMANImportin-8OS=HomosapiensGN=IPO8PE=1SV=2	sp|O15397|IPO8_HUMANImportin-8OS=HomosapiensGN=IPO8PE=1SV=2	O15397
25.5962	25.697	25.6212	25.4644	25.6482	26.4615	25.7816	26.2577			4	4	4	4.2	4.2	4.2	149.52	0	13.299	647260000	25	0.927784	0.285032	-0.443059	-1.88517	sp|O15439|MRP4_HUMANMultidrugresistance-associatedprotein4OS=HomosapiensGN=ABCC4PE=1SV=3	sp|O15439|MRP4_HUMANMultidrugresistance-associatedprotein4OS=HomosapiensGN=ABCC4PE=1SV=3	O15439
26.2103	26.0669	25.796	26.0909	26.1163	26.2398	26.0596	26.0051			6	6	6	24.5	24.5	24.5	54.985	0	43.741	648220000	35	0.557116	0.462787	-0.120634	-1.21887	sp|O15446|RPA34_HUMANDNA-directedRNApolymeraseIsubunitRPA34OS=HomosapiensGN=CD3EAPPE=1SV=1	sp|O15446|RPA34_HUMANDNA-directedRNApolymeraseIsubunitRPA34OS=HomosapiensGN=CD3EAPPE=1SV=1	O15446
27.0064	27.0246	27.2272	26.8226	27.1099	27.3244	27.2149	27.0458			9	9	9	22.2	22.2	22.2	60.901	0	38.97	1337500000	53	0.560552	0.46105	-0.148942	-1.22517	sp|O15460|P4HA2_HUMANProlyl4-hydroxylasesubunitalpha-2OS=HomosapiensGN=P4HA2PE=1SV=1	sp|O15460|P4HA2_HUMANProlyl4-hydroxylasesubunitalpha-2OS=HomosapiensGN=P4HA2PE=1SV=1	O15460
28.4292	28.056	28.3063	28.5184	28.3585	28.1445	28.5205	28.8582			7	7	7	44.9	44.9	44.9	22.417	0	34.022	3637600000	63	0.357946	0.617483	-0.176831	-0.841234	sp|O15498|YKT6_HUMANSynaptobrevinhomologYKT6OS=HomosapiensGN=YKT6PE=1SV=1	sp|O15498|YKT6_HUMANSynaptobrevinhomologYKT6OS=HomosapiensGN=YKT6PE=1SV=1	O15498
26.9494	27.3754	27.5171	26.9871	23.0589	24.3563	27.1838	27.0043			5	5	5	22.5	22.5	22.5	44.871	0	15.825	1114200000	14	0.750686	0.359741	1.89239	1.56853	sp|O15504|NUPL2_HUMANNucleoporin-likeprotein2OS=HomosapiensGN=NUPL2PE=1SV=1	sp|O15504|NUPL2_HUMANNucleoporin-likeprotein2OS=HomosapiensGN=NUPL2PE=1SV=1	O15504
27.2633	27.5277	27.296	27.7452	26.8548	27.0907	26.9466	27.2298			6	6	5	57.6	57.6	52.3	16.32	0	20.646	1435800000	36	1.7052	0.0979917	0.492452	3.37809	sp|O15511|ARPC5_HUMANActin-relatedprotein2/3complexsubunit5OS=HomosapiensGN=ARPC5PE=1SV=3	sp|O15511|ARPC5_HUMANActin-relatedprotein2/3complexsubunit5OS=HomosapiensGN=ARPC5PE=1SV=3	O15511
27.1252	27.0907	26.8868	26.8963	26.8304	26.9915	27.0153	26.9037			4	4	4	42.3	42.3	42.3	16.311	0	48.349	1176800000	37	0.111434	0.866204	0.0227305	0.303561	sp|O15514|RPB4_HUMANDNA-directedRNApolymeraseIIsubunitRPB4OS=HomosapiensGN=POLR2DPE=1SV=1	sp|O15514|RPB4_HUMANDNA-directedRNApolymeraseIIsubunitRPB4OS=HomosapiensGN=POLR2DPE=1SV=1	O15514
31.1616	31.178	31.1789	31.1556	31.0849	31.1133	31.1715	31.1283			24	24	23	39.6	39.6	38.5	90.932	0	98.146	22737000000	311	1.03453	0.249047	0.0463173	2.07749	sp|O43143|DHX15_HUMANPutativepre-mRNA-splicingfactorATP-dependentRNAhelicaseDHX15OS=HomosapiensGN=DHX15PE=1SV=2	sp|O43143|DHX15_HUMANPutativepre-mRNA-splicingfactorATP-dependentRNAhelicaseDHX15OS=HomosapiensGN=DHX15PE=1SV=2	O43143
26.1409	26.0096	25.983	26.2297	26.1981	26.0745	25.9649	26.3437			5	5	5	14.3	14.3	14.3	54.843	0	9.3076	664830000	28	0.245733	0.718298	-0.071205	-0.61102	sp|O43148|MCES_HUMANmRNAcapguanine-N7methyltransferaseOS=HomosapiensGN=RNMTPE=1SV=1	sp|O43148|MCES_HUMANmRNAcapguanine-N7methyltransferaseOS=HomosapiensGN=RNMTPE=1SV=1	O43148
27.3737	26.2576	27.163	26.5295	26.5488	27.4215	27.2393	27.3617			5	5	5	7.5	7.5	7.5	122.07	0	25.689	1269500000	16	0.714976	0.37573	-0.492764	-1.50459	sp|O43156|TTI1_HUMANTEL2-interactingprotein1homologOS=HomosapiensGN=TTI1PE=1SV=3	sp|O43156|TTI1_HUMANTEL2-interactingprotein1homologOS=HomosapiensGN=TTI1PE=1SV=3	O43156
25.6923	23.7329	26.0397	25.8769	25.5334	25.805	25.5479	25.4617			4	4	4	13.4	13.4	13.4	50.714	0	7.1892	506710000	13	0.235834	0.729358	-0.370494	-0.589771	sp|O43159|RRP8_HUMANRibosomalRNA-processingprotein8OS=HomosapiensGN=RRP8PE=1SV=2	sp|O43159|RRP8_HUMANRibosomalRNA-processingprotein8OS=HomosapiensGN=RRP8PE=1SV=2	O43159
23.9835	24.6081	23.9309	23.7188	23.6647	22.9014	23.9903	22.6824			3	3	3	7.1	7.1	7.1	78.213	0	7.4082	126230000	12	0.88443	0.299896	0.776257	1.80752	sp|O43164|PJA2_HUMANE3ubiquitin-proteinligasePraja-2OS=HomosapiensGN=PJA2PE=1SV=4	sp|O43164|PJA2_HUMANE3ubiquitin-proteinligasePraja-2OS=HomosapiensGN=PJA2PE=1SV=4	O43164
27.3628	27.2618	27.3509	26.8727	27.322	27.3777	27.5118	27.4387			4	4	4	50.7	50.7	50.7	16.332	0	52.398	1593500000	92	0.936131	0.282657	-0.250757	-1.90014	sp|O43169|CYB5B_HUMANCytochromeb5typeBOS=HomosapiensGN=CYB5BPE=1SV=2	sp|O43169|CYB5B_HUMANCytochromeb5typeBOS=HomosapiensGN=CYB5BPE=1SV=2	O43169
29.406	29.3584	29.2893	29.2952	29.2161	29.5363	29.3012	29.5851			15	15	15	43.1	43.1	43.1	58.449	0	97.635	6355500000	125	0.38141	0.59639	-0.095362	-0.887372	sp|O43172|PRP4_HUMANU4/U6smallnuclearribonucleoproteinPrp4OS=HomosapiensGN=PRPF4PE=1SV=2	sp|O43172|PRP4_HUMANU4/U6smallnuclearribonucleoproteinPrp4OS=HomosapiensGN=PRPF4PE=1SV=2	O43172
32.3762	32.2637	32.4358	32.4503	32.1588	32.0185	32.1039	32.0517	+	KO_WT	19	19	19	52.5	52.5	52.5	56.65	0	323.31	46905000000	457	2.32782	0.0436328	0.300015	4.8434	sp|O43175|SERA_HUMAND-3-phosphoglyceratedehydrogenaseOS=HomosapiensGN=PHGDHPE=1SV=4	sp|O43175|SERA_HUMAND-3-phosphoglyceratedehydrogenaseOS=HomosapiensGN=PHGDHPE=1SV=4	O43175
27.1836	26.332	26.4345	27.0511	27.0669	27.4645	27.1367	27.374			2	2	2	14.3	14.3	14.3	20.108	0	5.7117	1254500000	26	1.51825	0.126502	-0.654667	-2.9936	sp|O43181|NDUS4_HUMANNADHdehydrogenase[ubiquinone]iron-sulfurprotein4,mitochondrialOS=HomosapiensGN=NDUFS4PE=1SV=1	sp|O43181|NDUS4_HUMANNADHdehydrogenase[ubiquinone]iron-sulfurprotein4,mitochondrialOS=HomosapiensGN=NDUFS4PE=1SV=1	O43181
27.2973	27.2269	27.0284	27.0885	27.5352	27.7203	27.672	28.031	+	KO_WT	5	4	4	16.1	13.4	13.4	54.099	0	27.243	2208400000	25	2.26804	0.0477336	-0.624985	-4.68803	sp|O43237|DC1L2_HUMANCytoplasmicdynein1lightintermediatechain2OS=HomosapiensGN=DYNC1LI2PE=1SV=1	sp|O43237|DC1L2_HUMANCytoplasmicdynein1lightintermediatechain2OS=HomosapiensGN=DYNC1LI2PE=1SV=1	O43237
30.1958	30.3552	30.3331	30.3176	30.6286	30.5146	30.7421	30.4933			16	16	16	36.3	36.3	36.3	60.977	0	217.43	17411000000	198	1.89114	0.0760712	-0.259329	-3.78313	sp|O43242|PSMD3_HUMAN26Sproteasomenon-ATPaseregulatorysubunit3OS=HomosapiensGN=PSMD3PE=1SV=2	sp|O43242|PSMD3_HUMAN26Sproteasomenon-ATPaseregulatorysubunit3OS=HomosapiensGN=PSMD3PE=1SV=2	O43242
24.985	25.2391	25.4205	25.3378	25.0964	25.4576	25.1696	25.2115			3	3	3	12.8	12.8	12.8	41.373	0	8.5564	367290000	16	0.420128	0.563964	0.09866	0.962337	sp|O43251|RFOX2_HUMANRNAbindingproteinfox-1homolog2OS=HomosapiensGN=RBFOX2PE=1SV=3;sp|Q9NWB1|RFOX1_HUMANRNAbindingproteinfox-1homolog1OS=HomosapiensGN=RBFOX1PE=1SV=2;sp|A6NFN3|RFOX3_HUMANRNAbindingproteinfox-1homolog3OS=HomosapiensGN=RBFOX3PE=2SV=4	sp|O43251|RFOX2_HUMANRNAbindingproteinfox-1homolog2OS=HomosapiensGN=RBFOX2PE=1SV=3;sp|Q9NWB1|RFOX1_HUMANRNAbindingproteinfox-1homolog1OS=HomosapiensGN=RBFOX1PE=1SV=2	O43251
27.4654	27.3301	27.7745	27.3476	27.3815	27.4211	27.3365	27.2207			8	8	7	15.2	15.2	13	70.832	0	26.925	1637700000	38	0.488674	0.509463	0.144102	1.09213	sp|O43252|PAPS1_HUMANBifunctional3'-phosphoadenosine5'-phosphosulfatesynthase1OS=HomosapiensGN=PAPSS1PE=1SV=2	sp|O43252|PAPS1_HUMANBifunctional3'-phosphoadenosine5'-phosphosulfatesynthase1OS=HomosapiensGN=PAPSS1PE=1SV=2	O43252
28.5822	28.4692	28.4808	28.6956	28.2817	28.435	28.2907	28.4188			15	15	15	30.4	30.4	30.4	88.828	0	103.28	3292400000	90	1.23917	0.189175	0.19201	2.45397	sp|O43264|ZW10_HUMANCentromere/kinetochoreproteinzw10homologOS=HomosapiensGN=ZW10PE=1SV=3	sp|O43264|ZW10_HUMANCentromere/kinetochoreproteinzw10homologOS=HomosapiensGN=ZW10PE=1SV=3	O43264
27.9295	28.0523	27.922	27.982	28.0227	27.9313	27.8786	27.6613			18	18	18	30.1	30.1	30.1	90.254	0	64.956	2343500000	95	0.527591	0.483515	0.111915	1.16449	sp|O43290|SNUT1_HUMANU4/U6.U5tri-snRNP-associatedprotein1OS=HomosapiensGN=SART1PE=1SV=1	sp|O43290|SNUT1_HUMANU4/U6.U5tri-snRNP-associatedprotein1OS=HomosapiensGN=SART1PE=1SV=1	O43290
25.8324	24.0495	25.6038	25.0595	26.2979	26.2764	26.3601	26.0298			5	5	5	9.5	9.5	9.5	74.977	0	9.2791	615000000	11	1.72628	0.0948713	-1.33674	-3.42281	sp|O43301|HS12A_HUMANHeatshock70kDaprotein12AOS=HomosapiensGN=HSPA12APE=1SV=2;sp|Q96MM6|HS12B_HUMANHeatshock70kDaprotein12BOS=HomosapiensGN=HSPA12BPE=1SV=2	sp|O43301|HS12A_HUMANHeatshock70kDaprotein12AOS=HomosapiensGN=HSPA12APE=1SV=2	O43301
24.4601	24.6726	24.1455	22.9097	24.7562	24.6582	24.6519	25.2488			3	3	3	7.3	7.3	7.3	67.195	0	4.0446	189320000	12	0.971407	0.272668	-0.919507	-1.96352	sp|O43318|M3K7_HUMANMitogen-activatedproteinkinasekinasekinase7OS=HomosapiensGN=MAP3K7PE=1SV=1	sp|O43318|M3K7_HUMANMitogen-activatedproteinkinasekinasekinase7OS=HomosapiensGN=MAP3K7PE=1SV=1	O43318
28.5993	28.2782	28.5886	28.2782	28.9686	28.9166	28.7442	29.2337			7	7	7	34.5	34.5	34.5	19.81	0	18.923	5057600000	84	1.96395	0.0689238	-0.58409	-3.94865	sp|O43324|MCA3_HUMANEukaryotictranslationelongationfactor1epsilon-1OS=HomosapiensGN=EEF1E1PE=1SV=1	sp|O43324|MCA3_HUMANEukaryotictranslationelongationfactor1epsilon-1OS=HomosapiensGN=EEF1E1PE=1SV=1	O43324
25.1214	25.2284	25.1683	24.9806	25.1124	25.3192	25.2398	24.6973			4	3	3	15.2	11.9	11.9	39.124	0	9.9601	331430000	16	0.0677094	0.918859	0.0335584	0.191538	sp|O43347|MSI1H_HUMANRNA-bindingproteinMusashihomolog1OS=HomosapiensGN=MSI1PE=1SV=1	sp|O43347|MSI1H_HUMANRNA-bindingproteinMusashihomolog1OS=HomosapiensGN=MSI1PE=1SV=1	O43347
32.4486	32.6593	32.4437	32.5676	32.41	32.4425	32.3363	32.3983			23	23	18	40.1	40.1	32.5	70.942	0	315.95	64713000000	434	1.38728	0.151217	0.160065	2.73585	sp|O43390|HNRPR_HUMANHeterogeneousnuclearribonucleoproteinROS=HomosapiensGN=HNRNPRPE=1SV=1	sp|O43390|HNRPR_HUMANHeterogeneousnuclearribonucleoproteinROS=HomosapiensGN=HNRNPRPE=1SV=1	O43390
27.5771	27.6009	27.5928	27.7588	27.6183	27.6289	27.7011	27.4284			10	10	10	20.9	20.9	20.9	77.528	0	43.341	1883500000	78	0.282065	0.684597	0.0566689	0.68756	sp|O43395|PRPF3_HUMANU4/U6smallnuclearribonucleoproteinPrp3OS=HomosapiensGN=PRPF3PE=1SV=2	sp|O43395|PRPF3_HUMANU4/U6smallnuclearribonucleoproteinPrp3OS=HomosapiensGN=PRPF3PE=1SV=2	O43395
29.1556	29.3537	29.2584	29.4035	29.0458	28.9422	29.096	28.9704	+	KO_WT	8	8	8	38.8	38.8	38.8	32.251	0	108.23	6084800000	100	2.71369	0.0268426	0.32494	5.93836	sp|O43396|TXNL1_HUMANThioredoxin-likeprotein1OS=HomosapiensGN=TXNL1PE=1SV=3	sp|O43396|TXNL1_HUMANThioredoxin-likeprotein1OS=HomosapiensGN=TXNL1PE=1SV=3	O43396
29.5963	29.6615	29.5541	29.7773	29.7338	29.538	29.5358	29.6298			7	7	7	41.7	41.7	41.7	22.237	0	299.53	8177400000	123	0.292716	0.674304	0.0549202	0.709598	sp|O43399|TPD54_HUMANTumorproteinD54OS=HomosapiensGN=TPD52L2PE=1SV=2	sp|O43399|TPD54_HUMANTumorproteinD54OS=HomosapiensGN=TPD52L2PE=1SV=2	O43399
27.1793	27.4803	27.0573	27.3322	27.3009	27.0393	27.1675	26.8011			4	4	4	23.3	23.3	23.3	23.773	0	35.733	1424600000	47	0.603974	0.435684	0.21276	1.30443	sp|O43402|CX4NB_HUMANNeighborofCOX4OS=HomosapiensGN=COX4NBPE=1SV=1	sp|O43402|CX4NB_HUMANNeighborofCOX4OS=HomosapiensGN=COX4NBPE=1SV=1	O43402
24.3235	24.2855	24.4731	22.8095	24.5293	24.5097	23.6937	24.3058			2	2	2	6.2	6.2	6.2	37.238	0.0010841	3.0731	159230000	10	0.343145	0.630448	-0.40357	-0.811825	sp|O43414|ERI3_HUMANERI1exoribonuclease3OS=HomosapiensGN=ERI3PE=1SV=2	sp|O43414|ERI3_HUMANERI1exoribonuclease3OS=HomosapiensGN=ERI3PE=1SV=2	O43414
24.0123	26.0344	25.7628	25.3443	24.7725	25.5209	25.4502	25.5909			3	3	3	14.3	14.3	14.3	41.878	0	11.822	394850000	11	0.633723	0.419046	0.380197	1.35836	sp|O43427|FIBP_HUMANAcidicfibroblastgrowthfactorintracellular-bindingproteinOS=HomosapiensGN=FIBPPE=1SV=3	sp|O43427|FIBP_HUMANAcidicfibroblastgrowthfactorintracellular-bindingproteinOS=HomosapiensGN=FIBPPE=1SV=3	O43427
25.964	25.9284	25.8042	25.8102	26.2669	26.5963	26.346	26.4564	+	KO_WT	11	7	7	9.3	6.6	6.6	176.65	0	12.701	758250000	23	2.81196	0.0234747	-0.568806	-6.24541	sp|O43432|IF4G3_HUMANEukaryotictranslationinitiationfactor4gamma3OS=HomosapiensGN=EIF4G3PE=1SV=2	sp|O43432|IF4G3_HUMANEukaryotictranslationinitiationfactor4gamma3OS=HomosapiensGN=EIF4G3PE=1SV=2	O43432
27.6523	27.8376	27.8096	27.7517	27.6125	27.5029	27.5642	27.5884	+	KO_WT	4	4	4	20.9	20.9	20.9	19.208	0	14.08	1940800000	34	2.93741	0.0202794	0.232613	6.65586	sp|O43447|PPIH_HUMANPeptidyl-prolylcis-transisomeraseHOS=HomosapiensGN=PPIHPE=1SV=1	sp|O43447|PPIH_HUMANPeptidyl-prolylcis-transisomeraseHOS=HomosapiensGN=PPIHPE=1SV=1	O43447
24.6291	23.5206	24.971	23.7151	25.0389	25.3262	25.1561	25.0496			3	3	3	7.6	7.6	7.6	48.84	0	5.5954	267720000	15	1.40219	0.148623	-1.07378	-2.76476	sp|O43464|HTRA2_HUMANSerineproteaseHTRA2,mitochondrialOS=HomosapiensGN=HTRA2PE=1SV=2	sp|O43464|HTRA2_HUMANSerineproteaseHTRA2,mitochondrialOS=HomosapiensGN=HTRA2PE=1SV=2	O43464
27.8088	27.6667	27.6462	27.7704	28.6859	28.7904	28.6517	28.6162	+	KO_WT	6	6	6	27	27	27	39.589	0	63.055	3034400000	53	5.02142	0.00274306	-0.991616	-18.0766	sp|O43488|ARK72_HUMANAflatoxinB1aldehydereductasemember2OS=HomosapiensGN=AKR7A2PE=1SV=3;sp|Q8NHP1|ARK74_HUMANAflatoxinB1aldehydereductasemember4OS=HomosapiensGN=AKR7LPE=2SV=6;sp|O95154|ARK73_HUMANAflatoxinB1aldehydereductasemember3OS=HomosapiensGN=AKR7A3PE=1SV=2	sp|O43488|ARK72_HUMANAflatoxinB1aldehydereductasemember2OS=HomosapiensGN=AKR7A2PE=1SV=3	O43488
29.2517	29.3327	29.2445	29.3037	29.7441	29.7635	29.5476	29.5888	+	KO_WT	19	19	17	26.2	26.2	24	112.59	0	120.37	7044600000	175	2.53482	0.0338577	-0.367322	-5.40996	sp|O43491|E41L2_HUMANBand4.1-likeprotein2OS=HomosapiensGN=EPB41L2PE=1SV=1	sp|O43491|E41L2_HUMANBand4.1-likeprotein2OS=HomosapiensGN=EPB41L2PE=1SV=1	O43491
25.6453	26.2836	26.2211	25.8454	25.7462	26.0356	26.0902	26.9231			4	4	4	16	16	16	42.189	0	23.968	677060000	12	0.0925428	0.888776	-0.0820651	-0.256088	sp|O43502|RA51C_HUMANDNArepairproteinRAD51homolog3OS=HomosapiensGN=RAD51CPE=1SV=1	sp|O43502|RA51C_HUMANDNArepairproteinRAD51homolog3OS=HomosapiensGN=RAD51CPE=1SV=1	O43502
29.0761	29.024	28.8162	29.1725	28.863	28.9249	28.7166	29.1808			5	5	5	96.7	96.7	96.7	9.6138	0	323.31	4865500000	117	0.230052	0.73615	0.0828993	0.577272	sp|O43504|HBXIP_HUMANHepatitisBvirusX-interactingproteinOS=HomosapiensGN=HBXIPPE=1SV=1	sp|O43504|HBXIP_HUMANHepatitisBvirusX-interactingproteinOS=HomosapiensGN=HBXIPPE=1SV=1	O43504
26.7699	26.9727	27.0435	26.7706	26.5141	26.7622	26.485	26.2033			5	5	5	15.4	15.4	15.4	47.119	0	13.542	1022900000	34	1.46521	0.135892	0.437803	2.88817	sp|O43505|B3GN1_HUMANN-acetyllactosaminidebeta-1,3-N-acetylglucosaminyltransferaseOS=HomosapiensGN=B3GNT1PE=1SV=1	sp|O43505|B3GN1_HUMANN-acetyllactosaminidebeta-1,3-N-acetylglucosaminyltransferaseOS=HomosapiensGN=B3GNT1PE=1SV=1	O43505
25.8928	25.6672	25.4378	25.3631	26.068	25.3643	25.3111	25.3619			3	3	3	11.6	11.6	11.6	37.849	0	6.9395	518740000	15	0.056787	0.930713	-0.0369058	-0.162291	sp|O43542|XRCC3_HUMANDNArepairproteinXRCC3OS=HomosapiensGN=XRCC3PE=1SV=1	sp|O43542|XRCC3_HUMANDNArepairproteinXRCC3OS=HomosapiensGN=XRCC3PE=1SV=1	O43542
27.8388	27.7972	27.7108	27.805	27.7893	27.848	27.6351	27.6868			7	7	7	45.5	45.5	45.5	22.092	0	102.96	2109200000	87	0.194725	0.773316	0.0311855	0.499438	sp|O43583|DENR_HUMANDensity-regulatedproteinOS=HomosapiensGN=DENRPE=1SV=2	sp|O43583|DENR_HUMANDensity-regulatedproteinOS=HomosapiensGN=DENRPE=1SV=2	O43583
28.9304	28.7171	28.8899	28.8216	29.1358	29.2588	29.4111	29.6159			19	19	19	26.5	26.5	26.5	109.96	0	75.58	5665800000	147	2.07786	0.0600843	-0.545909	-4.21614	sp|O43592|XPOT_HUMANExportin-TOS=HomosapiensGN=XPOTPE=1SV=2	sp|O43592|XPOT_HUMANExportin-TOS=HomosapiensGN=XPOTPE=1SV=2	O43592
27.0673	26.8163	27.2968	27.7077	27.565	28.0955	27.888	28.3894			3	3	3	28.7	28.7	28.7	19.108	0	12.404	1976400000	37	1.20372	0.199097	-0.71088	-2.3878	sp|O43598|RCL_HUMANDeoxyribonucleoside5'-monophosphateN-glycosidaseOS=HomosapiensGN=RCLPE=1SV=1	sp|O43598|RCL_HUMANDeoxyribonucleoside5'-monophosphateN-glycosidaseOS=HomosapiensGN=RCLPE=1SV=1	O43598
31.3657	31.5072	31.3584	31.2466	31.0568	31.2797	31.1542	31.1771			13	13	13	30.1	30.1	30.1	51.355	0	57.068	24087000000	129	1.23686	0.189717	0.203747	2.44965	sp|O43615|TIM44_HUMANMitochondrialimportinnermembranetranslocasesubunitTIM44OS=HomosapiensGN=TIMM44PE=1SV=2	sp|O43615|TIM44_HUMANMitochondrialimportinnermembranetranslocasesubunitTIM44OS=HomosapiensGN=TIMM44PE=1SV=2	O43615
26.6972	26.5846	26.7535	26.6694	26.7349	23.9634	26.5805	26.8593			2	2	2	8.9	8.9	8.9	20.274	0	3.6867	915290000	21	0.323968	0.646837	0.634655	0.773338	sp|O43617|TPPC3_HUMANTraffickingproteinparticlecomplexsubunit3OS=HomosapiensGN=TRAPPC3PE=1SV=1	sp|O43617|TPPC3_HUMANTraffickingproteinparticlecomplexsubunit3OS=HomosapiensGN=TRAPPC3PE=1SV=1	O43617
24.6644	24.8622	24.8875	24.8746	24.799	24.4626	24.5684	24.1497			3	3	3	10.4	10.4	10.4	25.104	0.0076321	1.6732	246080000	11	1.19926	0.2002	0.379827	2.37952	sp|O43633|CHM2A_HUMANChargedmultivesicularbodyprotein2aOS=HomosapiensGN=CHMP2APE=1SV=1	sp|O43633|CHM2A_HUMANChargedmultivesicularbodyprotein2aOS=HomosapiensGN=CHMP2APE=1SV=1	O43633
27.4608	27.4451	27.167	27.303	27.7561	27.9437	27.7449	27.8667	+	KO_WT	13	13	13	40.3	40.3	40.3	57.193	0	54.842	1891400000	101	2.72587	0.0267437	-0.522817	-5.97574	sp|O43660|PLRG1_HUMANPleiotropicregulator1OS=HomosapiensGN=PLRG1PE=1SV=1	sp|O43660|PLRG1_HUMANPleiotropicregulator1OS=HomosapiensGN=PLRG1PE=1SV=1	O43660
26.6396	26.2506	26.3889	26.3762	26.9788	27.3817	26.8327	26.8624			7	7	7	11.8	11.8	11.8	71.606	0	10.687	1150000000	33	2.14442	0.0559502	-0.675333	-4.37756	sp|O43663|PRC1_HUMANProteinregulatorofcytokinesis1OS=HomosapiensGN=PRC1PE=1SV=2	sp|O43663|PRC1_HUMANProteinregulatorofcytokinesis1OS=HomosapiensGN=PRC1PE=1SV=2	O43663
23.6184	23.032	23.9294	23.5303	25.7124	23.7586	25.4491	26.264			3	3	3	16.8	16.8	16.8	20.236	0	38.435	334630000	6	1.35109	0.158779	-1.79879	-2.6661	sp|O43665|RGS10_HUMANRegulatorofG-proteinsignaling10OS=HomosapiensGN=RGS10PE=1SV=2	sp|O43665|RGS10_HUMANRegulatorofG-proteinsignaling10OS=HomosapiensGN=RGS10PE=1SV=2	O43665
27.7332	27.4033	27.4193	27.7948	27.4684	27.4489	27.1765	27.2064			2	2	2	5.2	5.2	5.2	50.75	0	7.7867	1692600000	28	0.723192	0.371518	0.214074	1.51931	sp|O43670|ZN207_HUMANZincfingerprotein207OS=HomosapiensGN=ZNF207PE=1SV=1	sp|O43670|ZN207_HUMANZincfingerprotein207OS=HomosapiensGN=ZNF207PE=1SV=1	O43670
25.2862	25.8439	24.8636	25.2006	25.4769	24.7234	24.7008	24.4499			2	2	2	21.4	21.4	21.4	11.402	0	4.514	334420000	13	0.604686	0.435349	0.464973	1.30572	sp|O43676|NDUB3_HUMANNADHdehydrogenase[ubiquinone]1betasubcomplexsubunit3OS=HomosapiensGN=NDUFB3PE=1SV=3	sp|O43676|NDUB3_HUMANNADHdehydrogenase[ubiquinone]1betasubcomplexsubunit3OS=HomosapiensGN=NDUFB3PE=1SV=3	O43676
26.9374	26.8504	27.0405	27.0112	27.1635	27.1196	26.961	27.0493			3	3	3	40.4	40.4	40.4	10.921	0	25.85	1253000000	48	0.697028	0.386475	-0.105972	-1.4724	sp|O43678|NDUA2_HUMANNADHdehydrogenase[ubiquinone]1alphasubcomplexsubunit2OS=HomosapiensGN=NDUFA2PE=1SV=3	sp|O43678|NDUA2_HUMANNADHdehydrogenase[ubiquinone]1alphasubcomplexsubunit2OS=HomosapiensGN=NDUFA2PE=1SV=3	O43678
28.6438	28.8128	28.5607	28.5743	28.883	28.818	28.8859	28.8153			8	8	8	33.6	33.6	33.6	38.792	0	48.53	4142700000	97	1.41196	0.145996	-0.201306	-2.78376	sp|O43681|ASNA_HUMANATPaseASNA1OS=HomosapiensGN=ASNA1PE=1SV=2	sp|O43681|ASNA_HUMANATPaseASNA1OS=HomosapiensGN=ASNA1PE=1SV=2	O43681
24.8024	25.3363	24.4212	24.9336	24.918	23.7791	24.7561	24.2671			6	6	6	8.8	8.8	8.8	122.37	0	6.7307	181690000	8	0.568689	0.45591	0.466965	1.24008	sp|O43683|BUB1_HUMANMitoticcheckpointserine/threonine-proteinkinaseBUB1OS=HomosapiensGN=BUB1PE=1SV=1	sp|O43683|BUB1_HUMANMitoticcheckpointserine/threonine-proteinkinaseBUB1OS=HomosapiensGN=BUB1PE=1SV=1	O43683
29.3445	29.4781	29.4677	29.4219	29.0828	29.0655	29.1155	28.845	+	KO_WT	10	10	10	44.8	44.8	44.8	37.154	0	58.129	5850000000	107	2.6576	0.0285703	0.428746	5.76855	sp|O43684|BUB3_HUMANMitoticcheckpointproteinBUB3OS=HomosapiensGN=BUB3PE=1SV=1	sp|O43684|BUB3_HUMANMitoticcheckpointproteinBUB3OS=HomosapiensGN=BUB3PE=1SV=1	O43684
32.5911	32.5029	32.5634	32.6301	32.7575	32.7036	32.6133	32.8754			43	43	28	63.2	63.2	44.8	104.85	0	323.31	65564000000	702	1.20923	0.197368	-0.171995	-2.39805	sp|O43707|ACTN4_HUMANAlpha-actinin-4OS=HomosapiensGN=ACTN4PE=1SV=2	sp|O43707|ACTN4_HUMANAlpha-actinin-4OS=HomosapiensGN=ACTN4PE=1SV=2	O43707
27.0138	27.203	27.499	27.3365	26.9922	27.1649	26.316	26.8811			3	3	3	19.9	19.9	19.9	31.88	0	20.377	1308600000	30	1.11181	0.226247	0.507607	2.2182	sp|O43709|WBS22_HUMANUncharacterizedmethyltransferaseWBSCR22OS=HomosapiensGN=WBSCR22PE=1SV=2	sp|O43709|WBS22_HUMANUncharacterizedmethyltransferaseWBSCR22OS=HomosapiensGN=WBSCR22PE=1SV=2	O43709
24.3443	24.5217	24.4351	24.3639	24.2775	24.3002	24.4282	24.2562			2	2	2	35.5	35.5	35.5	8.7858	0	5.2758	198710000	8	1.04437	0.245774	0.124711	2.09532	sp|O43715|TRIA1_HUMANTP53-regulatedinhibitorofapoptosis1OS=HomosapiensGN=TRIAP1PE=1SV=1	sp|O43715|TRIA1_HUMANTP53-regulatedinhibitorofapoptosis1OS=HomosapiensGN=TRIAP1PE=1SV=1	O43715
25.4405	25.2252	25.2462	25.4336	25.6798	25.6965	25.3992	25.5885			4	4	4	41.2	41.2	41.2	15.086	0	9.5715	436040000	15	1.49916	0.129765	-0.289345	-2.95548	sp|O43716|GATCL_HUMANGatC-likeproteinOS=HomosapiensGN=GATCPE=1SV=1	sp|O43716|GATCL_HUMANGatC-likeproteinOS=HomosapiensGN=GATCPE=1SV=1	O43716
28.2592	28.3878	28.4265	28.5964	27.7314	27.795	27.7412	27.9478	+	KO_WT	14	14	14	26.4	26.4	26.4	85.852	0	91.097	2629300000	124	3.39506	0.0116968	0.666378	8.35166	sp|O43719|HTSF1_HUMANHIVTat-specificfactor1OS=HomosapiensGN=HTATSF1PE=1SV=1	sp|O43719|HTSF1_HUMANHIVTat-specificfactor1OS=HomosapiensGN=HTATSF1PE=1SV=1	O43719
28.205	28.1051	28.214	28.1006	28.31	28.2636	28.4458	28.4416			11	11	11	14.6	14.6	14.6	91.35	0	52.572	2964900000	80	1.80038	0.0855731	-0.225343	-3.58238	sp|O43747|AP1G1_HUMANAP-1complexsubunitgamma-1OS=HomosapiensGN=AP1G1PE=1SV=5	sp|O43747|AP1G1_HUMANAP-1complexsubunitgamma-1OS=HomosapiensGN=AP1G1PE=1SV=5	O43747
24.4862	24.9562	24.8736	24.8075	25.2427	24.4028	24.8236	24.2574			2	2	2	8	8	8	24.81	0.0054698	1.8916	266020000	10	0.309487	0.659041	0.197458	0.743969	sp|O43760|SNG2_HUMANSynaptogyrin-2OS=HomosapiensGN=SYNGR2PE=1SV=1	sp|O43760|SNG2_HUMANSynaptogyrin-2OS=HomosapiensGN=SYNGR2PE=1SV=1	O43760
27.4809	27.8566	27.5556	27.6505	28.5758	28.2436	28.4398	28.1383	+	KO_WT	8	8	8	30.7	30.7	30.7	34.063	0	42.384	2664100000	93	2.31342	0.0445081	-0.661801	-4.80566	sp|O43765|SGTA_HUMANSmallglutamine-richtetratricopeptiderepeat-containingproteinalphaOS=HomosapiensGN=SGTAPE=1SV=1	sp|O43765|SGTA_HUMANSmallglutamine-richtetratricopeptiderepeat-containingproteinalphaOS=HomosapiensGN=SGTAPE=1SV=1	O43765
27.5045	27.8819	27.6228	27.6416	27.5996	27.3016	27.4425	26.9664			3	3	2	30.6	30.6	21.5	13.389	0	13.223	1769400000	56	1.11665	0.224486	0.387921	2.22707	sp|O43768|ENSA_HUMANAlpha-endosulfineOS=HomosapiensGN=ENSAPE=1SV=1	sp|O43768|ENSA_HUMANAlpha-endosulfineOS=HomosapiensGN=ENSAPE=1SV=1	O43768
24.7198	24.7906	24.7837	24.5309	24.8667	24.7351	24.5687	24.5946			3	3	3	14.6	14.6	14.6	32.943	0	5.9124	259760000	12	0.0328124	0.958264	0.010417	0.0960254	sp|O43772|MCAT_HUMANMitochondrialcarnitine/acylcarnitinecarrierproteinOS=HomosapiensGN=SLC25A20PE=1SV=1	sp|O43772|MCAT_HUMANMitochondrialcarnitine/acylcarnitinecarrierproteinOS=HomosapiensGN=SLC25A20PE=1SV=1	O43772
30.4836	30.3025	30.4054	30.4605	30.2234	30.3588	30.3682	30.4104			15	15	15	34.9	34.9	34.9	62.942	0	159.89	12949000000	202	0.336727	0.635639	0.0492481	0.798995	sp|O43776|SYNC_HUMANAsparaginyl-tRNAsynthetase,cytoplasmicOS=HomosapiensGN=NARSPE=1SV=1	sp|O43776|SYNC_HUMANAsparaginyl-tRNAsynthetase,cytoplasmicOS=HomosapiensGN=NARSPE=1SV=1	O43776
28.0796	27.8419	27.7586	27.7552	27.6099	28.0783	27.9563	28.1422			14	14	14	17.3	17.3	17.3	131.98	0	69.382	2309500000	54	0.51078	0.494865	-0.161451	-1.13333	sp|O43795|MYO1B_HUMANMyosin-IbOS=HomosapiensGN=MYO1BPE=1SV=3;sp|Q9UBC5|MYO1A_HUMANMyosin-IaOS=HomosapiensGN=MYO1APE=1SV=1	sp|O43795|MYO1B_HUMANMyosin-IbOS=HomosapiensGN=MYO1BPE=1SV=3	O43795
27.3	27.7202	27.5335	27.1198	26.8877	27.0129	26.9184	27.7223			1	1	1	10.9	10.9	10.9	13.596	0	18.004	1690400000	14	0.527958	0.483302	0.3225	1.16516	sp|O43805|SSNA1_HUMANSjoegrensyndromenuclearautoantigen1OS=HomosapiensGN=SSNA1PE=1SV=2	sp|O43805|SSNA1_HUMANSjoegrensyndromenuclearautoantigen1OS=HomosapiensGN=SSNA1PE=1SV=2	O43805
24.7303	23.8393	24.183	24.2243	24.0846	24.2575	24.1389	23.7307			2	2	2	6.5	6.5	6.5	34.566	0	3.4946	171260000	13	0.0609917	0.925575	0.0292598	0.173616	sp|O43808|PM34_HUMANPeroxisomalmembraneproteinPMP34OS=HomosapiensGN=SLC25A17PE=1SV=1	sp|O43808|PM34_HUMANPeroxisomalmembraneproteinPMP34OS=HomosapiensGN=SLC25A17PE=1SV=1	O43808
29.5287	29.5566	29.4352	29.4861	29.5317	29.6188	29.6171	29.3283			9	9	9	51.5	51.5	51.5	26.227	0	219.22	7055100000	107	0.13637	0.838079	-0.0313396	-0.364323	sp|O43809|CPSF5_HUMANCleavageandpolyadenylationspecificityfactorsubunit5OS=HomosapiensGN=NUDT21PE=1SV=1	sp|O43809|CPSF5_HUMANCleavageandpolyadenylationspecificityfactorsubunit5OS=HomosapiensGN=NUDT21PE=1SV=1	O43809
26.9316	26.5958	27.1439	26.8226	27.4664	27.1308	27.2374	27.6142			8	8	8	29.6	29.6	29.6	45.283	0	47.983	1475000000	43	1.38828	0.151217	-0.508088	-2.73779	sp|O43813|LANC1_HUMANLanC-likeprotein1OS=HomosapiensGN=LANCL1PE=1SV=1	sp|O43813|LANC1_HUMANLanC-likeprotein1OS=HomosapiensGN=LANCL1PE=1SV=1	O43813
27.1336	26.962	27.2778	27.4406	27.4705	27.3819	27.4418	27.6057			9	9	9	20.9	20.9	20.9	86.131	0	25.911	1632000000	44	0.939308	0.281567	-0.248148	-1.90584	sp|O43815|STRN_HUMANStriatinOS=HomosapiensGN=STRNPE=1SV=4	sp|O43815|STRN_HUMANStriatinOS=HomosapiensGN=STRNPE=1SV=4	O43815
27.9266	28.1529	27.9709	28.0236	27.6718	28.0359	27.7723	28.0962			8	8	8	23.2	23.2	23.2	51.84	0	88.456	2396200000	46	0.547858	0.468292	0.155096	1.20186	sp|O43818|U3IP2_HUMANU3smallnucleolarRNA-interactingprotein2OS=HomosapiensGN=RRP9PE=1SV=1	sp|O43818|U3IP2_HUMANU3smallnucleolarRNA-interactingprotein2OS=HomosapiensGN=RRP9PE=1SV=1	O43818
25.0408	25.7392	25.3699	25.0416	25.7002	25.1	25.4305	25.1318			3	3	3	12.8	12.8	12.8	29.81	0	3.5321	401940000	13	0.0637728	0.922795	0.0429578	0.181061	sp|O43819|SCO2_HUMANProteinSCO2homolog,mitochondrialOS=HomosapiensGN=SCO2PE=1SV=3	sp|O43819|SCO2_HUMANProteinSCO2homolog,mitochondrialOS=HomosapiensGN=SCO2PE=1SV=3	O43819
27.091	27.153	27.1444	27.0708	26.6112	26.8307	26.8721	26.9208			4	4	4	10.8	10.8	10.8	76.107	0	108.06	1181400000	28	1.87552	0.0773787	0.314025	3.74814	sp|O43823|AKAP8_HUMANA-kinaseanchorprotein8OS=HomosapiensGN=AKAP8PE=1SV=1	sp|O43823|AKAP8_HUMANA-kinaseanchorprotein8OS=HomosapiensGN=AKAP8PE=1SV=1	O43823
25.7756	26.1303	25.8695	26.0946	25.4226	25.5645	25.3358	25.4231	+	KO_WT	6	6	6	17.8	17.8	17.8	56.883	0	11.306	507370000	12	2.96063	0.0199458	0.594976	6.73422	sp|O43824|GTPB6_HUMANPutativeGTP-bindingprotein6OS=HomosapiensGN=GTPBP6PE=2SV=3	sp|O43824|GTPB6_HUMANPutativeGTP-bindingprotein6OS=HomosapiensGN=GTPBP6PE=2SV=3	O43824
28.656	28.7767	28.5626	28.4517	28.7632	28.5342	28.7345	28.802			10	10	10	31.4	31.4	31.4	42.183	0	43.293	3946400000	87	0.463973	0.527509	-0.11146	-1.04574	sp|O43837|IDH3B_HUMANIsocitratedehydrogenase[NAD]subunitbeta,mitochondrialOS=HomosapiensGN=IDH3BPE=1SV=2	sp|O43837|IDH3B_HUMANIsocitratedehydrogenase[NAD]subunitbeta,mitochondrialOS=HomosapiensGN=IDH3BPE=1SV=2	O43837
28.8868	28.6796	28.8656	28.8916	28.6159	28.6828	28.4792	28.7039			21	21	21	23	23	23	131.57	0	61.068	4037200000	131	1.17836	0.205701	0.191814	2.34074	sp|O43847|NRDC_HUMANNardilysinOS=HomosapiensGN=NRD1PE=1SV=2	sp|O43847|NRDC_HUMANNardilysinOS=HomosapiensGN=NRD1PE=1SV=2	O43847
28.9936	28.766	28.8802	28.8076	28.3969	28.8047	28.4379	28.7261			8	8	8	42.9	42.9	42.9	37.106	0	78.169	4018100000	124	0.895688	0.296124	0.22656	1.82767	sp|O43852|CALU_HUMANCalumeninOS=HomosapiensGN=CALUPE=1SV=2	sp|O43852|CALU_HUMANCalumeninOS=HomosapiensGN=CALUPE=1SV=2	O43852
26.9677	26.97	26.9741	27.1188	26.917	26.7538	27.0604	27.2427			10	10	10	23	23	23	58.951	0	24.906	1235400000	74	0.0754993	0.908819	0.0275138	0.212067	sp|O43865|SAHH2_HUMANPutativeadenosylhomocysteinase2OS=HomosapiensGN=AHCYL1PE=1SV=2;sp|Q96HN2|SAHH3_HUMANPutativeadenosylhomocysteinase3OS=HomosapiensGN=AHCYL2PE=1SV=1	sp|O43865|SAHH2_HUMANPutativeadenosylhomocysteinase2OS=HomosapiensGN=AHCYL1PE=1SV=2;sp|Q96HN2|SAHH3_HUMANPutativeadenosylhomocysteinase3OS=HomosapiensGN=AHCYL2PE=1SV=1	O43865
26.9265	26.9136	27.1157	24.5511	27.1281	27.316	22.5877	27.1019			4	4	4	12.2	12.2	12.2	50.282	0	9.4788	1246100000	17	0.0359892	0.953634	0.160057	0.104981	sp|O43913|ORC5_HUMANOriginrecognitioncomplexsubunit5OS=HomosapiensGN=ORC5PE=1SV=1	sp|O43913|ORC5_HUMANOriginrecognitioncomplexsubunit5OS=HomosapiensGN=ORC5PE=1SV=1	O43913
25.6538	25.8905	25.7985	25.6018	25.8911	25.7594	23.0706	23.2327			2	2	2	17.9	17.9	17.9	12.517	0	4.8397	442610000	18	0.651248	0.410563	1.27514	1.39002	sp|O43920|NDUS5_HUMANNADHdehydrogenase[ubiquinone]iron-sulfurprotein5OS=HomosapiensGN=NDUFS5PE=1SV=3	sp|O43920|NDUS5_HUMANNADHdehydrogenase[ubiquinone]iron-sulfurprotein5OS=HomosapiensGN=NDUFS5PE=1SV=3	O43920
27.2453	27.1281	27.2098	26.1426	25.891	26.4602	26.9776	26.5785			4	4	4	33.3	33.3	33.3	17.42	0	9.6255	1025500000	14	0.38549	0.592824	0.350046	0.895337	sp|O43924|PDE6D_HUMANRetinalrodrhodopsin-sensitivecGMP3',5'-cyclicphosphodiesterasesubunitdeltaOS=HomosapiensGN=PDE6DPE=1SV=1	sp|O43924|PDE6D_HUMANRetinalrodrhodopsin-sensitivecGMP3',5'-cyclicphosphodiesterasesubunitdeltaOS=HomosapiensGN=PDE6DPE=1SV=1	O43924
27.6024	27.4634	27.5667	27.3693	27.5899	28.0738	27.6748	28.1266			14	14	14	26.6	26.6	26.6	71.689	0	74.799	2035100000	91	1.19553	0.200922	-0.399798	-2.37257	sp|O60216|RAD21_HUMANDouble-strand-breakrepairproteinrad21homologOS=HomosapiensGN=RAD21PE=1SV=2;sp|Q9H4I0|RD21L_HUMANDouble-strand-breakrepairproteinrad21-likeprotein1OS=HomosapiensGN=RAD21L1PE=2SV=3	sp|O60216|RAD21_HUMANDouble-strand-breakrepairproteinrad21homologOS=HomosapiensGN=RAD21PE=1SV=2	O60216
27.711	27.6075	27.6495	27.794	27.8454	28.0669	27.8188	27.9093			4	4	4	49.5	49.5	49.5	10.998	0	81.536	2157700000	35	1.41789	0.145105	-0.226458	-2.79531	sp|O60220|TIM8A_HUMANMitochondrialimportinnermembranetranslocasesubunitTim8AOS=HomosapiensGN=TIMM8APE=1SV=1	sp|O60220|TIM8A_HUMANMitochondrialimportinnermembranetranslocasesubunitTim8AOS=HomosapiensGN=TIMM8APE=1SV=1	O60220
28.3259	28.0843	28.2603	27.9884	28.5639	28.76	28.3878	28.805			12	11	11	15.2	14.3	14.3	119.26	0	36.246	3698200000	97	1.95818	0.0689417	-0.518179	-3.93537	sp|O60231|DHX16_HUMANPutativepre-mRNA-splicingfactorATP-dependentRNAhelicaseDHX16OS=HomosapiensGN=DHX16PE=1SV=2	sp|O60231|DHX16_HUMANPutativepre-mRNA-splicingfactorATP-dependentRNAhelicaseDHX16OS=HomosapiensGN=DHX16PE=1SV=2	O60231
27.2157	27.0396	27.0242	27.2812	27.2847	27.481	27.3261	27.2464			5	5	5	45.7	45.7	45.7	21.474	0	71.113	1476700000	80	1.19644	0.200922	-0.219581	-2.37427	sp|O60232|SSA27_HUMANSjoegrensyndrome/sclerodermaautoantigen1OS=HomosapiensGN=SSSCA1PE=1SV=1	sp|O60232|SSA27_HUMANSjoegrensyndrome/sclerodermaautoantigen1OS=HomosapiensGN=SSSCA1PE=1SV=1	O60232
27.5168	27.0617	27.0821	26.7128	27.1604	27.3428	26.7819	27.5621			7	7	7	7.8	7.8	7.8	160.6	0	23.785	1529700000	34	0.537089	0.476515	-0.25961	-1.18202	sp|O60244|MED14_HUMANMediatorofRNApolymeraseIItranscriptionsubunit14OS=HomosapiensGN=MED14PE=1SV=2	sp|O60244|MED14_HUMANMediatorofRNApolymeraseIItranscriptionsubunit14OS=HomosapiensGN=MED14PE=1SV=2	O60244
30.0912	30.2216	30.1911	30.6824	30.1884	30.1515	30.2749	30.698			9	8	8	39.6	35.8	35.8	40.925	0	75.981	12753000000	85	0.0650715	0.921508	0.0368581	0.184526	sp|O60256|KPRB_HUMANPhosphoribosylpyrophosphatesynthase-associatedprotein2OS=HomosapiensGN=PRPSAP2PE=1SV=1	sp|O60256|KPRB_HUMANPhosphoribosylpyrophosphatesynthase-associatedprotein2OS=HomosapiensGN=PRPSAP2PE=1SV=1	O60256
30.0242	30.2455	30.0849	30.1072	29.93	29.9457	29.9454	29.7009			32	32	22	34.8	34.8	26.2	121.9	0	188.36	10138000000	272	1.62809	0.109426	0.265334	3.21694	sp|O60264|SMCA5_HUMANSWI/SNF-relatedmatrix-associatedactin-dependentregulatorofchromatinsubfamilyAmember5OS=HomosapiensGN=SMARCA5PE=1SV=1	sp|O60264|SMCA5_HUMANSWI/SNF-relatedmatrix-associatedactin-dependentregulatorofchromatinsubfamilyAmember5OS=HomosapiensGN=SMARCA5PE=1SV=1	O60264
28.4175	28.5273	28.5415	28.4195	29.098	28.9864	29.0873	29.2453	+	KO_WT	16	16	16	20.7	20.7	20.7	146.2	0	194.29	4440700000	107	3.45195	0.0112366	-0.608177	-8.58671	sp|O60271|JIP4_HUMANC-Jun-amino-terminalkinase-interactingprotein4OS=HomosapiensGN=SPAG9PE=1SV=4	sp|O60271|JIP4_HUMANC-Jun-amino-terminalkinase-interactingprotein4OS=HomosapiensGN=SPAG9PE=1SV=4	O60271
26.1977	25.7973	26.1308	25.9108	26.1085	26.4056	26.5616	26.6367			8	4	3	9.4	4.7	3.4	109.49	0	7.8389	735060000	13	1.52025	0.126446	-0.481832	-2.9976	sp|O60282|KIF5C_HUMANKinesinheavychainisoform5COS=HomosapiensGN=KIF5CPE=1SV=1	sp|O60282|KIF5C_HUMANKinesinheavychainisoform5COS=HomosapiensGN=KIF5CPE=1SV=1	O60282
30.2471	30.053	30.1999	30.1052	29.8232	29.9375	29.6642	30.1958			21	21	21	15.4	15.4	15.4	254.39	0	232.48	9878700000	120	0.746572	0.361346	0.214207	1.56117	sp|O60287|NPA1P_HUMANNucleolarpre-ribosomal-associatedprotein1OS=HomosapiensGN=URB1PE=1SV=4	sp|O60287|NPA1P_HUMANNucleolarpre-ribosomal-associatedprotein1OS=HomosapiensGN=URB1PE=1SV=4	O60287
25.038	25.2346	25.3265	25.1434	25.6091	25.6406	25.2337	25.2903			8	8	8	6.7	6.7	6.7	226.35	0	30.582	375200000	18	0.75383	0.35859	-0.208611	-1.57415	sp|O60293|ZC3H1_HUMANZincfingerC3H1domain-containingproteinOS=HomosapiensGN=ZFC3H1PE=1SV=3	sp|O60293|ZC3H1_HUMANZincfingerC3H1domain-containingproteinOS=HomosapiensGN=ZFC3H1PE=1SV=3	O60293
28.0366	27.9671	27.8934	28.0032	27.945	27.8525	27.7154	27.8272			18	18	18	14.5	14.5	14.5	171.29	0	42.587	2237300000	67	0.950441	0.280226	0.119544	1.92583	sp|O60306|AQR_HUMANIntron-bindingproteinaquariusOS=HomosapiensGN=AQRPE=1SV=4	sp|O60306|AQR_HUMANIntron-bindingproteinaquariusOS=HomosapiensGN=AQRPE=1SV=4	O60306
28.4034	28.0382	28.4585	28.317	28.1623	28.3562	28.3324	28.4576			19	19	19	25.3	25.3	25.3	111.63	0	35.837	3512000000	67	0.169722	0.801646	-0.0558612	-0.442644	sp|O60313|OPA1_HUMANDynamin-like120kDaprotein,mitochondrialOS=HomosapiensGN=OPA1PE=1SV=3	sp|O60313|OPA1_HUMANDynamin-like120kDaprotein,mitochondrialOS=HomosapiensGN=OPA1PE=1SV=3	O60313
26.1151	25.8001	25.8526	26.0697	26.1446	26.0352	25.8148	25.7852			6	6	6	5.7	5.7	5.7	218.4	0	16.758	595240000	20	0.11125	0.866303	-0.0375168	-0.303103	sp|O60318|MCM3A_HUMAN80kDaMCM3-associatedproteinOS=HomosapiensGN=MCM3APPE=1SV=2	sp|O60318|MCM3A_HUMAN80kDaMCM3-associatedproteinOS=HomosapiensGN=MCM3APPE=1SV=2	O60318
28.8942	28.7473	29.0293	29.0268	28.9261	28.9385	28.9238	29.0073			14	14	14	25.7	25.7	25.7	92.902	0	155.76	4639100000	103	0.0620323	0.925273	-0.0144132	-0.176406	sp|O60341|KDM1A_HUMANLysine-specifichistonedemethylase1AOS=HomosapiensGN=KDM1APE=1SV=2	sp|O60341|KDM1A_HUMANLysine-specifichistonedemethylase1AOS=HomosapiensGN=KDM1APE=1SV=2	O60341
28.9733	28.5342	28.866	28.8784	29.1524	29.2371	29.3192	29.5716			15	15	15	16.1	16.1	16.1	146.56	0	121.14	5761200000	81	1.95513	0.0691053	-0.560553	-3.92837	sp|O60343|TBCD4_HUMANTBC1domainfamilymember4OS=HomosapiensGN=TBC1D4PE=1SV=2	sp|O60343|TBCD4_HUMANTBC1domainfamilymember4OS=HomosapiensGN=TBC1D4PE=1SV=2	O60343
28.179	28.2546	28.1613	27.9278	28.3632	28.145	28.5328	28.1541			11	1	1	66.4	7.3	7.3	15.529	0.0014827	2.7814	2925000000	21	0.627695	0.422329	-0.184218	-1.34745	sp|O60361|NDK8_HUMANPutativenucleosidediphosphatekinaseOS=HomosapiensGN=NME2P1PE=5SV=1	sp|O60361|NDK8_HUMANPutativenucleosidediphosphatekinaseOS=HomosapiensGN=NME2P1PE=5SV=1	O60361
26.9815	27.1168	27.2167	26.9682	26.71	27.1577	26.7944	26.5835			12	11	11	24.9	22.4	22.4	79.187	0	44.435	1178600000	37	0.897753	0.295005	0.289171	1.83136	sp|O60488|ACSL4_HUMANLong-chain-fatty-acid--CoAligase4OS=HomosapiensGN=ACSL4PE=1SV=2	sp|O60488|ACSL4_HUMANLong-chain-fatty-acid--CoAligase4OS=HomosapiensGN=ACSL4PE=1SV=2	O60488
27.6596	27.9166	27.674	27.4741	27.7717	28.1983	27.8498	27.6045			8	8	6	58	58	53.7	18.762	0	20.95	2111000000	44	0.397825	0.581316	-0.167871	-0.91932	sp|O60493|SNX3_HUMANSortingnexin-3OS=HomosapiensGN=SNX3PE=1SV=3	sp|O60493|SNX3_HUMANSortingnexin-3OS=HomosapiensGN=SNX3PE=1SV=3	O60493
26.9432	26.882	26.7894	26.4894	26.8576	27.1579	26.5198	27.3438			7	7	7	12.1	12.1	12.1	102.91	0	32.908	1137500000	25	0.471597	0.520973	-0.249463	-1.0601	sp|O60502|NCOAT_HUMANBifunctionalproteinNCOATOS=HomosapiensGN=MGEA5PE=1SV=2	sp|O60502|NCOAT_HUMANBifunctionalproteinNCOATOS=HomosapiensGN=MGEA5PE=1SV=2	O60502
31.2632	30.9223	31.043	31.1911	31.4805	31.5616	31.2815	31.6077			18	13	13	42.1	34.3	34.3	69.602	0	208.21	31395000000	239	1.99289	0.066761	-0.430707	-4.01559	sp|O60506|HNRPQ_HUMANHeterogeneousnuclearribonucleoproteinQOS=HomosapiensGN=SYNCRIPPE=1SV=2	sp|O60506|HNRPQ_HUMANHeterogeneousnuclearribonucleoproteinQOS=HomosapiensGN=SYNCRIPPE=1SV=2	O60506
27.0019	27.0006	26.6835	26.7622	27.0144	27.1611	27.2483	26.9495			11	11	11	26.9	26.9	26.9	65.521	0	16.8	1256800000	31	1.23842	0.189347	-0.277873	-2.45256	sp|O60508|PRP17_HUMANPre-mRNA-processingfactor17OS=HomosapiensGN=CDC40PE=1SV=1	sp|O60508|PRP17_HUMANPre-mRNA-processingfactor17OS=HomosapiensGN=CDC40PE=1SV=1	O60508
25.5932	25.5608	25.4753	25.5599	25.5298	25.1211	25.6492	25.3914			7	7	7	7.2	7.2	7.2	122.95	0	9.1213	449790000	12	0.337277	0.635051	0.109152	0.800097	sp|O60524|NEMF_HUMANNuclearexportmediatorfactorNEMFOS=HomosapiensGN=NEMFPE=1SV=4	sp|O60524|NEMF_HUMANNuclearexportmediatorfactorNEMFOS=HomosapiensGN=NEMFPE=1SV=4	O60524
25.804	25.5751	25.7279	25.8152	26.4647	26.2834	26.2705	26.2661	+	KO_WT	7	7	7	21	21	21	41.949	0	12.892	650390000	38	3.18486	0.0153031	-0.615084	-7.53164	sp|O60547|GMDS_HUMANGDP-mannose4,6dehydrataseOS=HomosapiensGN=GMDSPE=1SV=1	sp|O60547|GMDS_HUMANGDP-mannose4,6dehydrataseOS=HomosapiensGN=GMDSPE=1SV=1	O60547
24.4911	24.838	24.7124	24.9888	24.7074	24.765	24.7741	24.6994			5	5	5	11.7	11.7	11.7	80.684	0	11.805	259770000	13	0.743605	0.362327	0.109902	1.55586	sp|O60563|CCNT1_HUMANCyclin-T1OS=HomosapiensGN=CCNT1PE=1SV=1	sp|O60563|CCNT1_HUMANCyclin-T1OS=HomosapiensGN=CCNT1PE=1SV=1	O60563
25.7826	25.7126	26.1457	25.4641	25.0924	25.2655	25.5574	24.8736			7	7	7	8.8	8.8	8.8	119.54	0	15.894	440660000	29	1.2198	0.194218	0.576931	2.41776	sp|O60566|BUB1B_HUMANMitoticcheckpointserine/threonine-proteinkinaseBUB1betaOS=HomosapiensGN=BUB1BPE=1SV=3	sp|O60566|BUB1B_HUMANMitoticcheckpointserine/threonine-proteinkinaseBUB1betaOS=HomosapiensGN=BUB1BPE=1SV=3	O60566
27.5966	27.8523	28.0365	27.5402	27.5602	27.4788	27.8107	27.1486			10	10	10	17.3	17.3	17.3	84.784	0	18.727	2031100000	51	0.731698	0.367203	0.31007	1.53455	sp|O60568|PLOD3_HUMANProcollagen-lysine,2-oxoglutarate5-dioxygenase3OS=HomosapiensGN=PLOD3PE=1SV=1	sp|O60568|PLOD3_HUMANProcollagen-lysine,2-oxoglutarate5-dioxygenase3OS=HomosapiensGN=PLOD3PE=1SV=1	O60568
25.7301	26.0297	25.7682	25.6667	25.3966	25.9019	26.0782	26.1918			6	6	6	35.5	35.5	35.5	28.362	0	11.02	558140000	16	0.114667	0.862283	-0.07061	-0.311555	sp|O60573|IF4E2_HUMANEukaryotictranslationinitiationfactor4Etype2OS=HomosapiensGN=EIF4E2PE=1SV=1	sp|O60573|IF4E2_HUMANEukaryotictranslationinitiationfactor4Etype2OS=HomosapiensGN=EIF4E2PE=1SV=1	O60573
30.046	29.7766	30.2194	30.1962	29.9578	29.8979	30.1552	30.3077			20	20	20	21.4	21.4	21.4	141.35	0	259	11060000000	131	0.0325351	0.958536	-0.0155959	-0.0952412	sp|O60610|DIAP1_HUMANProteindiaphanoushomolog1OS=HomosapiensGN=DIAPH1PE=1SV=2	sp|O60610|DIAP1_HUMANProteindiaphanoushomolog1OS=HomosapiensGN=DIAPH1PE=1SV=2	O60610
26.8376	26.088	26.0667	25.956	26.2815	26.4947	26.1787	26.5761			8	8	8	14.3	14.3	14.3	86.844	0	14.242	793680000	20	1.53532	0.124562	-0.345896	-3.02786	sp|O60645|EXOC3_HUMANExocystcomplexcomponent3OS=HomosapiensGN=EXOC3PE=1SV=2	sp|O60645|EXOC3_HUMANExocystcomplexcomponent3OS=HomosapiensGN=EXOC3PE=1SV=2	O60645
28.1609	28.1653	28.1843	28.1417	28.8057	28.7568	28.6419	28.8937	+	KO_WT	8	8	8	27.6	27.6	27.6	47.074	0	93.752	3949900000	104	3.70405	0.00875259	-0.610756	-9.70127	sp|O60664|PLIN3_HUMANPerilipin-3OS=HomosapiensGN=PLIN3PE=1SV=3	sp|O60664|PLIN3_HUMANPerilipin-3OS=HomosapiensGN=PLIN3PE=1SV=3	O60664
23.5182	23.7451	24.3343	23.7799	23.4594	23.7208	23.6835	23.0669			2	2	2	8.9	8.9	8.9	31.827	0.0021066	2.714	101890000	5	0.974753	0.271782	0.470448	1.96955	sp|O60671|RAD1_HUMANCellcyclecheckpointproteinRAD1OS=HomosapiensGN=RAD1PE=1SV=1	sp|O60671|RAD1_HUMANCellcyclecheckpointproteinRAD1OS=HomosapiensGN=RAD1PE=1SV=1	O60671
27.2553	27.109	27.3512	27.4301	27.4605	27.1964	27.0495	27.4705			8	8	8	19.8	19.8	19.8	59.875	0	16.646	1482600000	43	0.00571791	0.992343	0.00252565	0.017229	sp|O60678|ANM3_HUMANProteinarginineN-methyltransferase3OS=HomosapiensGN=PRMT3PE=1SV=3	sp|O60678|ANM3_HUMANProteinarginineN-methyltransferase3OS=HomosapiensGN=PRMT3PE=1SV=3	O60678
28.9923	28.8864	28.9646	28.9532	28.9209	29.1259	28.9779	29.1228			13	13	4	34.5	34.5	13.1	60.029	0	124.03	4850400000	98	0.757342	0.356783	-0.102153	-1.58043	sp|O60684|IMA7_HUMANImportinsubunitalpha-7OS=HomosapiensGN=KPNA6PE=1SV=1	sp|O60684|IMA7_HUMANImportinsubunitalpha-7OS=HomosapiensGN=KPNA6PE=1SV=1	O60684
27.3986	27.0677	27.1891	27.2351	27.0145	26.5671	26.8601	27.1859			11	11	11	27.7	27.7	27.7	55.023	0	32.121	1252000000	58	0.766727	0.351494	0.257064	1.59721	sp|O60701|UGDH_HUMANUDP-glucose6-dehydrogenaseOS=HomosapiensGN=UGDHPE=1SV=1	sp|O60701|UGDH_HUMANUDP-glucose6-dehydrogenaseOS=HomosapiensGN=UGDHPE=1SV=1	O60701
30.0953	30.0632	30.1016	29.9333	29.7769	30.1241	29.9427	30.0417			23	23	23	37.2	37.2	37.2	108.17	0	190.08	10831000000	172	0.252495	0.712347	0.0613538	0.625435	sp|O60716|CTND1_HUMANCatenindelta-1OS=HomosapiensGN=CTNND1PE=1SV=1	sp|O60716|CTND1_HUMANCatenindelta-1OS=HomosapiensGN=CTNND1PE=1SV=1	O60716
28.8342	28.9004	29.033	28.9725	29.294	29.0684	29.1448	28.8971			14	14	13	34.3	34.3	32.4	58.47	0	98.681	5098600000	115	0.594963	0.441937	-0.132426	-1.28804	sp|O60749|SNX2_HUMANSortingnexin-2OS=HomosapiensGN=SNX2PE=1SV=2	sp|O60749|SNX2_HUMANSortingnexin-2OS=HomosapiensGN=SNX2PE=1SV=2	O60749
27.9046	28.024	28.3186	27.9046	27.9071	27.9395	27.7146	28.0788			8	8	8	33.1	33.1	33.1	29.634	0	39.28	2458900000	37	0.584096	0.445816	0.172384	1.26823	sp|O60762|DPM1_HUMANDolichol-phosphatemannosyltransferaseOS=HomosapiensGN=DPM1PE=1SV=1	sp|O60762|DPM1_HUMANDolichol-phosphatemannosyltransferaseOS=HomosapiensGN=DPM1PE=1SV=1	O60762
29.8464	29.8274	29.754	29.8702	29.6825	29.5877	29.644	29.5255			26	26	26	36.7	36.7	36.7	107.89	0	176.06	8025100000	212	2.06829	0.0605673	0.207329	4.19324	sp|O60763|USO1_HUMANGeneralvesiculartransportfactorp115OS=HomosapiensGN=USO1PE=1SV=2;REV__sp|Q5VZ89|DEN4C_HUMANDENNdomain-containingprotein4COS=HomosapiensGN=DENND4CPE=1SV=2	sp|O60763|USO1_HUMANGeneralvesiculartransportfactorp115OS=HomosapiensGN=USO1PE=1SV=2	O60763
27.0197	27.0947	27.0366	27.0031	26.8092	26.7565	26.891	27.1014			3	3	3	31.2	31.2	31.2	15.139	0	13.69	1336200000	32	0.812497	0.331332	0.155304	1.67898	sp|O60783|RT14_HUMAN28SribosomalproteinS14,mitochondrialOS=HomosapiensGN=MRPS14PE=1SV=1	sp|O60783|RT14_HUMAN28SribosomalproteinS14,mitochondrialOS=HomosapiensGN=MRPS14PE=1SV=1	O60783
23.5673	24.8848	24.6671	25.0968	24.8181	24.8436	24.769	24.8338			3	3	3	10.4	10.4	10.4	53.818	0	6.2412	261350000	12	0.255588	0.709346	0.0667528	0.632001	sp|O60784|TOM1_HUMANTargetofMybprotein1OS=HomosapiensGN=TOM1PE=1SV=2	sp|O60784|TOM1_HUMANTargetofMybprotein1OS=HomosapiensGN=TOM1PE=1SV=2	O60784
34.6157	34.1918	34.6975	34.6369	34.1876	34.5009	34.317	34.3414			7	7	2	52.4	52.4	7.9	13.952	0	147.2	224780000000	337	0.503775	0.49886	0.172037	1.1203	sp|Q99880|H2B1L_HUMANHistoneH2Btype1-LOS=HomosapiensGN=HIST1H2BLPE=1SV=3;sp|Q99879|H2B1M_HUMANHistoneH2Btype1-MOS=HomosapiensGN=HIST1H2BMPE=1SV=3;sp|Q99877|H2B1N_HUMANHistoneH2Btype1-NOS=HomosapiensGN=HIST1H2BNPE=1SV=3;sp|Q93079|H2B1H_HUMANHistoneH2Btype1-HOS=HomosapiensGN=HIST1H2BHPE=1SV=3;sp|Q5QNW6|H2B2F_HUMANHistoneH2Btype2-FOS=HomosapiensGN=HIST2H2BFPE=1SV=3;sp|P62807|H2B1C_HUMANHistoneH2Btyp…	sp|Q99880|H2B1L_HUMANHistoneH2Btype1-LOS=HomosapiensGN=HIST1H2BLPE=1SV=3;sp|Q99879|H2B1M_HUMANHistoneH2Btype1-MOS=HomosapiensGN=HIST1H2BMPE=1SV=3;sp|Q99877|H2B1N_HUMANHistoneH2Btype1-NOS=HomosapiensGN=HIST1H2BNPE=1SV=3;sp|Q93079|H2B1H_HUMANHistoneH2Btype1-HOS=HomosapiensGN=HIST1H2BHPE=1SV=3;sp|Q5QNW6|H2B2F_HUMANHistoneH2Btype2-FOS=HomosapiensGN=HIST2H2BFPE=1SV=3;sp|P62807|H2B1C_HUMANHistoneH2Btyp…	Q99880
26.6193	26.5681	26.72	26.8156	26.9875	26.8443	26.9291	27.0366			11	11	11	25.4	25.4	25.4	70.755	0	33.978	1134400000	54	1.61837	0.110788	-0.248163	-3.1969	sp|O60826|CCD22_HUMANCoiled-coildomain-containingprotein22OS=HomosapiensGN=CCDC22PE=1SV=1	sp|O60826|CCD22_HUMANCoiled-coildomain-containingprotein22OS=HomosapiensGN=CCDC22PE=1SV=1	O60826
26.5694	26.5723	26.4979	26.6629	25.9334	26.3014	26.0435	25.9398	+	KO_WT	5	5	5	29.4	29.4	29.4	30.472	0	78.759	775300000	46	2.30454	0.0452792	0.523154	4.78247	sp|O60828|PQBP1_HUMANPolyglutamine-bindingprotein1OS=HomosapiensGN=PQBP1PE=1SV=1	sp|O60828|PQBP1_HUMANPolyglutamine-bindingprotein1OS=HomosapiensGN=PQBP1PE=1SV=1	O60828
23.8954	26.7995	27.1206	26.4951	26.9872	27.0111	26.7474	27.7588			1	1	1	12.8	12.8	12.8	18.273	0	31.932	1246300000	20	0.47678	0.517954	-0.321064	-1.06984	sp|O60830|TI17B_HUMANMitochondrialimportinnermembranetranslocasesubunitTim17-BOS=HomosapiensGN=TIMM17BPE=1SV=1	sp|O60830|TI17B_HUMANMitochondrialimportinnermembranetranslocasesubunitTim17-BOS=HomosapiensGN=TIMM17BPE=1SV=1	O60830
31.34	31.3832	31.3035	31.4502	31.1003	31.2161	31.0257	31.0732	+	KO_WT	13	13	13	31.7	31.7	31.7	57.673	0	205.59	28381000000	201	2.24004	0.0497668	0.275153	4.61646	sp|O60832|DKC1_HUMANH/ACAribonucleoproteincomplexsubunit4OS=HomosapiensGN=DKC1PE=1SV=3	sp|O60832|DKC1_HUMANH/ACAribonucleoproteincomplexsubunit4OS=HomosapiensGN=DKC1PE=1SV=3	O60832
28.5887	28.573	28.6701	28.5659	30.1693	30.0655	30.0741	29.8597	+	KO_WT	18	18	18	19.9	19.9	19.9	138.83	0	160.32	7727500000	148	4.95524	0.00278941	-1.43912	-17.5268	sp|O60841|IF2P_HUMANEukaryotictranslationinitiationfactor5BOS=HomosapiensGN=EIF5BPE=1SV=4	sp|O60841|IF2P_HUMANEukaryotictranslationinitiationfactor5BOS=HomosapiensGN=EIF5BPE=1SV=4	O60841
28.258	28.1892	28.2024	28.3476	28.3769	27.9474	28.1929	27.8744			5	5	5	29.7	29.7	29.7	16.368	0	23.602	2816600000	50	0.460849	0.529747	0.148535	1.03984	sp|O60869|EDF1_HUMANEndothelialdifferentiation-relatedfactor1OS=HomosapiensGN=EDF1PE=1SV=1	sp|O60869|EDF1_HUMANEndothelialdifferentiation-relatedfactor1OS=HomosapiensGN=EDF1PE=1SV=1	O60869
27.2461	27.7761	27.0848	27.4879	27.6362	27.5366	26.9264	27.5408			8	8	8	23.4	23.4	23.4	45.373	0	28.383	1710400000	46	0.0541169	0.934119	0.0396107	0.155056	sp|O60870|KIN17_HUMANDNA/RNA-bindingproteinKIN17OS=HomosapiensGN=KINPE=1SV=2	sp|O60870|KIN17_HUMANDNA/RNA-bindingproteinKIN17OS=HomosapiensGN=KINPE=1SV=2	O60870
23.0002	24.0456	25.0484	24.4013	25.8112	25.2613	25.9406	25.78			4	4	4	4.9	4.9	4.9	125.57	0	10.654	319450000	8	1.9697	0.0684141	-1.19984	-3.96189	sp|O60879|DIAP2_HUMANProteindiaphanoushomolog2OS=HomosapiensGN=DIAPH2PE=1SV=1	sp|O60879|DIAP2_HUMANProteindiaphanoushomolog2OS=HomosapiensGN=DIAPH2PE=1SV=1	O60879
28.5631	28.6055	28.8694	28.9345	28.7622	28.7626	28.9931	28.5838			8	8	8	24.8	24.8	24.8	45.745	0	32.621	4283300000	112	0.0758017	0.908819	0.0277012	0.212859	sp|O60884|DNJA2_HUMANDnaJhomologsubfamilyAmember2OS=HomosapiensGN=DNAJA2PE=1SV=1	sp|O60884|DNJA2_HUMANDnaJhomologsubfamilyAmember2OS=HomosapiensGN=DNAJA2PE=1SV=1	O60884
28.2006	28.0422	28.3333	28.1084	28.2399	28.6308	28.1512	28.3636			14	12	8	12.1	10.9	8.1	152.22	0	96.385	3290800000	77	0.594345	0.442106	-0.185041	-1.28691	sp|O60885|BRD4_HUMANBromodomain-containingprotein4OS=HomosapiensGN=BRD4PE=1SV=2	sp|O60885|BRD4_HUMANBromodomain-containingprotein4OS=HomosapiensGN=BRD4PE=1SV=2	O60885
26.7281	27.0785	26.9423	26.8094	27.1592	26.9608	26.9588	26.7662			4	4	4	28.7	28.7	28.7	14.21	0	42.518	1181200000	27	0.0541624	0.934119	-0.0178512	-0.15518	sp|O60925|PFD1_HUMANPrefoldinsubunit1OS=HomosapiensGN=PFDN1PE=1SV=2	sp|O60925|PFD1_HUMANPrefoldinsubunit1OS=HomosapiensGN=PFDN1PE=1SV=2	O60925
26.6942	26.5218	26.5671	26.5808	26.6389	26.8276	26.6153	26.901			8	8	8	16.8	16.8	16.8	84.958	0	13.781	967600000	29	1.12341	0.222642	-0.189161	-2.23947	sp|O60934|NBN_HUMANNibrinOS=HomosapiensGN=NBNPE=1SV=1	sp|O60934|NBN_HUMANNibrinOS=HomosapiensGN=NBNPE=1SV=1	O60934
24.3714	24.2659	24.4165	24.0413	24.2877	24.3002	25.0172	24.3451			5	5	5	9.7	9.7	9.7	68.556	0	7.1682	199760000	13	0.481375	0.515085	-0.246341	-1.07846	sp|O60942|MCE1_HUMANmRNA-cappingenzymeOS=HomosapiensGN=RNGTTPE=1SV=1	sp|O60942|MCE1_HUMANmRNA-cappingenzymeOS=HomosapiensGN=RNGTTPE=1SV=1	O60942
26.9869	27.0491	27.0993	27.2056	27.3838	27.3444	27.2598	27.193			6	6	6	9.6	9.6	9.6	82.64	0	27.708	1419200000	52	1.41199	0.145996	-0.177234	-2.78382	sp|O75027|ABCB7_HUMANATP-bindingcassettesub-familyBmember7,mitochondrialOS=HomosapiensGN=ABCB7PE=1SV=2	sp|O75027|ABCB7_HUMANATP-bindingcassettesub-familyBmember7,mitochondrialOS=HomosapiensGN=ABCB7PE=1SV=2	O75027
26.257	25.8949	25.9498	26.34	25.5508	25.8215	24.9801	25.8726			5	5	5	8.3	8.3	8.3	120.88	0	56.75	550420000	27	0.924071	0.2859	0.505305	1.87851	sp|O75044|FNBP2_HUMANSLIT-ROBORhoGTPase-activatingprotein2OS=HomosapiensGN=SRGAP2PE=1SV=2	sp|O75044|FNBP2_HUMANSLIT-ROBORhoGTPase-activatingprotein2OS=HomosapiensGN=SRGAP2PE=1SV=2	O75044
26.9715	24.2677	24.2339	23.6773	26.9053	27.0059	26.558	27.1802	+	KO_WT	4	4	4	4.1	4.1	4.1	135.19	0.0026634	2.4199	1130300000	7	4.2854	0.00463724	-2.85272	-12.798	sp|O75054|IGSF3_HUMANImmunoglobulinsuperfamilymember3OS=HomosapiensGN=IGSF3PE=1SV=3	sp|O75054|IGSF3_HUMANImmunoglobulinsuperfamilymember3OS=HomosapiensGN=IGSF3PE=1SV=3	O75054
28.8549	28.7464	28.7677	28.8623	28.7532	28.7974	28.6559	29.0528			12	12	12	36	36	36	66.193	0	106.72	4294400000	143	0.0773432	0.907372	-0.0226626	-0.216888	sp|O75083|WDR1_HUMANWDrepeat-containingprotein1OS=HomosapiensGN=WDR1PE=1SV=4	sp|O75083|WDR1_HUMANWDrepeat-containingprotein1OS=HomosapiensGN=WDR1PE=1SV=4	O75083
23.9454	23.8785	24.4789	23.7935	24.1217	23.8269	24.0529	23.7535			3	3	3	3.3	3.3	3.3	100.38	0.0022718	2.503	148560000	11	0.210778	0.75617	0.111557	0.535133	sp|O75113|N4BP1_HUMANNEDD4-bindingprotein1OS=HomosapiensGN=N4BP1PE=1SV=4	sp|O75113|N4BP1_HUMANNEDD4-bindingprotein1OS=HomosapiensGN=N4BP1PE=1SV=4	O75113
26.5892	26.8535	26.775	26.7519	26.7275	26.7898	26.8252	26.9487			15	12	12	15.4	13.3	13.3	160.9	0	30.229	1196700000	44	0.187055	0.782858	-0.0293225	-0.482176	sp|O75116|ROCK2_HUMANRho-associatedproteinkinase2OS=HomosapiensGN=ROCK2PE=1SV=4	sp|O75116|ROCK2_HUMANRho-associatedproteinkinase2OS=HomosapiensGN=ROCK2PE=1SV=4	O75116
27.1184	27.2518	26.828	27.021	27.2355	26.9434	27.1498	27.6891			14	14	12	15.3	15.3	13.8	141.13	0	43.321	1709700000	58	0.460532	0.529852	-0.220849	-1.03924	sp|O75122|CLAP2_HUMANCLIP-associatingprotein2OS=HomosapiensGN=CLASP2PE=1SV=2	sp|O75122|CLAP2_HUMANCLIP-associatingprotein2OS=HomosapiensGN=CLASP2PE=1SV=2	O75122
29.0302	29.1948	29.2278	29.1133	29.391	28.9199	29.3193	28.8563			12	12	12	25.1	25.1	25.1	60.13	0	42.599	5609100000	126	0.129757	0.845577	0.0570267	0.348406	sp|O75131|CPNE3_HUMANCopine-3OS=HomosapiensGN=CPNE3PE=1SV=1	sp|O75131|CPNE3_HUMANCopine-3OS=HomosapiensGN=CPNE3PE=1SV=1	O75131
26.7838	26.8147	26.9047	26.6655	27.3364	27.3631	26.8741	27.3478			8	7	7	9.6	8.7	8.7	119.39	0	16.068	1429200000	29	1.45034	0.138444	-0.435382	-2.85887	sp|O75146|HIP1R_HUMANHuntingtin-interactingprotein1-relatedproteinOS=HomosapiensGN=HIP1RPE=1SV=2	sp|O75146|HIP1R_HUMANHuntingtin-interactingprotein1-relatedproteinOS=HomosapiensGN=HIP1RPE=1SV=2	O75146
25.7288	25.5481	25.7066	25.7524	24.9697	24.8623	24.8381	24.8507	+	KO_WT	8	8	8	6	6	6	206.94	0	10.588	373660000	15	4.24053	0.00482066	0.788828	12.5293	sp|O75147|OBSL1_HUMANObscurin-likeprotein1OS=HomosapiensGN=OBSL1PE=1SV=4	sp|O75147|OBSL1_HUMANObscurin-likeprotein1OS=HomosapiensGN=OBSL1PE=1SV=4	O75147
27.4762	27.3935	27.5364	27.6369	26.9239	27.2192	26.9568	27.0107	+	KO_WT	14	13	13	19.5	18.1	18.1	113.65	0	25.368	1487700000	61	2.39996	0.0407869	0.494575	5.0357	sp|O75150|BRE1B_HUMANE3ubiquitin-proteinligaseBRE1BOS=HomosapiensGN=RNF40PE=1SV=4	sp|O75150|BRE1B_HUMANE3ubiquitin-proteinligaseBRE1BOS=HomosapiensGN=RNF40PE=1SV=4	O75150
27.513	27.594	27.5924	27.5923	27.481	27.5828	27.2731	27.3438			14	14	14	25.1	25.1	25.1	89.13	0	48.125	1741100000	60	1.05084	0.244117	0.172736	2.10707	sp|O75152|ZC11A_HUMANZincfingerCCCHdomain-containingprotein11AOS=HomosapiensGN=ZC3H11APE=1SV=3	sp|O75152|ZC11A_HUMANZincfingerCCCHdomain-containingprotein11AOS=HomosapiensGN=ZC3H11APE=1SV=3	O75152
29.2145	29.2949	29.3655	29.3175	29.1751	29.132	29.3775	29.3863			28	28	28	29.8	29.8	29.8	146.67	0	141.87	6468300000	176	0.298865	0.668558	0.0582325	0.722248	sp|O75153|K0664_HUMANProteinKIAA0664OS=HomosapiensGN=KIAA0664PE=1SV=2;sp|Q9Y5I4|PCDC2_HUMANProtocadherinalpha-C2OS=HomosapiensGN=PCDHAC2PE=2SV=1	sp|O75153|K0664_HUMANProteinKIAA0664OS=HomosapiensGN=KIAA0664PE=1SV=2	O75153
25.9273	25.4366	25.9703	25.9286	26.1544	26.218	26.1168	26.2109			6	5	5	8.2	7.4	7.4	135.25	0	47.835	619570000	15	1.37531	0.153533	-0.396543	-2.71271	sp|O75155|CAND2_HUMANCullin-associatedNEDD8-dissociatedprotein2OS=HomosapiensGN=CAND2PE=1SV=3	sp|O75155|CAND2_HUMANCullin-associatedNEDD8-dissociatedprotein2OS=HomosapiensGN=CAND2PE=1SV=3	O75155
26.8083	26.7556	26.6308	26.9805	26.7218	27.2107	26.8897	27.3425			14	14	14	7.1	7.1	7.1	254.41	0	27.533	1215700000	37	0.619187	0.425871	-0.252213	-1.33204	sp|O75165|DJC13_HUMANDnaJhomologsubfamilyCmember13OS=HomosapiensGN=DNAJC13PE=1SV=5	sp|O75165|DJC13_HUMANDnaJhomologsubfamilyCmember13OS=HomosapiensGN=DNAJC13PE=1SV=5	O75165
27.173	26.4178	22.9784	26.4282	26.9093	26.9122	26.4187	27.1899			4	4	4	7.9	7.9	7.9	104.94	0	10.137	1245700000	30	0.777394	0.34648	-1.58268	-1.61627	sp|O75170|PP6R2_HUMANSerine/threonine-proteinphosphatase6regulatorysubunit2OS=HomosapiensGN=PPP6R2PE=1SV=2	sp|O75170|PP6R2_HUMANSerine/threonine-proteinphosphatase6regulatorysubunit2OS=HomosapiensGN=PPP6R2PE=1SV=2	O75170
25.6136	25.1469	25.672	23.1311	25.3782	24.38	25.3243	23.6549			4	4	4	8.6	8.6	8.6	81.871	0	7.3266	359920000	13	0.0141764	0.982527	-0.034331	-0.042316	sp|O75175|CNOT3_HUMANCCR4-NOTtranscriptioncomplexsubunit3OS=HomosapiensGN=CNOT3PE=1SV=1	sp|O75175|CNOT3_HUMANCCR4-NOTtranscriptioncomplexsubunit3OS=HomosapiensGN=CNOT3PE=1SV=1	O75175
29.4361	29.4379	29.5206	29.4901	29.0527	29.2057	28.8907	29.353			20	20	11	10.8	10.8	6.1	274.25	0	141.78	7663700000	163	1.51858	0.126502	0.357358	2.99427	sp|O75179|ANR17_HUMANAnkyrinrepeatdomain-containingprotein17OS=HomosapiensGN=ANKRD17PE=1SV=3	sp|O75179|ANR17_HUMANAnkyrinrepeatdomain-containingprotein17OS=HomosapiensGN=ANKRD17PE=1SV=3	O75179
27.5186	26.8309	27.2435	27.515	27.2837	27.3958	27.3041	27.5577			6	6	6	26.1	26.1	26.1	36.087	0	182.55	1519000000	88	0.459581	0.530692	-0.188868	-1.03745	sp|O75190|DNJB6_HUMANDnaJhomologsubfamilyBmember6OS=HomosapiensGN=DNAJB6PE=1SV=2;sp|Q8WWF6|DNJB3_HUMANDnaJhomologsubfamilyBmember3OS=HomosapiensGN=DNAJB3PE=1SV=1;sp|Q8NHS0|DNJB8_HUMANDnaJhomologsubfamilyBmember8OS=HomosapiensGN=DNAJB8PE=1SV=1;sp|P25686|DNJB2_HUMANDnaJhomologsubfamilyBmember2OS=HomosapiensGN=DNAJB2PE=2SV=3	sp|O75190|DNJB6_HUMANDnaJhomologsubfamilyBmember6OS=HomosapiensGN=DNAJB6PE=1SV=2	O75190
24.0795	24.009	23.6963	24.1574	24.1052	24.4345	24.3313	23.8292			2	2	2	10.1	10.1	10.1	35.509	0	6.4876	145640000	20	0.509265	0.495925	-0.220819	-1.13052	sp|O75208|COQ9_HUMANUbiquinonebiosynthesisproteinCOQ9,mitochondrialOS=HomosapiensGN=COQ9PE=1SV=1	sp|O75208|COQ9_HUMANUbiquinonebiosynthesisproteinCOQ9,mitochondrialOS=HomosapiensGN=COQ9PE=1SV=1	O75208
25.8337	26.0692	25.7858	25.8184	26.4517	25.8588	26.5777	25.8115			3	3	3	21.3	21.3	21.3	21.007	0	13.094	640070000	25	0.521534	0.48676	-0.28379	-1.15328	sp|O75223|GGCT_HUMANGamma-glutamylcyclotransferaseOS=HomosapiensGN=GGCTPE=1SV=1	sp|O75223|GGCT_HUMANGamma-glutamylcyclotransferaseOS=HomosapiensGN=GGCTPE=1SV=1	O75223
23.6223	26.5225	26.4311	26.5813	26.4001	26.8648	26.8756	27.0767			2	2	2	10.8	10.8	10.8	23.563	0	28.204	954420000	20	0.817169	0.328871	-0.292638	-1.68732	sp|O75251|NDUS7_HUMANNADHdehydrogenase[ubiquinone]iron-sulfurprotein7,mitochondrialOS=HomosapiensGN=NDUFS7PE=1SV=3	sp|O75251|NDUS7_HUMANNADHdehydrogenase[ubiquinone]iron-sulfurprotein7,mitochondrialOS=HomosapiensGN=NDUFS7PE=1SV=3	O75251
29.1913	29.4745	29.5997	29.3849	29.681	29.6362	29.3981	29.4446			11	11	11	28.1	28.1	28.1	52.545	0	103.97	8702500000	125	0.217335	0.74955	-0.0536345	-0.549554	sp|O75306|NDUS2_HUMANNADHdehydrogenase[ubiquinone]iron-sulfurprotein2,mitochondrialOS=HomosapiensGN=NDUFS2PE=1SV=2	sp|O75306|NDUS2_HUMANNADHdehydrogenase[ubiquinone]iron-sulfurprotein2,mitochondrialOS=HomosapiensGN=NDUFS2PE=1SV=2	O75306
27.0308	27.0451	27.3452	27.4372	26.9915	26.945	26.7867	26.6751			10	10	10	34.6	34.6	34.6	50.925	0	19.55	1270200000	49	1.64242	0.107651	0.42627	3.2466	sp|O75312|ZPR1_HUMANZincfingerproteinZPR1OS=HomosapiensGN=ZNF259PE=1SV=1	sp|O75312|ZPR1_HUMANZincfingerproteinZPR1OS=HomosapiensGN=ZNF259PE=1SV=1	O75312
26.381	26.2663	23.0704	26.2455	26.6242	25.7929	26.2547	26.3261			6	6	6	28.7	28.7	28.7	33.742	0	11.829	697510000	27	0.524106	0.485085	-1.05544	-1.15804	sp|O75323|NIPS2_HUMANProteinNipSnaphomolog2OS=HomosapiensGN=GBASPE=1SV=1	sp|O75323|NIPS2_HUMANProteinNipSnaphomolog2OS=HomosapiensGN=GBASPE=1SV=1	O75323
26.884	26.9968	26.9651	26.9617	26.7905	26.5529	26.5928	26.9362			11	11	11	21.1	21.1	21.1	84.099	0	21.973	1289900000	46	1.2189	0.194284	0.256418	2.41609	sp|O75330|HMMR_HUMANHyaluronanmediatedmotilityreceptorOS=HomosapiensGN=HMMRPE=1SV=2	sp|O75330|HMMR_HUMANHyaluronanmediatedmotilityreceptorOS=HomosapiensGN=HMMRPE=1SV=2	O75330
28.2037	28.1434	28.2421	28.2318	28.1721	28.236	28.1965	28.2696			5	5	5	26.7	26.7	26.7	21.868	0	23.754	2812300000	33	0.130416	0.844663	-0.0127927	-0.349998	sp|O75340|PDCD6_HUMANProgrammedcelldeathprotein6OS=HomosapiensGN=PDCD6PE=1SV=1	sp|O75340|PDCD6_HUMANProgrammedcelldeathprotein6OS=HomosapiensGN=PDCD6PE=1SV=1	O75340
29.6383	29.8169	29.6105	29.8755	29.6962	29.4265	29.6911	29.3483			8	8	8	55.6	55.6	55.6	12.855	0	96.632	7665700000	139	0.883398	0.300054	0.22711	1.80568	sp|O75347|TBCA_HUMANTubulin-specificchaperoneAOS=HomosapiensGN=TBCAPE=1SV=3	sp|O75347|TBCA_HUMANTubulin-specificchaperoneAOS=HomosapiensGN=TBCAPE=1SV=3	O75347
26.566	26.1932	26.3232	26.497	25.7206	25.9	26.2202	25.8023			2	2	2	22	22	22	13.757	0	75.527	690610000	25	1.45385	0.137865	0.426983	2.86577	sp|O75348|VATG1_HUMANV-typeprotonATPasesubunitG1OS=HomosapiensGN=ATP6V1G1PE=1SV=3;sp|O95670|VATG2_HUMANV-typeprotonATPasesubunitG2OS=HomosapiensGN=ATP6V1G2PE=1SV=1	sp|O75348|VATG1_HUMANV-typeprotonATPasesubunitG1OS=HomosapiensGN=ATP6V1G1PE=1SV=3;sp|O95670|VATG2_HUMANV-typeprotonATPasesubunitG2OS=HomosapiensGN=ATP6V1G2PE=1SV=1	O75348
26.578	26.3874	26.3691	26.5402	25.9514	25.7706	26.0283	26.8039			6	4	4	17.1	12.6	12.6	49.301	0	10.63	768040000	16	0.478105	0.517222	0.293678	1.07233	sp|O75351|VPS4B_HUMANVacuolarproteinsorting-associatedprotein4BOS=HomosapiensGN=VPS4BPE=1SV=2	sp|O75351|VPS4B_HUMANVacuolarproteinsorting-associatedprotein4BOS=HomosapiensGN=VPS4BPE=1SV=2	O75351
26.971	26.9549	26.2757	26.1972	26.6102	27.2749	26.4974	27.3326			2	2	2	9.7	9.7	9.7	26.638	0	4.9304	1149600000	29	0.647906	0.411973	-0.452846	-1.38399	sp|O75352|MPU1_HUMANMannose-P-dolicholutilizationdefect1proteinOS=HomosapiensGN=MPDU1PE=1SV=2	sp|O75352|MPU1_HUMANMannose-P-dolicholutilizationdefect1proteinOS=HomosapiensGN=MPDU1PE=1SV=2	O75352
31.8311	31.9319	32.0015	32.0629	32.1043	32.2228	32.3176	32.1501			16	16	14	63.2	63.2	56.2	39.617	0	323.31	50756000000	270	1.59399	0.11474	-0.199938	-3.14687	sp|O75367|H2AY_HUMANCorehistonemacro-H2A.1OS=HomosapiensGN=H2AFYPE=1SV=4	sp|O75367|H2AY_HUMANCorehistonemacro-H2A.1OS=HomosapiensGN=H2AFYPE=1SV=4	O75367
27.6782	27.5569	27.7541	27.7818	27.4785	27.5336	27.477	27.7785			6	6	6	63.2	63.2	63.2	12.774	0	35.518	1943100000	84	0.58105	0.447623	0.130713	1.26267	sp|O75368|SH3L1_HUMANSH3domain-bindingglutamicacid-rich-likeproteinOS=HomosapiensGN=SH3BGRLPE=1SV=1	sp|O75368|SH3L1_HUMANSH3domain-bindingglutamicacid-rich-likeproteinOS=HomosapiensGN=SH3BGRLPE=1SV=1	O75368
30.9532	30.9644	30.9979	31.0041	31.212	31.2543	31.2075	31.3005	+	KO_WT	75	75	71	46.1	46.1	44	278.16	0	323.31	21744000000	603	3.59525	0.0095394	-0.254753	-9.20512	sp|O75369|FLNB_HUMANFilamin-BOS=HomosapiensGN=FLNBPE=1SV=2	sp|O75369|FLNB_HUMANFilamin-BOS=HomosapiensGN=FLNBPE=1SV=2	O75369
25.128	24.8736	24.9414	24.9187	24.9448	25.0723	24.9938	25.1279			6	6	6	3.8	3.8	3.8	270.21	0	15.734	311630000	16	1.22304	0.193339	-0.123475	-2.4238	sp|O75376|NCOR1_HUMANNuclearreceptorcorepressor1OS=HomosapiensGN=NCOR1PE=1SV=2	sp|O75376|NCOR1_HUMANNuclearreceptorcorepressor1OS=HomosapiensGN=NCOR1PE=1SV=2	O75376
24.6867	25.0203	24.5716	24.7604	24.7189	24.5964	24.7908	24.4976			2	2	2	21.8	21.8	21.8	13.711	0	5.4561	251640000	21	0.439551	0.547629	0.133159	0.999462	sp|O75380|NDUS6_HUMANNADHdehydrogenase[ubiquinone]iron-sulfurprotein6,mitochondrialOS=HomosapiensGN=NDUFS6PE=1SV=1	sp|O75380|NDUS6_HUMANNADHdehydrogenase[ubiquinone]iron-sulfurprotein6,mitochondrialOS=HomosapiensGN=NDUFS6PE=1SV=1	O75380
25.808	25.6319	25.9301	25.7076	25.795	25.8651	25.7929	24.1807			4	4	4	17.8	17.8	17.8	41.236	0	5.4759	466220000	17	0.292861	0.674301	0.34812	0.709898	sp|O75381|PEX14_HUMANPeroxisomalmembraneproteinPEX14OS=HomosapiensGN=PEX14PE=1SV=1	sp|O75381|PEX14_HUMANPeroxisomalmembraneproteinPEX14OS=HomosapiensGN=PEX14PE=1SV=1	O75381
29.911	30.5182	30.2821	30.0809	30.2985	29.9234	30.2617	29.451			12	12	12	34.3	34.3	34.3	51.712	0	128.02	10780000000	133	0.554217	0.464538	0.310083	1.21354	sp|O75390|CISY_HUMANCitratesynthase,mitochondrialOS=HomosapiensGN=CSPE=1SV=2	sp|O75390|CISY_HUMANCitratesynthase,mitochondrialOS=HomosapiensGN=CSPE=1SV=2	O75390
29.0838	28.9764	28.83	28.8973	28.8501	29.0514	29.074	29.2133			3	3	3	20.9	20.9	20.9	24.593	0	185.32	5227600000	75	0.72988	0.368131	-0.145979	-1.53129	sp|O75396|SC22B_HUMANVesicle-traffickingproteinSEC22bOS=HomosapiensGN=SEC22BPE=1SV=4	sp|O75396|SC22B_HUMANVesicle-traffickingproteinSEC22bOS=HomosapiensGN=SEC22BPE=1SV=4	O75396
27.8886	28.1949	28.0098	28.0246	28.0269	28.1723	27.9037	28.0158			9	9	9	13.7	13.7	13.7	108.8	0	48.951	2499800000	62	0.227121	0.739985	0.0467841	0.570913	sp|O75400|PR40A_HUMANPre-mRNA-processingfactor40homologAOS=HomosapiensGN=PRPF40APE=1SV=2	sp|O75400|PR40A_HUMANPre-mRNA-processingfactor40homologAOS=HomosapiensGN=PRPF40APE=1SV=2	O75400
25.4724	25.4308	25.7716	25.7546	25.5739	25.7944	25.8597	25.4766			6	6	6	11.1	11.1	11.1	65.568	0	14.929	484550000	19	0.0590375	0.926517	-0.023831	-0.168363	sp|O75419|CDC45_HUMANCelldivisioncontrolprotein45homologOS=HomosapiensGN=CDC45PE=1SV=1	sp|O75419|CDC45_HUMANCelldivisioncontrolprotein45homologOS=HomosapiensGN=CDC45PE=1SV=1	O75419
27.6663	27.7205	27.695	27.5131	27.7467	27.9477	27.755	27.2644			4	4	4	26.2	26.2	26.2	29.763	0	64.767	3151000000	53	0.069674	0.916423	-0.0355624	-0.196741	sp|O75431|MTX2_HUMANMetaxin-2OS=HomosapiensGN=MTX2PE=1SV=1	sp|O75431|MTX2_HUMANMetaxin-2OS=HomosapiensGN=MTX2PE=1SV=1	O75431
28.3493	28.2203	28.2506	28.327	28.4278	28.3009	28.1376	28.4149			10	10	10	45.9	45.9	45.9	38.169	0	90.424	3047500000	106	0.263069	0.702549	-0.0543381	-0.647816	sp|O75436|VP26A_HUMANVacuolarproteinsorting-associatedprotein26AOS=HomosapiensGN=VPS26APE=1SV=2	sp|O75436|VP26A_HUMANVacuolarproteinsorting-associatedprotein26AOS=HomosapiensGN=VPS26APE=1SV=2	O75436
26.7124	26.2458	26.3473	26.0242	23.4888	25.9254	25.914	23.52			3	3	3	34.5	34.5	34.5	6.9611	0	4.6462	666700000	11	0.881382	0.301048	1.49368	1.80207	sp|O75438|NDUB1_HUMANNADHdehydrogenase[ubiquinone]1betasubcomplexsubunit1OS=HomosapiensGN=NDUFB1PE=1SV=1	sp|O75438|NDUB1_HUMANNADHdehydrogenase[ubiquinone]1betasubcomplexsubunit1OS=HomosapiensGN=NDUFB1PE=1SV=1	O75438
28.7319	28.7142	28.8627	28.7964	28.7568	28.8729	28.8565	28.9667			13	13	13	29.7	29.7	29.7	54.366	0	208.1	4891700000	136	0.524079	0.485085	-0.0721345	-1.15799	sp|O75439|MPPB_HUMANMitochondrial-processingpeptidasesubunitbetaOS=HomosapiensGN=PMPCBPE=1SV=2	sp|O75439|MPPB_HUMANMitochondrial-processingpeptidasesubunitbetaOS=HomosapiensGN=PMPCBPE=1SV=2	O75439
25.8989	25.3438	25.3673	25.9891	25.8343	26.2692	25.8488	23.9755			4	4	4	6.7	6.7	6.7	110.3	0	13.129	507750000	20	0.0465218	0.942649	0.0847667	0.134282	sp|O75448|MED24_HUMANMediatorofRNApolymeraseIItranscriptionsubunit24OS=HomosapiensGN=MED24PE=1SV=1	sp|O75448|MED24_HUMANMediatorofRNApolymeraseIItranscriptionsubunit24OS=HomosapiensGN=MED24PE=1SV=1	O75448
28.2101	28.3716	28.0841	28.3743	28.371	28.1237	28.3624	28.142			10	10	9	21.1	21.1	19.6	60.103	0	54.758	2933600000	82	0.0850547	0.89773	0.0268965	0.236894	sp|O75475|PSIP1_HUMANPC4andSFRS1-interactingproteinOS=HomosapiensGN=PSIP1PE=1SV=1	sp|O75475|PSIP1_HUMANPC4andSFRS1-interactingproteinOS=HomosapiensGN=PSIP1PE=1SV=1	O75475
24.9484	24.757	24.8782	25.0429	24.5411	23.7946	23.7735	24.8993			5	5	5	14.2	14.2	14.2	62.411	0	7.286	228490000	8	0.931917	0.28423	0.640579	1.89258	sp|O75487|GPC4_HUMANGlypican-4OS=HomosapiensGN=GPC4PE=1SV=4	sp|O75487|GPC4_HUMANGlypican-4OS=HomosapiensGN=GPC4PE=1SV=4	O75487
29.0186	28.8525	28.9202	28.9215	29.0693	29.2246	29.1196	28.9335			6	6	6	25	25	25	30.241	0	65.446	4942500000	84	1.28915	0.175771	-0.188692	-2.54807	sp|O75489|NDUS3_HUMANNADHdehydrogenase[ubiquinone]iron-sulfurprotein3,mitochondrialOS=HomosapiensGN=NDUFS3PE=1SV=1	sp|O75489|NDUS3_HUMANNADHdehydrogenase[ubiquinone]iron-sulfurprotein3,mitochondrialOS=HomosapiensGN=NDUFS3PE=1SV=1	O75489
27.3706	27.2158	27.3076	27.0529	27.0337	27.2957	24.0388	27.0274			3	3	3	13	13	13	31.3	0	41.081	1309500000	27	0.398313	0.580877	0.843174	0.920266	sp|O75494|SRS10_HUMANSerine/arginine-richsplicingfactor10OS=HomosapiensGN=SRSF10PE=1SV=1;sp|Q8WXF0|SRS12_HUMANSerine/arginine-richsplicingfactor12OS=HomosapiensGN=SRSF12PE=1SV=1	sp|O75494|SRS10_HUMANSerine/arginine-richsplicingfactor10OS=HomosapiensGN=SRSF10PE=1SV=1;sp|Q8WXF0|SRS12_HUMANSerine/arginine-richsplicingfactor12OS=HomosapiensGN=SRSF12PE=1SV=1	O75494
23.8537	24.0389	23.3196	23.6736	24.0671	23.5907	24.2219	23.8756			2	2	2	16.7	16.7	16.7	23.565	0.005473	1.9024	110810000	6	0.49521	0.505641	-0.261473	-1.10434	sp|O75496|GEMI_HUMANGemininOS=HomosapiensGN=GMNNPE=1SV=1	sp|O75496|GEMI_HUMANGemininOS=HomosapiensGN=GMNNPE=1SV=1	O75496
24.9303	25.733	25.2453	25.3593	25.3896	25.5258	25.5647	25.3754			4	4	4	11.7	11.7	11.7	41.496	0	6.9826	408840000	15	0.0459682	0.942649	-0.0179985	-0.132756	sp|O75503|CLN5_HUMANCeroid-lipofuscinosisneuronalprotein5OS=HomosapiensGN=CLN5PE=1SV=2	sp|O75503|CLN5_HUMANCeroid-lipofuscinosisneuronalprotein5OS=HomosapiensGN=CLN5PE=1SV=2	O75503
23.928	26.198	26.7642	26.6417	26.7512	22.9528	23.2552	26.8775			1	1	1	25	25	25	8.5435	0	323.31	734700000	25	0.564727	0.458165	1.57544	1.23282	sp|O75506|HSBP1_HUMANHeatshockfactor-bindingprotein1OS=HomosapiensGN=HSBP1PE=1SV=1	sp|O75506|HSBP1_HUMANHeatshockfactor-bindingprotein1OS=HomosapiensGN=HSBP1PE=1SV=1	O75506
27.847	27.6775	27.8355	27.6289	28.2655	28.6528	28.4475	28.735	+	KO_WT	9	9	9	37.6	37.6	37.6	43.585	0	87.123	2894200000	77	2.73121	0.0266994	-0.811268	-5.99222	sp|O75521|ECI2_HUMANEnoyl-CoAdeltaisomerase2,mitochondrialOS=HomosapiensGN=ECI2PE=1SV=4	sp|O75521|ECI2_HUMANEnoyl-CoAdeltaisomerase2,mitochondrialOS=HomosapiensGN=ECI2PE=1SV=4	O75521
24.5569	24.7859	25.369	24.8288	24.849	25.2981	25.2197	23.8649			6	6	6	23.6	23.6	23.6	48.902	0	54.911	284250000	20	0.170461	0.801599	0.186625	0.444345	sp|O75528|TADA3_HUMANTranscriptionaladapter3OS=HomosapiensGN=TADA3PE=1SV=1	sp|O75528|TADA3_HUMANTranscriptionaladapter3OS=HomosapiensGN=TADA3PE=1SV=1	O75528
27.056	27.063	27.1991	27.1355	27.1462	27.5294	27.0609	27.0147			8	8	8	21.3	21.3	21.3	50.197	0	11.247	1369600000	35	0.146326	0.825219	-0.0552522	-0.388037	sp|O75530|EED_HUMANPolycombproteinEEDOS=HomosapiensGN=EEDPE=1SV=2	sp|O75530|EED_HUMANPolycombproteinEEDOS=HomosapiensGN=EEDPE=1SV=2	O75530
30.2047	30.217	29.9796	29.9307	29.673	30.2407	29.9745	30.055			4	4	4	48.3	48.3	48.3	10.058	0	51.638	10381000000	61	0.133722	0.840483	0.0566446	0.357968	sp|O75531|BAF_HUMANBarrier-to-autointegrationfactorOS=HomosapiensGN=BANF1PE=1SV=1	sp|O75531|BAF_HUMANBarrier-to-autointegrationfactorOS=HomosapiensGN=BANF1PE=1SV=1	O75531
31.8502	32.006	31.856	31.9166	31.8558	31.7992	31.8095	31.6832			34	34	34	40.5	40.5	40.5	145.83	0	323.31	40250000000	338	1.24057	0.188767	0.139273	2.4566	sp|O75533|SF3B1_HUMANSplicingfactor3Bsubunit1OS=HomosapiensGN=SF3B1PE=1SV=3	sp|O75533|SF3B1_HUMANSplicingfactor3Bsubunit1OS=HomosapiensGN=SF3B1PE=1SV=3	O75533
29.8933	29.9033	29.8405	29.992	29.553	29.555	29.56	29.6248	+	KO_WT	20	20	20	29.6	29.6	29.6	88.884	0	189	8376500000	257	3.32017	0.0127564	0.338691	8.05095	sp|O75534|CSDE1_HUMANColdshockdomain-containingproteinE1OS=HomosapiensGN=CSDE1PE=1SV=2	sp|O75534|CSDE1_HUMANColdshockdomain-containingproteinE1OS=HomosapiensGN=CSDE1PE=1SV=2	O75534
27.4857	28.1943	28.0762	27.847	27.9872	27.8272	27.6559	28.2314			5	5	5	23.6	23.6	23.6	34.404	0	15.653	2452800000	38	0.276814	0.689705	0.113715	0.676631	sp|O75569|PRKRA_HUMANInterferon-inducibledoublestrandedRNA-dependentproteinkinaseactivatorAOS=HomosapiensGN=PRKRAPE=1SV=1	sp|O75569|PRKRA_HUMANInterferon-inducibledoublestrandedRNA-dependentproteinkinaseactivatorAOS=HomosapiensGN=PRKRAPE=1SV=1	O75569
25.9366	25.7812	26.1408	26.1138	26.1306	25.9369	25.7904	26.1572			17	17	17	5.5	5.5	5.5	510.08	0	46.809	615200000	42	0.0195405	0.97501	0.00816202	0.057989	sp|O75592|MYCB2_HUMANProbableE3ubiquitin-proteinligaseMYCBP2OS=HomosapiensGN=MYCBP2PE=1SV=3	sp|O75592|MYCB2_HUMANProbableE3ubiquitin-proteinligaseMYCBP2OS=HomosapiensGN=MYCBP2PE=1SV=3	O75592
24.9405	25.0004	25.1227	24.8637	26.0264	25.7382	25.8172	25.5409	+	KO_WT	3	3	3	10.7	10.7	10.7	45.285	0	37.165	433660000	30	2.68332	0.027831	-0.785068	-5.84596	sp|O75600|KBL_HUMAN2-amino-3-ketobutyratecoenzymeAligase,mitochondrialOS=HomosapiensGN=GCATPE=2SV=1	sp|O75600|KBL_HUMAN2-amino-3-ketobutyratecoenzymeAligase,mitochondrialOS=HomosapiensGN=GCATPE=2SV=1	O75600
26.3181	26.0917	26.8005	26.1259	26.7619	26.5523	26.8558	27.0756			3	3	3	26.4	26.4	26.4	19.343	0	15.355	934310000	11	1.01154	0.25706	-0.472069	-2.03588	sp|O75607|NPM3_HUMANNucleoplasmin-3OS=HomosapiensGN=NPM3PE=1SV=3	sp|O75607|NPM3_HUMANNucleoplasmin-3OS=HomosapiensGN=NPM3PE=1SV=3	O75607
25.6387	25.9704	25.7646	25.6494	25.568	24.9328	23.6309	25.1516			3	3	3	11.4	11.4	11.4	48.349	0	13.499	412680000	12	0.961229	0.276331	0.973982	1.94522	sp|O75616|ERAL1_HUMANGTPaseEra,mitochondrialOS=HomosapiensGN=ERAL1PE=1SV=2	sp|O75616|ERAL1_HUMANGTPaseEra,mitochondrialOS=HomosapiensGN=ERAL1PE=1SV=2	O75616
32.7388	32.7513	32.7607	32.6737	32.5806	32.6411	32.5716	32.8091			69	69	69	39.6	39.6	39.6	244.5	0	323.31	70756000000	1047	0.508229	0.496518	0.0779905	1.12859	sp|O75643|U520_HUMANU5smallnuclearribonucleoprotein200kDahelicaseOS=HomosapiensGN=SNRNP200PE=1SV=2	sp|O75643|U520_HUMANU5smallnuclearribonucleoprotein200kDahelicaseOS=HomosapiensGN=SNRNP200PE=1SV=2	O75643
23.5074	23.5871	23.6741	23.8524	23.1439	23.219	24.5176	23.2397			2	2	2	5.5	5.5	5.5	47.744	0	4.1396	94228000	10	0.169048	0.802083	0.17453	0.441091	sp|O75648|MTU1_HUMANMitochondrialtRNA-specific2-thiouridylase1OS=HomosapiensGN=TRMUPE=1SV=2	sp|O75648|MTU1_HUMANMitochondrialtRNA-specific2-thiouridylase1OS=HomosapiensGN=TRMUPE=1SV=2	O75648
24.3464	25.2644	24.5537	24.8763	24.4451	23.9863	24.2178	23.7093			4	4	4	18.8	18.8	18.8	31.444	0	9.7801	211640000	13	1.61397	0.111534	0.808525	3.18784	sp|O75663|TIPRL_HUMANTIP41-likeproteinOS=HomosapiensGN=TIPRLPE=1SV=2	sp|O75663|TIPRL_HUMANTIP41-likeproteinOS=HomosapiensGN=TIPRLPE=1SV=2	O75663
24.7562	23.3974	24.2138	24.6639	24.9776	25.0429	25.095	25.384			3	3	3	11.1	11.1	11.1	52.988	0	13.299	268600000	23	1.59657	0.11448	-1.03319	-3.15213	sp|O75674|TM1L1_HUMANTOM1-likeprotein1OS=HomosapiensGN=TOM1L1PE=1SV=2	sp|O75674|TM1L1_HUMANTOM1-likeprotein1OS=HomosapiensGN=TOM1L1PE=1SV=2	O75674
26.666	26.6106	26.6637	26.6641	26.6786	26.6218	26.7429	26.8853			8	8	6	21.7	21.7	17.3	52.642	0	25.492	1025200000	33	0.574751	0.452246	-0.0860065	-1.25116	sp|O75688|PPM1B_HUMANProteinphosphatase1BOS=HomosapiensGN=PPM1BPE=1SV=1	sp|O75688|PPM1B_HUMANProteinphosphatase1BOS=HomosapiensGN=PPM1BPE=1SV=1	O75688
28.6057	28.5258	28.5458	28.6114	28.5058	28.5439	28.4703	28.6811			25	25	25	12.5	12.5	12.5	318.38	0	88.191	3582900000	107	0.064289	0.922463	0.0107115	0.182439	sp|O75691|UTP20_HUMANSmallsubunitprocessomecomponent20homologOS=HomosapiensGN=UTP20PE=1SV=3	sp|O75691|UTP20_HUMANSmallsubunitprocessomecomponent20homologOS=HomosapiensGN=UTP20PE=1SV=3	O75691
30.2518	30.3572	30.4033	30.2502	30.4795	30.3351	30.2961	30.5097			28	28	28	27.5	27.5	27.5	155.2	0	202.02	14104000000	269	0.405933	0.574466	-0.0681841	-0.93501	sp|O75694|NU155_HUMANNuclearporecomplexproteinNup155OS=HomosapiensGN=NUP155PE=1SV=1	sp|O75694|NU155_HUMANNuclearporecomplexproteinNup155OS=HomosapiensGN=NUP155PE=1SV=1	O75694
24.5247	24.8555	24.7282	23.7688	24.8615	24.5969	23.4763	24.4			2	2	2	5.1	5.1	5.1	39.641	0	3.9621	186930000	10	0.0925905	0.888776	0.117189	0.256209	sp|O75695|XRP2_HUMANProteinXRP2OS=HomosapiensGN=RP2PE=1SV=4	sp|O75695|XRP2_HUMANProteinXRP2OS=HomosapiensGN=RP2PE=1SV=4	O75695
27.8588	27.7818	28.0939	28.0324	28.1177	27.9634	27.994	27.991			21	21	21	29	29	29	125.97	0	123.96	2497600000	106	0.206786	0.760599	-0.0471767	-0.52631	sp|O75717|WDHD1_HUMANWDrepeatandHMG-boxDNA-bindingprotein1OS=HomosapiensGN=WDHD1PE=1SV=1	sp|O75717|WDHD1_HUMANWDrepeatandHMG-boxDNA-bindingprotein1OS=HomosapiensGN=WDHD1PE=1SV=1	O75717
26.1194	26.045	25.9955	26.1353	25.5193	25.8581	26.0273	25.8693			3	3	3	8	8	8	46.561	0	8.4615	591000000	38	0.897893	0.295005	0.240127	1.83161	sp|O75718|CRTAP_HUMANCartilage-associatedproteinOS=HomosapiensGN=CRTAPPE=1SV=1	sp|O75718|CRTAP_HUMANCartilage-associatedproteinOS=HomosapiensGN=CRTAPPE=1SV=1	O75718
26.6274	25.6604	26.2296	26.1256	26.0287	26.1494	26.3196	26.6385			10	6	6	19.9	13.6	13.6	74.761	0	46.408	788050000	23	0.601981	0.436684	-0.278885	-1.3008	sp|O75746|CMC1_HUMANCalcium-bindingmitochondrialcarrierproteinAralar1OS=HomosapiensGN=SLC25A12PE=1SV=2	sp|O75746|CMC1_HUMANCalcium-bindingmitochondrialcarrierproteinAralar1OS=HomosapiensGN=SLC25A12PE=1SV=2	O75746
24.269	24.5341	24.9564	24.303	24.3102	24.5077	24.1859	24.9763			2	2	2	6.9	6.9	6.9	39.008	0	4.3143	151550000	9	0.149213	0.822396	0.1028	0.394858	sp|O75787|RENR_HUMANReninreceptorOS=HomosapiensGN=ATP6AP2PE=1SV=2	sp|O75787|RENR_HUMANReninreceptorOS=HomosapiensGN=ATP6AP2PE=1SV=2	O75787
27.0562	26.7332	26.764	26.8102	27.0593	27.3562	27.1142	27.6976			6	6	6	25.8	25.8	25.8	33.395	0	11.681	1717900000	61	1.57495	0.117341	-0.537713	-3.10803	sp|O75792|RNH2A_HUMANRibonucleaseH2subunitAOS=HomosapiensGN=RNASEH2APE=1SV=2	sp|O75792|RNH2A_HUMANRibonucleaseH2subunitAOS=HomosapiensGN=RNASEH2APE=1SV=2	O75792
27.808	27.9631	28.0475	27.8612	26.879	26.8351	26.8465	26.4095	+	KO_WT	7	7	7	23.2	23.2	23.2	39.134	0	14.876	1611600000	43	3.48389	0.0109093	1.21474	8.72121	sp|O75794|CD123_HUMANCelldivisioncycleprotein123homologOS=HomosapiensGN=CDC123PE=1SV=1	sp|O75794|CD123_HUMANCelldivisioncycleprotein123homologOS=HomosapiensGN=CDC123PE=1SV=1	O75794
24.3277	25.8073	23.587	26.6922	26.2964	26.8472	27.1177	27.4375			2	2	2	24.3	24.3	24.3	15.651	0	23.991	957830000	18	0.93403	0.283683	-1.56253	-1.89637	sp|O75817|POP7_HUMANRibonucleasePproteinsubunitp20OS=HomosapiensGN=POP7PE=1SV=2	sp|O75817|POP7_HUMANRibonucleasePproteinsubunitp20OS=HomosapiensGN=POP7PE=1SV=2	O75817
26.0371	25.5013	25.5285	25.3209	25.9606	26.1257	25.9407	26.4555			4	4	4	20.7	20.7	20.7	41.833	0	16.19	678390000	17	2.16892	0.055236	-0.670398	-4.43798	sp|O75818|RPP40_HUMANRibonucleasePproteinsubunitp40OS=HomosapiensGN=RPP40PE=1SV=3	sp|O75818|RPP40_HUMANRibonucleasePproteinsubunitp40OS=HomosapiensGN=RPP40PE=1SV=3	O75818
29.8506	29.7116	29.8297	29.8214	29.2414	29.2902	29.2228	29.1546	+	KO_WT	14	14	14	45.3	45.3	45.3	35.611	0	296.83	7076800000	172	4.17991	0.00501982	0.560331	12.1749	sp|O75821|EIF3G_HUMANEukaryotictranslationinitiationfactor3subunitGOS=HomosapiensGN=EIF3GPE=1SV=2	sp|O75821|EIF3G_HUMANEukaryotictranslationinitiationfactor3subunitGOS=HomosapiensGN=EIF3GPE=1SV=2	O75821
27.664	27.6384	27.7102	27.989	27.7221	27.6087	27.5861	27.5526			5	5	5	24	24	24	29.062	0	24.327	1996700000	79	0.783382	0.343684	0.161827	1.62697	sp|O75822|EIF3J_HUMANEukaryotictranslationinitiationfactor3subunitJOS=HomosapiensGN=EIF3JPE=1SV=2	sp|O75822|EIF3J_HUMANEukaryotictranslationinitiationfactor3subunitJOS=HomosapiensGN=EIF3JPE=1SV=2	O75822
27.8921	27.9176	27.8339	27.7922	28.1108	27.7282	28.1293	28.0539			4	4	4	30.1	30.1	30.1	24.428	0	46.959	2379200000	35	0.639064	0.415346	-0.157656	-1.36802	sp|O75832|PSD10_HUMAN26Sproteasomenon-ATPaseregulatorysubunit10OS=HomosapiensGN=PSMD10PE=1SV=1	sp|O75832|PSD10_HUMAN26Sproteasomenon-ATPaseregulatorysubunit10OS=HomosapiensGN=PSMD10PE=1SV=1	O75832
28.8177	29.1243	28.7682	29.0471	28.479	28.7185	28.6541	29.4188			6	6	6	15.8	15.8	15.8	54.812	0	22.86	6104900000	69	0.251042	0.713531	0.162273	0.622344	sp|O75844|FACE1_HUMANCAAXprenylprotease1homologOS=HomosapiensGN=ZMPSTE24PE=1SV=2	sp|O75844|FACE1_HUMANCAAXprenylprotease1homologOS=HomosapiensGN=ZMPSTE24PE=1SV=2	O75844
28.4724	28.4788	28.636	28.6185	28.5851	28.5531	28.8099	28.6471			13	13	12	38.2	38.2	36	46.659	0	38.547	3759200000	112	0.385411	0.592824	-0.0710576	-0.895182	sp|O75874|IDHC_HUMANIsocitratedehydrogenase[NADP]cytoplasmicOS=HomosapiensGN=IDH1PE=1SV=2	sp|O75874|IDHC_HUMANIsocitratedehydrogenase[NADP]cytoplasmicOS=HomosapiensGN=IDH1PE=1SV=2	O75874
24.3503	24.3819	24.4842	24.5371	25.2159	24.8713	24.9771	24.45			3	3	3	9	9	9	61.863	0	12.873	253220000	14	1.06199	0.240984	-0.410854	-2.12731	sp|O75879|GATB_HUMANProbableglutamyl-tRNA(Gln)amidotransferasesubunitB,mitochondrialOS=HomosapiensGN=PET112PE=1SV=1	sp|O75879|GATB_HUMANProbableglutamyl-tRNA(Gln)amidotransferasesubunitB,mitochondrialOS=HomosapiensGN=PET112PE=1SV=1	O75879
22.1061	23.798	24.016	24.2557	24.1761	23.7256	23.3406	24.1827			2	2	2	9.6	9.6	9.6	33.814	0	4.0978	166770000	5	0.256022	0.709346	0.16699	0.632921	sp|O75880|SCO1_HUMANProteinSCO1homolog,mitochondrialOS=HomosapiensGN=SCO1PE=1SV=1	sp|O75880|SCO1_HUMANProteinSCO1homolog,mitochondrialOS=HomosapiensGN=SCO1PE=1SV=1	O75880
26.3038	26.0688	26.006	26.4732	26.0529	26.6147	26.1264	26.6047			6	6	4	12.4	12.4	8.8	58.164	0	20.12	767320000	34	0.322946	0.647914	-0.166991	-0.771275	sp|O75886|STAM2_HUMANSignaltransducingadaptermolecule2OS=HomosapiensGN=STAM2PE=1SV=1	sp|O75886|STAM2_HUMANSignaltransducingadaptermolecule2OS=HomosapiensGN=STAM2PE=1SV=1	O75886
27.0201	26.7993	27.0092	27.1289	27.015	27.2362	26.8918	27.2867			5	5	5	12.2	12.2	12.2	64.239	0	11.308	1286000000	24	0.408774	0.572839	-0.128252	-0.940493	sp|O75909|CCNK_HUMANCyclin-KOS=HomosapiensGN=CCNKPE=1SV=2	sp|O75909|CCNK_HUMANCyclin-KOS=HomosapiensGN=CCNKPE=1SV=2	O75909
27.9705	27.7434	28.0687	27.9268	27.7593	27.9971	27.832	27.6312			3	3	3	20.7	20.7	20.7	21.614	0	26.957	2215600000	33	0.388904	0.589551	0.108092	0.901989	sp|O75915|PRAF3_HUMANPRA1familyprotein3OS=HomosapiensGN=ARL6IP5PE=1SV=1	sp|O75915|PRAF3_HUMANPRA1familyprotein3OS=HomosapiensGN=ARL6IP5PE=1SV=1	O75915
24.3851	23.8744	24.5522	24.7198	24.1318	24.5817	24.1935	24.1538			3	3	3	6	6	6	71.835	0	7.0371	237530000	15	0.180536	0.79044	0.11691	0.467396	sp|O75925|PIAS1_HUMANE3SUMO-proteinligasePIAS1OS=HomosapiensGN=PIAS1PE=1SV=2;sp|O75928|PIAS2_HUMANE3SUMO-proteinligasePIAS2OS=HomosapiensGN=PIAS2PE=1SV=3	sp|O75925|PIAS1_HUMANE3SUMO-proteinligasePIAS1OS=HomosapiensGN=PIAS1PE=1SV=2	O75925
28.6019	28.6703	28.6627	28.8366	28.4652	28.5594	28.5685	28.3731			8	8	8	43.6	43.6	43.6	26.131	0	140.85	4999800000	103	1.62564	0.109702	0.231629	3.21189	sp|O75934|SPF27_HUMANPre-mRNA-splicingfactorSPF27OS=HomosapiensGN=BCAS2PE=1SV=1	sp|O75934|SPF27_HUMANPre-mRNA-splicingfactorSPF27OS=HomosapiensGN=BCAS2PE=1SV=1	O75934
24.0563	23.846	24.578	24.5195	24.8649	24.4416	24.6287	23.6633			2	2	2	10.2	10.2	10.2	21.119	0.0010741	2.9682	193950000	10	0.0835674	0.899963	-0.085135	-0.233054	sp|O75935|DCTN3_HUMANDynactinsubunit3OS=HomosapiensGN=DCTN3PE=1SV=1	sp|O75935|DCTN3_HUMANDynactinsubunit3OS=HomosapiensGN=DCTN3PE=1SV=1	O75935
28.6479	28.7646	28.6975	28.9283	28.9864	28.4359	29.001	28.5705			9	9	9	27.7	27.7	27.7	29.841	0	48.619	4641900000	136	0.0974106	0.883332	0.0483411	0.268448	sp|O75937|DNJC8_HUMANDnaJhomologsubfamilyCmember8OS=HomosapiensGN=DNAJC8PE=1SV=2	sp|O75937|DNJC8_HUMANDnaJhomologsubfamilyCmember8OS=HomosapiensGN=DNAJC8PE=1SV=2	O75937
28.9357	28.8779	28.5772	28.5989	28.0826	28.4955	28.324	28.5218			4	4	4	33.2	33.2	33.2	26.711	0	91.305	4122100000	58	1.14267	0.215676	0.32871	2.27486	sp|O75940|SPF30_HUMANSurvivalofmotorneuron-related-splicingfactor30OS=HomosapiensGN=SMNDC1PE=1SV=1	sp|O75940|SPF30_HUMANSurvivalofmotorneuron-related-splicingfactor30OS=HomosapiensGN=SMNDC1PE=1SV=1	O75940
29.5544	29.4505	29.6319	29.4487	29.5173	29.6101	29.4105	29.4055			9	9	9	57.8	57.8	57.8	18.491	0	39.441	7068700000	136	0.117593	0.858397	0.0245179	0.318761	sp|O75947|ATP5H_HUMANATPsynthasesubunitd,mitochondrialOS=HomosapiensGN=ATP5HPE=1SV=3	sp|O75947|ATP5H_HUMANATPsynthasesubunitd,mitochondrialOS=HomosapiensGN=ATP5HPE=1SV=3	O75947
27.3586	27.5004	27.3876	27.5908	27.8585	28.139	28.0073	28.2081	+	KO_WT	9	9	9	26.9	26.9	26.9	47.355	0	35.789	2457900000	57	2.53289	0.0338577	-0.560303	-5.40447	sp|O75955|FLOT1_HUMANFlotillin-1OS=HomosapiensGN=FLOT1PE=1SV=3	sp|O75955|FLOT1_HUMANFlotillin-1OS=HomosapiensGN=FLOT1PE=1SV=3	O75955
25.9984	25.5677	25.2515	25.2463	25.1757	25.5847	25.5971	26.0868			4	4	4	1.4	1.4	1.4	346.9	0	4.1042	451900000	15	0.480127	0.516368	-0.255851	-1.07612	sp|O75962|TRIO_HUMANTriplefunctionaldomainproteinOS=HomosapiensGN=TRIOPE=1SV=2	sp|O75962|TRIO_HUMANTriplefunctionaldomainproteinOS=HomosapiensGN=TRIOPE=1SV=2	O75962
27.4375	27.4764	27.4331	27.6617	27.4626	27.534	27.3239	27.3162			4	4	4	44.7	44.7	44.7	11.428	0	25.277	1692100000	41	0.616606	0.427469	0.114563	1.32736	sp|O75964|ATP5L_HUMANATPsynthasesubunitg,mitochondrialOS=HomosapiensGN=ATP5LPE=1SV=3	sp|O75964|ATP5L_HUMANATPsynthasesubunitg,mitochondrialOS=HomosapiensGN=ATP5LPE=1SV=3	O75964
25.6645	25.7205	25.7158	25.6632	25.8733	25.9155	25.8157	25.7915			6	6	6	6.3	6.3	6.3	152.93	0	28.851	528750000	31	2.02086	0.0637406	-0.149171	-4.08095	sp|O75976|CBPD_HUMANCarboxypeptidaseDOS=HomosapiensGN=CPDPE=1SV=2	sp|O75976|CBPD_HUMANCarboxypeptidaseDOS=HomosapiensGN=CPDPE=1SV=2	O75976
28.9287	29.0627	28.8319	28.8857	29.1479	29.0799	29.2266	29.1361			9	9	9	33.1	33.1	33.1	37.432	0	108.97	5126100000	88	1.63381	0.108784	-0.220868	-3.22878	sp|O76003|GLRX3_HUMANGlutaredoxin-3OS=HomosapiensGN=GLRX3PE=1SV=2	sp|O76003|GLRX3_HUMANGlutaredoxin-3OS=HomosapiensGN=GLRX3PE=1SV=2	O76003
30.1652	30.3991	30.3614	30.3783	30.2268	30.1781	30.2459	29.9048			12	12	12	31.2	31.2	31.2	54.972	0	68.909	11683000000	143	1.29163	0.175143	0.240704	2.55276	sp|O76021|RL1D1_HUMANRibosomalL1domain-containingprotein1OS=HomosapiensGN=RSL1D1PE=1SV=3	sp|O76021|RL1D1_HUMANRibosomalL1domain-containingprotein1OS=HomosapiensGN=RSL1D1PE=1SV=3	O76021
25.7292	25.6217	23.6935	24.6981	23.1746	24.6103	25.5405	25.7963			3	3	3	5.3	5.3	5.3	100.29	0	15.725	391700000	9	0.0449085	0.942649	-0.109325	-0.129832	sp|O76024|WFS1_HUMANWolframinOS=HomosapiensGN=WFS1PE=1SV=2	sp|O76024|WFS1_HUMANWolframinOS=HomosapiensGN=WFS1PE=1SV=2	O76024
27.0909	27.1149	27.31	27.097	27.1628	27.0985	27.2668	26.9963			12	12	12	25.9	25.9	25.9	69.223	0	22.418	1357600000	55	0.188898	0.781178	0.0428643	0.486335	sp|O76031|CLPX_HUMANATP-dependentClpproteaseATP-bindingsubunitclpX-like,mitochondrialOS=HomosapiensGN=CLPXPE=1SV=2	sp|O76031|CLPX_HUMANATP-dependentClpproteaseATP-bindingsubunitclpX-like,mitochondrialOS=HomosapiensGN=CLPXPE=1SV=2	O76031
26.7756	26.4705	26.4801	27.032	26.1933	26.1268	26.1817	26.1258			7	7	7	34.5	34.5	34.5	37.84	0	20.535	826040000	38	1.62765	0.109426	0.503978	3.21604	sp|O76071|CIAO1_HUMANProbablecytosoliciron-sulfurproteinassemblyproteinCIAO1OS=HomosapiensGN=CIAO1PE=1SV=1	sp|O76071|CIAO1_HUMANProbablecytosoliciron-sulfurproteinassemblyproteinCIAO1OS=HomosapiensGN=CIAO1PE=1SV=1	O76071
27.2601	26.8956	27.5093	27.4496	27.4079	27.1308	27.4951	27.9267			4	4	4	16.6	16.6	16.6	39.109	0	31.573	1966200000	29	0.340519	0.632885	-0.20533	-0.806582	sp|O76075|DFFB_HUMANDNAfragmentationfactorsubunitbetaOS=HomosapiensGN=DFFBPE=1SV=1	sp|O76075|DFFB_HUMANDNAfragmentationfactorsubunitbetaOS=HomosapiensGN=DFFBPE=1SV=1	O76075
32.0127	31.8995	32.027	32.05	31.9431	31.9805	31.9621	31.9509			16	16	16	34.3	34.3	34.3	74.605	0	173	39226000000	183	0.346778	0.627334	0.0330283	0.819066	sp|O76094|SRP72_HUMANSignalrecognitionparticle72kDaproteinOS=HomosapiensGN=SRP72PE=1SV=3	sp|O76094|SRP72_HUMANSignalrecognitionparticle72kDaproteinOS=HomosapiensGN=SRP72PE=1SV=3	O76094
28.1679	27.4611	27.9385	27.8662	27.98	28.15	27.9982	28.1991			10	10	10	50.9	50.9	50.9	31.121	0	34.639	2592000000	56	1.17312	0.2074	-0.326543	-2.33104	sp|O94760|DDAH1_HUMANN(G),N(G)-dimethylargininedimethylaminohydrolase1OS=HomosapiensGN=DDAH1PE=1SV=3	sp|O94760|DDAH1_HUMANN(G),N(G)-dimethylargininedimethylaminohydrolase1OS=HomosapiensGN=DDAH1PE=1SV=3	O94760
25.4643	25.4026	25.5743	25.3399	24.9184	24.443	24.7329	24.6365	+	KO_WT	3	3	3	14.9	14.9	14.9	37.121	0	10.522	330970000	15	2.65905	0.0285672	0.756251	5.77289	sp|O94766|B3GA3_HUMANGalactosylgalactosylxylosylprotein3-beta-glucuronosyltransferase3OS=HomosapiensGN=B3GAT3PE=1SV=2	sp|O94766|B3GA3_HUMANGalactosylgalactosylxylosylprotein3-beta-glucuronosyltransferase3OS=HomosapiensGN=B3GAT3PE=1SV=2	O94766
28.4974	28.4106	28.6008	28.5943	28.4005	28.5728	28.3179	28.2837			16	16	13	31.6	31.6	27.1	75.022	0	42.641	3357000000	106	0.729365	0.368388	0.14155	1.53037	sp|O94776|MTA2_HUMANMetastasis-associatedproteinMTA2OS=HomosapiensGN=MTA2PE=1SV=1	sp|O94776|MTA2_HUMANMetastasis-associatedproteinMTA2OS=HomosapiensGN=MTA2PE=1SV=1	O94776
25.3453	25.3073	25.2001	25.634	26.398	26.5532	26.189	26.7433	+	KO_WT	7	5	5	19.1	16	16	56.723	0	28.688	674120000	35	2.78725	0.0246103	-1.09035	-6.16701	sp|O94788|AL1A2_HUMANRetinaldehydrogenase2OS=HomosapiensGN=ALDH1A2PE=1SV=3;sp|P47895|AL1A3_HUMANAldehydedehydrogenasefamily1memberA3OS=HomosapiensGN=ALDH1A3PE=1SV=2	sp|O94788|AL1A2_HUMANRetinaldehydrogenase2OS=HomosapiensGN=ALDH1A2PE=1SV=3	O94788
25.8622	25.8624	26.1932	26.1612	25.3901	25.9618	25.9638	25.7757			5	4	4	6.8	5.9	5.9	112.13	0	10.955	593350000	21	0.79144	0.339475	0.29942	1.64137	sp|O94804|STK10_HUMANSerine/threonine-proteinkinase10OS=HomosapiensGN=STK10PE=1SV=1	sp|O94804|STK10_HUMANSerine/threonine-proteinkinase10OS=HomosapiensGN=STK10PE=1SV=1	O94804
23.2711	24.0952	23.0401	23.9931	26.1231	26.0249	26.0025	26.0173	+	KO_WT	9	6	6	18	10.6	10.6	76.93	0	8.3362	391840000	11	3.36833	0.0118899	-2.33251	-8.24321	sp|O94808|GFPT2_HUMANGlucosamine--fructose-6-phosphateaminotransferase[isomerizing]2OS=HomosapiensGN=GFPT2PE=1SV=3	sp|O94808|GFPT2_HUMANGlucosamine--fructose-6-phosphateaminotransferase[isomerizing]2OS=HomosapiensGN=GFPT2PE=1SV=3	O94808
25.5286	25.4597	24.304	24.2281	25.7088	25.4634	25.186	25.9739			5	5	5	5.1	5.1	5.1	169.87	0	20.198	396970000	22	1.19205	0.201806	-0.919098	-2.36612	sp|O94813|SLIT2_HUMANSlithomolog2proteinOS=HomosapiensGN=SLIT2PE=1SV=1	sp|O94813|SLIT2_HUMANSlithomolog2proteinOS=HomosapiensGN=SLIT2PE=1SV=1	O94813
26.7693	26.6608	26.7099	26.6606	26.8269	26.9212	26.7179	26.7195			6	6	6	5.9	5.9	5.9	200.55	0	35.142	1018500000	29	0.996791	0.261817	-0.11924	-2.00926	sp|O94822|LTN1_HUMANE3ubiquitin-proteinligaselisterinOS=HomosapiensGN=LTN1PE=1SV=6	sp|O94822|LTN1_HUMANE3ubiquitin-proteinligaselisterinOS=HomosapiensGN=LTN1PE=1SV=6	O94822
28.6004	28.6498	28.7472	28.706	28.529	28.9099	28.7589	28.7356			16	16	16	46.1	46.1	46.1	67.454	0	140.73	3977700000	118	0.125499	0.850665	-0.0323296	-0.338084	sp|O94826|TOM70_HUMANMitochondrialimportreceptorsubunitTOM70OS=HomosapiensGN=TOMM70APE=1SV=1	sp|O94826|TOM70_HUMANMitochondrialimportreceptorsubunitTOM70OS=HomosapiensGN=TOMM70APE=1SV=1	O94826
23.4257	23.3433	23.5689	23.1795	23.837	24.4373	23.8353	23.5707			2	2	2	2.4	2.4	2.4	108.19	0.0065498	1.7495	82935000	4	1.18341	0.204271	-0.556178	-2.35008	sp|O94829|IPO13_HUMANImportin-13OS=HomosapiensGN=IPO13PE=1SV=3	sp|O94829|IPO13_HUMANImportin-13OS=HomosapiensGN=IPO13PE=1SV=3	O94829
26.4438	26.5266	25.6565	25.6283	24.1342	26.3787	25.8827	26.1627			2	2	2	4.9	4.9	4.9	81.031	0	11.971	679650000	13	0.175067	0.795571	0.297534	0.454915	sp|O94830|DDHD2_HUMANPhospholipaseDDHD2OS=HomosapiensGN=DDHD2PE=1SV=2	sp|O94830|DDHD2_HUMANPhospholipaseDDHD2OS=HomosapiensGN=DDHD2PE=1SV=2	O94830
25.6909	25.3594	23.4563	25.7242	26.7528	27.0785	26.797	26.9775			7	7	7	9.9	9.9	9.9	116.2	0	15.71	821710000	33	1.74015	0.0931133	-2.05476	-3.45238	sp|O94832|MYO1D_HUMANMyosin-IdOS=HomosapiensGN=MYO1DPE=1SV=2	sp|O94832|MYO1D_HUMANMyosin-IdOS=HomosapiensGN=MYO1DPE=1SV=2	O94832
24.4275	24.2072	24.5228	24.4191	23.602	23.3906	24.3631	24.4169			2	2	2	4.3	4.3	4.3	66.194	0	3.3802	173410000	14	0.64425	0.413698	0.439914	1.37739	sp|O94842|TOX4_HUMANTOXhighmobilitygroupboxfamilymember4OS=HomosapiensGN=TOX4PE=1SV=1;sp|Q96NM4|TOX2_HUMANTOXhighmobilitygroupboxfamilymember2OS=HomosapiensGN=TOX2PE=2SV=2;sp|O15405|TOX3_HUMANTOXhighmobilitygroupboxfamilymember3OS=HomosapiensGN=TOX3PE=1SV=2	sp|O94842|TOX4_HUMANTOXhighmobilitygroupboxfamilymember4OS=HomosapiensGN=TOX4PE=1SV=1;sp|Q96NM4|TOX2_HUMANTOXhighmobilitygroupboxfamilymember2OS=HomosapiensGN=TOX2PE=2SV=2;sp|O15405|TOX3_HUMANTOXhighmobilitygroupboxfamilymember3OS=HomosapiensGN=TOX3PE=1SV=2	O94842
27.2502	26.8949	26.9485	26.9287	26.4993	26.517	26.6564	27.0036			9	9	9	12.5	12.5	12.5	113.01	0	19.718	1140600000	35	0.899966	0.294131	0.255012	1.83532	sp|O94855|SC24D_HUMANProteintransportproteinSec24DOS=HomosapiensGN=SEC24DPE=1SV=2	sp|O94855|SC24D_HUMANProteintransportproteinSec24DOS=HomosapiensGN=SEC24DPE=1SV=2	O94855
27.6512	27.6128	27.7905	27.7322	27.7841	27.7387	27.7532	27.7567			16	16	16	25.1	25.1	25.1	89.594	0	38.099	2044800000	64	0.453236	0.535047	-0.0463289	-1.02545	sp|O94874|UFL1_HUMANE3UFM1-proteinligase1OS=HomosapiensGN=KIAA0776PE=1SV=2	sp|O94874|UFL1_HUMANE3UFM1-proteinligase1OS=HomosapiensGN=KIAA0776PE=1SV=2	O94874
26.2561	25.6329	25.8562	25.5631	24.7175	26.5119	25.9246	26.2273			2	2	2	2.3	2.3	2.3	100.05	0	12.23	600950000	17	0.126738	0.84968	-0.161239	-0.341094	sp|O94880|PHF14_HUMANPHDfingerprotein14OS=HomosapiensGN=PHF14PE=1SV=2	sp|O94880|PHF14_HUMANPHDfingerprotein14OS=HomosapiensGN=PHF14PE=1SV=2	O94880
25.977	25.408	26.1847	26.3276	25.9718	25.7529	25.9292	25.8037			7	7	7	20.9	20.9	20.9	54.862	0	25.666	562980000	27	0.16948	0.801646	0.109059	0.442088	sp|O94888|UBXN7_HUMANUBXdomain-containingprotein7OS=HomosapiensGN=UBXN7PE=1SV=2	sp|O94888|UBXN7_HUMANUBXdomain-containingprotein7OS=HomosapiensGN=UBXN7PE=1SV=2	O94888
23.9215	23.1578	23.9058	24.9906	22.4317	25.9088	25.7427	25.9348			5	5	5	8.3	8.3	8.3	90.063	0	71.922	409160000	13	0.38237	0.595498	-0.986372	-0.889247	sp|O94901|SUN1_HUMANSUNdomain-containingprotein1OS=HomosapiensGN=SUN1PE=1SV=3	sp|O94901|SUN1_HUMANSUNdomain-containingprotein1OS=HomosapiensGN=SUN1PE=1SV=3	O94901
27.1618	23.9183	27.226	27.1879	27.7756	27.4187	27.4601	27.4571			4	4	4	18.5	18.5	18.5	30.344	0	10.154	1908700000	30	0.732629	0.367069	-1.4171	-1.53622	sp|O94903|PROSC_HUMANProlinesynthaseco-transcribedbacterialhomologproteinOS=HomosapiensGN=PROSCPE=1SV=1	sp|O94903|PROSC_HUMANProlinesynthaseco-transcribedbacterialhomologproteinOS=HomosapiensGN=PROSCPE=1SV=1	O94903
28.3917	28.5991	28.3622	28.396	28.3038	28.6739	28.2882	28.2552			11	11	11	38.3	38.3	38.3	37.839	0	31.979	3280300000	80	0.216263	0.750573	0.0721609	0.547203	sp|O94905|ERLN2_HUMANErlin-2OS=HomosapiensGN=ERLIN2PE=1SV=1;sp|O75477|ERLN1_HUMANErlin-1OS=HomosapiensGN=ERLIN1PE=1SV=1	sp|O94905|ERLN2_HUMANErlin-2OS=HomosapiensGN=ERLIN2PE=1SV=1	O94905
28.5134	28.6458	28.6049	28.5777	28.5628	28.5418	28.6017	28.4621			19	19	19	25.5	25.5	25.5	106.92	0	71.362	3655900000	147	0.850855	0.315843	0.0673671	1.7475	sp|O94906|PRP6_HUMANPre-mRNA-processingfactor6OS=HomosapiensGN=PRPF6PE=1SV=1	sp|O94906|PRP6_HUMANPre-mRNA-processingfactor6OS=HomosapiensGN=PRPF6PE=1SV=1	O94906
25.5744	25.4445	26.5776	25.8453	25.5033	25.4212	25.34	25.4225			6	6	6	4.4	4.4	4.4	173.05	0	8.8935	477180000	23	0.938769	0.281567	0.534012	1.90487	sp|O94913|PCF11_HUMANPre-mRNAcleavagecomplex2proteinPcf11OS=HomosapiensGN=PCF11PE=1SV=3	sp|O94913|PCF11_HUMANPre-mRNAcleavagecomplex2proteinPcf11OS=HomosapiensGN=PCF11PE=1SV=3	O94913
29.7532	29.6628	29.5111	29.8956	29.2684	29.7207	29.1841	29.918			12	12	12	29.7	29.7	29.7	73.46	0	86.624	7442700000	104	0.30226	0.666437	0.167037	0.729206	sp|O94925|GLSK_HUMANGlutaminasekidneyisoform,mitochondrialOS=HomosapiensGN=GLSPE=1SV=1	sp|O94925|GLSK_HUMANGlutaminasekidneyisoform,mitochondrialOS=HomosapiensGN=GLSPE=1SV=1	O94925
26.0802	25.6475	25.9296	25.748	25.7556	25.2888	25.9459	24.1005			7	7	7	12.3	12.3	12.3	71.682	0	8.9874	502850000	17	0.447455	0.540095	0.502344	1.01449	sp|O94927|HAUS5_HUMANHAUSaugmin-likecomplexsubunit5OS=HomosapiensGN=HAUS5PE=1SV=2	sp|O94927|HAUS5_HUMANHAUSaugmin-likecomplexsubunit5OS=HomosapiensGN=HAUS5PE=1SV=2	O94927
26.3678	26.0041	23.6979	23.5579	26.79	26.2967	26.6695	26.2348			3	3	3	2.7	2.7	2.7	121.9	0	4.6939	924550000	19	1.54247	0.123618	-2.07782	-3.04226	sp|O94953|KDM4B_HUMANLysine-specificdemethylase4BOS=HomosapiensGN=KDM4BPE=1SV=4	sp|O94953|KDM4B_HUMANLysine-specificdemethylase4BOS=HomosapiensGN=KDM4BPE=1SV=4	O94953
27.0247	26.743	26.843	26.8978	26.8872	26.8861	26.5985	27.2839			11	11	11	14.4	14.4	14.4	145.65	0	31.055	1155800000	44	0.196358	0.77204	-0.0859572	-0.503095	sp|O94966|UBP19_HUMANUbiquitincarboxyl-terminalhydrolase19OS=HomosapiensGN=USP19PE=1SV=2	sp|O94966|UBP19_HUMANUbiquitincarboxyl-terminalhydrolase19OS=HomosapiensGN=USP19PE=1SV=2	O94966
29.2914	29.0651	29.2145	29.2326	29.1524	29.2831	29.0307	29.3619			22	15	15	31.4	21.9	21.9	103.96	0	177.97	6253400000	116	0.140267	0.833033	-0.0362649	-0.373642	sp|O94973|AP2A2_HUMANAP-2complexsubunitalpha-2OS=HomosapiensGN=AP2A2PE=1SV=2	sp|O94973|AP2A2_HUMANAP-2complexsubunitalpha-2OS=HomosapiensGN=AP2A2PE=1SV=2	O94973
28.9062	28.6977	29.0715	28.8527	28.8074	28.4761	28.6237	28.4976			18	18	18	18.6	18.6	18.6	133.01	0	68.89	4172600000	125	1.06572	0.240153	0.272727	2.1341	sp|O94979|SC31A_HUMANProteintransportproteinSec31AOS=HomosapiensGN=SEC31APE=1SV=3	sp|O94979|SC31A_HUMANProteintransportproteinSec31AOS=HomosapiensGN=SEC31APE=1SV=3	O94979
22.4449	22.8617	25.6649	25.2707	25.5721	25.8205	25.4216	25.936			3	3	3	4.2	4.2	4.2	107.48	0	4.0571	538790000	15	0.68967	0.389871	-1.08843	-1.45919	sp|O94991|SLIK5_HUMANSLITandNTRK-likeprotein5OS=HomosapiensGN=SLITRK5PE=1SV=2;sp|Q9H5Y7|SLIK6_HUMANSLITandNTRK-likeprotein6OS=HomosapiensGN=SLITRK6PE=1SV=3	sp|O94991|SLIK5_HUMANSLITandNTRK-likeprotein5OS=HomosapiensGN=SLITRK5PE=1SV=2	O94991
26.6285	26.2827	26.6284	26.5882	26.2731	26.4162	26.311	26.6224			4	4	4	23.4	23.4	23.4	40.623	0	19.084	843550000	35	0.299261	0.668558	0.0940789	0.723059	sp|O94992|HEXI1_HUMANProteinHEXIM1OS=HomosapiensGN=HEXIM1PE=1SV=1	sp|O94992|HEXI1_HUMANProteinHEXIM1OS=HomosapiensGN=HEXIM1PE=1SV=1	O94992
26.9051	26.9133	26.9037	26.8867	27.6362	27.5011	27.5301	27.8857	+	KO_WT	22	22	22	11.2	11.2	11.2	309.35	0	51.744	1559700000	66	3.06896	0.0170045	-0.737051	-7.11003	sp|O95071|UBR5_HUMANE3ubiquitin-proteinligaseUBR5OS=HomosapiensGN=UBR5PE=1SV=2	sp|O95071|UBR5_HUMANE3ubiquitin-proteinligaseUBR5OS=HomosapiensGN=UBR5PE=1SV=2	O95071
28.6351	28.6784	28.5765	28.6486	28.4146	28.5573	28.4182	28.3259			12	12	10	17.2	17.2	15.5	125.87	0	37.769	3527300000	87	1.67618	0.102611	0.205507	3.31701	sp|O95104|SFR15_HUMANSplicingfactor,arginine/serine-rich15OS=HomosapiensGN=SCAF4PE=1SV=3	sp|O95104|SFR15_HUMANSplicingfactor,arginine/serine-rich15OS=HomosapiensGN=SCAF4PE=1SV=3	O95104
26.7205	26.5693	26.3425	26.7612	26.076	26.2195	26.323	26.6775			7	7	7	14.1	14.1	14.1	86.401	0	27.913	850130000	37	0.591075	0.442891	0.233663	1.28096	sp|O95140|MFN2_HUMANMitofusin-2OS=HomosapiensGN=MFN2PE=1SV=3	sp|O95140|MFN2_HUMANMitofusin-2OS=HomosapiensGN=MFN2PE=1SV=3	O95140
26.2812	25.9996	26.331	26.3441	26.0256	26.3248	26.1063	26.3429			13	13	13	17.3	17.3	17.3	146.18	0	20.558	787440000	29	0.0664077	0.92039	0.0250014	0.188082	sp|O95155|UBE4B_HUMANUbiquitinconjugationfactorE4BOS=HomosapiensGN=UBE4BPE=1SV=1	sp|O95155|UBE4B_HUMANUbiquitinconjugationfactorE4BOS=HomosapiensGN=UBE4BPE=1SV=1	O95155
24.2517	24.1252	24.2127	24.1514	24.2779	24.2399	24.6759	24.3287			5	5	5	16.5	16.5	16.5	34.114	0	6.0582	196000000	11	0.883645	0.300054	-0.217495	-1.80612	sp|O95159|ZFPL1_HUMANZincfingerprotein-like1OS=HomosapiensGN=ZFPL1PE=1SV=2	sp|O95159|ZFPL1_HUMANZincfingerprotein-like1OS=HomosapiensGN=ZFPL1PE=1SV=2	O95159
29.4074	29.169	29.3758	29.3058	29.0416	29.0667	29.1484	29.223			29	29	29	29.9	29.9	29.9	150.25	0	138.03	5637800000	217	1.16858	0.208778	0.163622	2.32265	sp|O95163|ELP1_HUMANElongatorcomplexprotein1OS=HomosapiensGN=IKBKAPPE=1SV=3	sp|O95163|ELP1_HUMANElongatorcomplexprotein1OS=HomosapiensGN=IKBKAPPE=1SV=3	O95163
26.2237	26.2335	26.0808	26.3393	26.347	26.0179	25.956	25.6182			2	2	2	21.7	21.7	21.7	15.208	0	6.161	668110000	10	0.570494	0.454742	0.233113	1.24338	sp|O95168|NDUB4_HUMANNADHdehydrogenase[ubiquinone]1betasubcomplexsubunit4OS=HomosapiensGN=NDUFB4PE=1SV=3	sp|O95168|NDUB4_HUMANNADHdehydrogenase[ubiquinone]1betasubcomplexsubunit4OS=HomosapiensGN=NDUFB4PE=1SV=3	O95168
26.2184	26.2399	26.2112	26.3074	26.0026	26.0682	25.8856	26.1793			4	4	4	31.2	31.2	31.2	21.766	0	9.6415	681680000	25	1.45139	0.138292	0.218886	2.86093	sp|O95169|NDUB8_HUMANNADHdehydrogenase[ubiquinone]1betasubcomplexsubunit8,mitochondrialOS=HomosapiensGN=NDUFB8PE=1SV=1	sp|O95169|NDUB8_HUMANNADHdehydrogenase[ubiquinone]1betasubcomplexsubunit8,mitochondrialOS=HomosapiensGN=NDUFB8PE=1SV=1	O95169
22.7027	24.7233	24.0417	24.6451	25.2176	25.0275	24.9442	24.471			3	3	3	29.2	29.2	29.2	12.551	0	17.808	257080000	10	0.830012	0.323175	-0.445048	-1.71026	sp|O95182|NDUA7_HUMANNADHdehydrogenase[ubiquinone]1alphasubcomplexsubunit7OS=HomosapiensGN=NDUFA7PE=1SV=3	sp|O95182|NDUA7_HUMANNADHdehydrogenase[ubiquinone]1alphasubcomplexsubunit7OS=HomosapiensGN=NDUFA7PE=1SV=3	O95182
24.5243	27.7624	27.6148	27.595	24.5372	27.1634	27.6099	27.0733			2	2	2	4.8	4.8	4.8	112.61	0	12.319	1654600000	26	0.594234	0.442106	1.06146	1.28671	sp|O95197|RTN3_HUMANReticulon-3OS=HomosapiensGN=RTN3PE=1SV=2	sp|O95197|RTN3_HUMANReticulon-3OS=HomosapiensGN=RTN3PE=1SV=2	O95197
30.0483	29.9043	29.9123	29.9535	30.3984	30.6204	30.4237	30.2508	+	KO_WT	22	22	22	33.7	33.7	33.7	83.353	0	187.89	11585000000	174	2.56879	0.03196	-0.499972	-5.50742	sp|O95202|LETM1_HUMANLETM1andEF-handdomain-containingprotein1,mitochondrialOS=HomosapiensGN=LETM1PE=1SV=1	sp|O95202|LETM1_HUMANLETM1andEF-handdomain-containingprotein1,mitochondrialOS=HomosapiensGN=LETM1PE=1SV=1	O95202
26.8364	27.2359	27.1361	27.0806	27.1836	26.6883	27.1966	26.4803			8	8	8	21.5	21.5	21.5	37.404	0	23.539	1250800000	63	0.557212	0.462787	0.263676	1.21904	sp|O95218|ZRAB2_HUMANZincfingerRan-bindingdomain-containingprotein2OS=HomosapiensGN=ZRANB2PE=1SV=2	sp|O95218|ZRAB2_HUMANZincfingerRan-bindingdomain-containingprotein2OS=HomosapiensGN=ZRANB2PE=1SV=2	O95218
27.0504	27.0807	26.9306	26.7173	26.5407	26.4591	26.7521	26.6891			9	9	9	24.9	24.9	24.9	51.908	0	27.903	1102100000	49	1.27492	0.179339	0.299237	2.52118	sp|O95219|SNX4_HUMANSortingnexin-4OS=HomosapiensGN=SNX4PE=1SV=1	sp|O95219|SNX4_HUMANSortingnexin-4OS=HomosapiensGN=SNX4PE=1SV=1	O95219
30.4161	30.3644	30.3639	30.7176	30.4331	30.764	30.3179	30.6432			5	5	5	16.9	16.9	16.9	51.466	0	269.72	16868000000	80	0.139699	0.83341	-0.0575536	-0.372285	sp|O95232|LC7L3_HUMANLuc7-likeprotein3OS=HomosapiensGN=LUC7L3PE=1SV=2	sp|O95232|LC7L3_HUMANLuc7-likeprotein3OS=HomosapiensGN=LUC7L3PE=1SV=2	O95232
26.8715	26.7345	26.889	26.8624	25.876	26.5261	25.9968	26.6568			10	10	10	14.6	14.6	14.6	100.28	0	21.049	955540000	44	1.23253	0.190844	0.564758	2.44154	sp|O95235|KI20A_HUMANKinesin-likeproteinKIF20AOS=HomosapiensGN=KIF20APE=1SV=1	sp|O95235|KI20A_HUMANKinesin-likeproteinKIF20AOS=HomosapiensGN=KIF20APE=1SV=1	O95235
27.2837	27.7179	27.5622	27.5751	27.4895	27.4844	27.5104	27.4261			16	16	15	16.7	16.7	15.8	139.88	0	41.594	1997600000	62	1.52259	0.125897	0.140815	3.00229	sp|O95239|KIF4A_HUMANChromosome-associatedkinesinKIF4AOS=HomosapiensGN=KIF4APE=1SV=3;sp|Q2VIQ3|KIF4B_HUMANChromosome-associatedkinesinKIF4BOS=HomosapiensGN=KIF4BPE=1SV=2;sp|Q6ZMV9|KIF6_HUMANKinesin-likeproteinKIF6OS=HomosapiensGN=KIF6PE=1SV=3	sp|O95239|KIF4A_HUMANChromosome-associatedkinesinKIF4AOS=HomosapiensGN=KIF4APE=1SV=3;sp|Q2VIQ3|KIF4B_HUMANChromosome-associatedkinesinKIF4BOS=HomosapiensGN=KIF4BPE=1SV=2	O95239
23.0388	25.3359	23.5997	25.3421	25.5558	25.7335	25.5321	26.5952			3	3	3	2.6	2.6	2.6	208.31	0	8.8508	487040000	12	0.949885	0.280226	-1.09489	-1.92483	sp|O95248|MTMR5_HUMANMyotubularin-relatedprotein5OS=HomosapiensGN=SBF1PE=1SV=3	sp|O95248|MTMR5_HUMANMyotubularin-relatedprotein5OS=HomosapiensGN=SBF1PE=1SV=3	O95248
24.372	24.2261	24.2505	24.1037	24.2829	23.4223	23.6107	23.7181			3	3	3	8.8	8.8	8.8	28.612	0.003209	2.1563	132930000	4	0.967179	0.274466	0.43498	1.95592	sp|O95249|GOSR1_HUMANGolgiSNAPreceptorcomplexmember1OS=HomosapiensGN=GOSR1PE=1SV=1	sp|O95249|GOSR1_HUMANGolgiSNAPreceptorcomplexmember1OS=HomosapiensGN=GOSR1PE=1SV=1	O95249
25.9106	26.0465	25.9314	25.873	25.805	26.2062	26.0612	26.4161			6	6	6	11.5	11.5	11.5	70.642	0	13.167	655890000	23	0.486989	0.510266	-0.171814	-1.08898	sp|O95251|MYST2_HUMANHistoneacetyltransferaseMYST2OS=HomosapiensGN=MYST2PE=1SV=1	sp|O95251|MYST2_HUMANHistoneacetyltransferaseMYST2OS=HomosapiensGN=MYST2PE=1SV=1	O95251
23.3885	23.3124	23.3952	23.5105	23.273	24.2381	23.2348	23.1194			3	3	3	9.2	9.2	9.2	40.262	0	4.0633	55010000	5	0.0686708	0.918052	-0.0602771	-0.194087	sp|O95273|CCDB1_HUMANCyclin-D1-bindingprotein1OS=HomosapiensGN=CCNDBP1PE=1SV=2	sp|O95273|CCDB1_HUMANCyclin-D1-bindingprotein1OS=HomosapiensGN=CCNDBP1PE=1SV=2	O95273
26.5554	27.4881	27.2538	27.167	27.1312	26.9304	26.7679	26.0926			5	4	4	23.9	18.9	18.9	27.228	0	6.8211	1219100000	17	1.02297	0.253442	0.572405	2.05656	sp|O95292|VAPB_HUMANVesicle-associatedmembraneprotein-associatedproteinB/COS=HomosapiensGN=VAPBPE=1SV=3	sp|O95292|VAPB_HUMANVesicle-associatedmembraneprotein-associatedproteinB/COS=HomosapiensGN=VAPBPE=1SV=3	O95292
24.999	25.2712	25.1988	25.1049	23.3862	23.7242	23.6102	23.8187	+	KO_WT	2	2	2	20.6	20.6	20.6	14.874	0	5.5389	444810000	13	4.3609	0.00398587	1.55681	13.2624	sp|O95295|SNAPN_HUMANSNARE-associatedproteinSnapinOS=HomosapiensGN=SNAPINPE=1SV=1	sp|O95295|SNAPN_HUMANSNARE-associatedproteinSnapinOS=HomosapiensGN=SNAPINPE=1SV=1	O95295
27.9417	27.9738	27.9766	27.5833	27.314	27.5932	27.6666	27.6699			5	5	5	18.6	18.6	18.6	40.75	0	154.7	2028900000	27	0.946011	0.280673	0.283638	1.91787	sp|O95299|NDUAA_HUMANNADHdehydrogenase[ubiquinone]1alphasubcomplexsubunit10,mitochondrialOS=HomosapiensGN=NDUFA10PE=1SV=1	sp|O95299|NDUAA_HUMANNADHdehydrogenase[ubiquinone]1alphasubcomplexsubunit10,mitochondrialOS=HomosapiensGN=NDUFA10PE=1SV=1	O95299
24.848	25.1869	25.2693	24.8243	23.6838	23.253	23.3094	23.5399	+	KO_WT	3	3	3	8.7	8.7	8.7	54.284	0	3.6296	164910000	9	3.76332	0.00788986	1.64701	9.9817	sp|O95319|CELF2_HUMANCUGBPElav-likefamilymember2OS=HomosapiensGN=CELF2PE=1SV=1	sp|O95319|CELF2_HUMANCUGBPElav-likefamilymember2OS=HomosapiensGN=CELF2PE=1SV=1	O95319
28.2884	28.2947	28.2028	28.2587	28.2832	28.5393	28.5426	28.4411			9	9	9	53.5	53.5	53.5	27.547	0	61.419	3192900000	83	1.34038	0.161285	-0.19949	-2.64557	sp|O95336|6PGL_HUMAN6-phosphogluconolactonaseOS=HomosapiensGN=PGLSPE=1SV=2	sp|O95336|6PGL_HUMAN6-phosphogluconolactonaseOS=HomosapiensGN=PGLSPE=1SV=2	O95336
29.0166	29.2073	29.1971	28.9942	29.6489	29.4141	29.6023	29.2611			22	22	22	23.1	23.1	23.1	135.65	0	115.2	6550200000	177	1.46729	0.135377	-0.348747	-2.89227	sp|O95347|SMC2_HUMANStructuralmaintenanceofchromosomesprotein2OS=HomosapiensGN=SMC2PE=1SV=2	sp|O95347|SMC2_HUMANStructuralmaintenanceofchromosomesprotein2OS=HomosapiensGN=SMC2PE=1SV=2	O95347
26.8657	26.7971	27.0598	26.8423	26.7021	26.5182	26.9851	26.9071			8	8	8	20.1	20.1	20.1	77.959	0	15.384	1070800000	23	0.366287	0.610128	0.12159	0.857702	sp|O95352|ATG7_HUMANUbiquitin-likemodifier-activatingenzymeATG7OS=HomosapiensGN=ATG7PE=1SV=1	sp|O95352|ATG7_HUMANUbiquitin-likemodifier-activatingenzymeATG7OS=HomosapiensGN=ATG7PE=1SV=1	O95352
25.1541	25.5572	22.8794	25.1014	24.779	25.0121	25.0566	24.4991			2	2	2	15.6	15.6	15.6	24.737	0	11.61	379980000	11	0.176168	0.794648	-0.324056	-0.457433	sp|O95372|LYPA2_HUMANAcyl-proteinthioesterase2OS=HomosapiensGN=LYPLA2PE=1SV=1	sp|O95372|LYPA2_HUMANAcyl-proteinthioesterase2OS=HomosapiensGN=LYPLA2PE=1SV=1	O95372
30.9053	30.7738	30.7453	30.6664	30.9568	30.8902	30.7188	31.2175			21	21	20	29.7	29.7	28.7	119.52	0	255.4	18962000000	261	0.842805	0.318736	-0.217303	-1.73312	sp|O95373|IPO7_HUMANImportin-7OS=HomosapiensGN=IPO7PE=1SV=1	sp|O95373|IPO7_HUMANImportin-7OS=HomosapiensGN=IPO7PE=1SV=1	O95373
25.2352	25.1935	25.3264	25.2873	25.2663	25.2781	25.2613	25.275			4	4	4	9.5	9.5	9.5	57.818	0	12.46	414570000	35	0.0112124	0.986057	-0.00111866	-0.033578	sp|O95376|ARI2_HUMANE3ubiquitin-proteinligaseARIH2OS=HomosapiensGN=ARIH2PE=1SV=1	sp|O95376|ARI2_HUMANE3ubiquitin-proteinligaseARIH2OS=HomosapiensGN=ARIH2PE=1SV=1	O95376
26.2308	26.2898	26.4967	26.6027	25.9598	26.2278	25.878	26.0847			4	4	4	10.8	10.8	10.8	68.386	0	15.861	772320000	19	1.80255	0.0853753	0.425477	3.58711	sp|O95391|SLU7_HUMANPre-mRNA-splicingfactorSLU7OS=HomosapiensGN=SLU7PE=1SV=2	sp|O95391|SLU7_HUMANPre-mRNA-splicingfactorSLU7OS=HomosapiensGN=SLU7PE=1SV=2	O95391
27.2506	27.1839	26.9569	26.8663	27.6909	27.4583	27.9327	27.8883	+	KO_WT	9	9	9	22	22	22	59.851	0	21.768	1738200000	65	2.35512	0.0423894	-0.74017	-4.91554	sp|O95394|AGM1_HUMANPhosphoacetylglucosaminemutaseOS=HomosapiensGN=PGM3PE=1SV=1	sp|O95394|AGM1_HUMANPhosphoacetylglucosaminemutaseOS=HomosapiensGN=PGM3PE=1SV=1	O95394
24.7409	23.7007	24.329	24.359	23.5068	25.2923	24.8068	24.5608			4	4	4	13.5	13.5	13.5	49.669	0	7.4744	214810000	8	0.366014	0.610297	-0.412117	-0.857163	sp|O95396|MOCS3_HUMANAdenylyltransferaseandsulfurtransferaseMOCS3OS=HomosapiensGN=MOCS3PE=1SV=1	sp|O95396|MOCS3_HUMANAdenylyltransferaseandsulfurtransferaseMOCS3OS=HomosapiensGN=MOCS3PE=1SV=1	O95396
25.4425	25.7673	25.3353	25.4425	25.1692	25.4971	25.324	25.0298			5	5	5	20.2	20.2	20.2	37.646	0	13.591	397960000	24	0.77577	0.347063	0.260028	1.61337	sp|O95400|CD2B2_HUMANCD2antigencytoplasmictail-bindingprotein2OS=HomosapiensGN=CD2BP2PE=1SV=1	sp|O95400|CD2B2_HUMANCD2antigencytoplasmictail-bindingprotein2OS=HomosapiensGN=CD2BP2PE=1SV=1	O95400
27.376	26.2933	26.8425	27.3106	22.9402	25.2939	23.6183	26.8236			1	1	1	1.7	1.7	1.7	105.81	0.0049271	1.979	828370000	13	1.00472	0.259615	2.14648	2.02357	sp|O95427|PIGN_HUMANGPIethanolaminephosphatetransferase1OS=HomosapiensGN=PIGNPE=2SV=1	sp|O95427|PIGN_HUMANGPIethanolaminephosphatetransferase1OS=HomosapiensGN=PIGNPE=2SV=1	O95427
26.1815	24.2896	25.1852	25.826	23.224	23.675	25.7195	23.9971			4	4	4	19.7	19.7	19.7	49.593	0	35.827	452690000	17	0.584967	0.445491	0.946368	1.26982	sp|O95429|BAG4_HUMANBAGfamilymolecularchaperoneregulator4OS=HomosapiensGN=BAG4PE=1SV=1	sp|O95429|BAG4_HUMANBAGfamilymolecularchaperoneregulator4OS=HomosapiensGN=BAG4PE=1SV=1	O95429
30.0467	30.0074	29.9628	30.0811	29.857	29.7647	29.8925	30.0266			11	11	11	51.2	51.2	51.2	38.274	0	300.81	9467000000	126	0.921355	0.286317	0.131899	1.87364	sp|O95433|AHSA1_HUMANActivatorof90kDaheatshockproteinATPasehomolog1OS=HomosapiensGN=AHSA1PE=1SV=1	sp|O95433|AHSA1_HUMANActivatorof90kDaheatshockproteinATPasehomolog1OS=HomosapiensGN=AHSA1PE=1SV=1	O95433
25.8231	25.8399	25.4183	25.4587	25.7434	25.1824	25.3263	25.3066			7	7	7	11.9	11.9	11.9	73.45	0	9.5716	447780000	22	0.438562	0.548262	0.182606	0.997579	sp|O95453|PARN_HUMANPoly(A)-specificribonucleasePARNOS=HomosapiensGN=PARNPE=1SV=1	sp|O95453|PARN_HUMANPoly(A)-specificribonucleasePARNOS=HomosapiensGN=PARNPE=1SV=1	O95453
27.9804	27.7291	28.2936	28.0327	28.1785	27.7163	27.48	28.1827			5	5	5	18.4	18.4	18.4	32.854	0	23.701	2387600000	22	0.204261	0.764338	0.129093	0.52071	sp|O95456|PSMG1_HUMANProteasomeassemblychaperone1OS=HomosapiensGN=PSMG1PE=1SV=1	sp|O95456|PSMG1_HUMANProteasomeassemblychaperone1OS=HomosapiensGN=PSMG1PE=1SV=1	O95456
24.891	24.9575	25.0364	24.6836	25.0463	24.5427	24.5168	24.6302			3	3	3	6	6	6	63.523	0.0022893	2.5666	266520000	12	0.557291	0.462787	0.208475	1.21919	sp|O95470|SGPL1_HUMANSphingosine-1-phosphatelyase1OS=HomosapiensGN=SGPL1PE=1SV=3	sp|O95470|SGPL1_HUMANSphingosine-1-phosphatelyase1OS=HomosapiensGN=SGPL1PE=1SV=3	O95470
27.1013	27.2592	27.3704	27.073	26.9429	27.4261	26.9791	26.669			5	5	5	22.7	22.7	22.7	30.065	0	11.127	1343400000	28	0.522234	0.486367	0.229919	1.15457	sp|O95478|NSA2_HUMANRibosomebiogenesisproteinNSA2homologOS=HomosapiensGN=NSA2PE=1SV=1	sp|O95478|NSA2_HUMANRibosomebiogenesisproteinNSA2homologOS=HomosapiensGN=NSA2PE=1SV=1	O95478
26.1005	26.3445	26.2234	26.0602	26.1321	25.9004	26.4186	26.0635			6	5	5	7.1	6.4	6.4	119.75	0	13.922	695110000	20	0.220006	0.746422	0.0807452	0.555403	sp|O95486|SC24A_HUMANProteintransportproteinSec24AOS=HomosapiensGN=SEC24APE=1SV=2	sp|O95486|SC24A_HUMANProteintransportproteinSec24AOS=HomosapiensGN=SEC24APE=1SV=2	O95486
25.6974	25.5711	25.8585	26.0735	25.8977	25.8498	25.9667	26.0102			8	8	7	7.8	7.8	7.2	137.42	0	14.529	560970000	36	0.312854	0.65648	-0.0967449	-0.750822	sp|O95487|SC24B_HUMANProteintransportproteinSec24BOS=HomosapiensGN=SEC24BPE=1SV=2	sp|O95487|SC24B_HUMANProteintransportproteinSec24BOS=HomosapiensGN=SEC24BPE=1SV=2	O95487
24.916	25.2803	25.0369	24.8223	25.463	25.4843	25.3823	26.0992			4	4	4	14.9	14.9	14.9	40.929	0	5.8927	452260000	16	1.26006	0.183582	-0.560703	-2.49318	sp|O95551|TYDP2_HUMANTyrosyl-DNAphosphodiesterase2OS=HomosapiensGN=TDP2PE=1SV=1	sp|O95551|TYDP2_HUMANTyrosyl-DNAphosphodiesterase2OS=HomosapiensGN=TDP2PE=1SV=1	O95551
24.7085	25.0173	24.7167	24.259	25.1564	25.3609	24.9959	24.9529			4	4	4	29.1	29.1	29.1	14.279	0	4.8817	290160000	9	1.05153	0.244063	-0.452166	-2.10832	sp|O95563|BR44_HUMANBrainprotein44OS=HomosapiensGN=BRP44PE=1SV=1	sp|O95563|BR44_HUMANBrainprotein44OS=HomosapiensGN=BRP44PE=1SV=1	O95563
25.3522	24.9969	24.7333	24.9289	24.891	25.7709	25.1538	25.641			3	3	3	19.7	19.7	19.7	27.873	0	15.484	358950000	10	0.930561	0.284752	-0.477767	-1.89015	sp|O95571|ETHE1_HUMANProteinETHE1,mitochondrialOS=HomosapiensGN=ETHE1PE=1SV=2	sp|O95571|ETHE1_HUMANProteinETHE1,mitochondrialOS=HomosapiensGN=ETHE1PE=1SV=2	O95571
28.444	28.4363	28.4884	28.2308	28.0414	28.2871	28.146	28.1214			15	15	14	31.4	31.4	28.9	80.419	0	48.119	3019700000	81	1.33854	0.161827	0.236187	2.64205	sp|O95573|ACSL3_HUMANLong-chain-fatty-acid--CoAligase3OS=HomosapiensGN=ACSL3PE=1SV=3	sp|O95573|ACSL3_HUMANLong-chain-fatty-acid--CoAligase3OS=HomosapiensGN=ACSL3PE=1SV=3	O95573
28.6886	28.7554	28.6521	28.7413	28.2942	28.5416	28.0282	28.4047			20	20	20	17.3	17.3	17.3	194.81	0	89.657	3600600000	131	1.53833	0.124131	0.399113	3.03391	sp|O95602|RPA1_HUMANDNA-directedRNApolymeraseIsubunitRPA1OS=HomosapiensGN=POLR1APE=1SV=2	sp|O95602|RPA1_HUMANDNA-directedRNApolymeraseIsubunitRPA1OS=HomosapiensGN=POLR1APE=1SV=2	O95602
26.8822	26.7041	26.5313	26.9207	26.66	26.7102	26.6986	27.6068			10	10	10	4.3	4.3	4.3	378.03	0	15.874	1172400000	27	0.28627	0.680642	-0.200182	-0.696281	sp|O95613|PCNT_HUMANPericentrinOS=HomosapiensGN=PCNTPE=1SV=4	sp|O95613|PCNT_HUMANPericentrinOS=HomosapiensGN=PCNTPE=1SV=4	O95613
26.3401	26.8358	26.9761	27.0231	27.0779	27.0134	27.0328	26.6883			4	4	4	23.8	23.8	23.8	26.499	0	5.9041	1148000000	18	0.0237208	0.969235	-0.00810448	-0.070081	sp|O95619|YETS4_HUMANYEATSdomain-containingprotein4OS=HomosapiensGN=YEATS4PE=1SV=1	sp|O95619|YETS4_HUMANYEATSdomain-containingprotein4OS=HomosapiensGN=YEATS4PE=1SV=1	O95619
24.3168	24.2659	24.3592	24.3666	24.3859	23.2726	24.0586	23.9313			3	3	3	7	7	7	63.509	0	9.5197	151170000	12	0.715908	0.375559	0.418474	1.50626	sp|O95628|CNOT4_HUMANCCR4-NOTtranscriptioncomplexsubunit4OS=HomosapiensGN=CNOT4PE=1SV=3	sp|O95628|CNOT4_HUMANCCR4-NOTtranscriptioncomplexsubunit4OS=HomosapiensGN=CNOT4PE=1SV=3	O95628
26.4925	26.513	26.6498	26.5615	26.5985	26.2296	26.4691	26.5989			9	9	9	26.9	26.9	26.9	48.076	0	16.325	873440000	36	0.40362	0.576105	0.100752	0.930541	sp|O95630|STABP_HUMANSTAM-bindingproteinOS=HomosapiensGN=STAMBPPE=1SV=1	sp|O95630|STABP_HUMANSTAM-bindingproteinOS=HomosapiensGN=STAMBPPE=1SV=1	O95630
26.2331	26.2279	26.6772	26.0818	26.4154	26.9814	26.2999	26.8367			4	4	4	11.3	11.3	11.3	68.856	0	20.787	1052400000	20	0.570446	0.454742	-0.304392	-1.24329	sp|O95671|ASML_HUMANN-acetylserotoninO-methyltransferase-likeproteinOS=HomosapiensGN=ASMTLPE=1SV=3	sp|O95671|ASML_HUMANN-acetylserotoninO-methyltransferase-likeproteinOS=HomosapiensGN=ASMTLPE=1SV=3	O95671
26.3916	26.1311	26.1659	26.1291	25.6273	25.5474	26.4851	25.8829			3	3	3	11.7	11.7	11.7	51.417	0	10.092	717070000	15	0.45043	0.537501	0.25637	1.02013	sp|O95674|CDS2_HUMANPhosphatidatecytidylyltransferase2OS=HomosapiensGN=CDS2PE=1SV=1	sp|O95674|CDS2_HUMANPhosphatidatecytidylyltransferase2OS=HomosapiensGN=CDS2PE=1SV=1	O95674
25.288	25.1657	25.439	25.5058	24.9333	25.379	25.0158	25.1677			3	3	3	2.5	2.5	2.5	119.52	0	4.1853	355990000	14	0.823851	0.32507	0.246212	1.69926	sp|O95696|BRD1_HUMANBromodomain-containingprotein1OS=HomosapiensGN=BRD1PE=1SV=1	sp|O95696|BRD1_HUMANBromodomain-containingprotein1OS=HomosapiensGN=BRD1PE=1SV=1	O95696
26.4037	26.7217	26.9915	26.5992	25.8564	26.6894	26.4255	26.704			6	6	6	25.2	25.2	25.2	28.97	0	14.741	919970000	17	0.649898	0.411053	0.351975	1.38759	sp|O95721|SNP29_HUMANSynaptosomal-associatedprotein29OS=HomosapiensGN=SNAP29PE=1SV=1	sp|O95721|SNP29_HUMANSynaptosomal-associatedprotein29OS=HomosapiensGN=SNAP29PE=1SV=1	O95721
28.701	28.719	28.5373	28.3149	28.6361	28.5265	28.5666	28.8833			9	9	7	21.8	21.8	18.4	58.022	0	60.355	3746000000	73	0.413972	0.568303	-0.129365	-0.950508	sp|O95747|OXSR1_HUMANSerine/threonine-proteinkinaseOSR1OS=HomosapiensGN=OXSR1PE=1SV=1	sp|O95747|OXSR1_HUMANSerine/threonine-proteinkinaseOSR1OS=HomosapiensGN=OXSR1PE=1SV=1	O95747
25.1167	25.5046	25.5143	25.3	25.0522	24.2582	24.8651	24.538			5	5	5	18.7	18.7	18.7	34.87	0	4.2022	323170000	10	1.77312	0.0884866	0.76125	3.52324	sp|O95749|GGPPS_HUMANGeranylgeranylpyrophosphatesynthaseOS=HomosapiensGN=GGPS1PE=1SV=1	sp|O95749|GGPPS_HUMANGeranylgeranylpyrophosphatesynthaseOS=HomosapiensGN=GGPS1PE=1SV=1	O95749
30.2114	30.2309	30.3583	30.4106	30.1846	30.2598	30.2927	30.4171			25	22	22	42.3	37.1	37.1	94.511	0	266.14	12366000000	253	0.247672	0.716374	0.0447054	0.615163	sp|O95757|HS74L_HUMANHeatshock70kDaprotein4LOS=HomosapiensGN=HSPA4LPE=1SV=3	sp|O95757|HS74L_HUMANHeatshock70kDaprotein4LOS=HomosapiensGN=HSPA4LPE=1SV=3	O95757
26.442	26.0054	26.1317	26.3378	25.8148	25.9725	25.6626	26.4029			6	4	4	15.6	12.9	12.9	59.689	0	20.599	672800000	40	0.413292	0.568985	0.195113	0.949199	sp|O95758|ROD1_HUMANRegulatorofdifferentiation1OS=HomosapiensGN=ROD1PE=1SV=2	sp|O95758|ROD1_HUMANRegulatorofdifferentiation1OS=HomosapiensGN=ROD1PE=1SV=2	O95758
29.1793	28.7577	28.0961	28.5274	29.2299	29.1782	29.2308	29.5776			3	3	3	37.5	37.5	37.5	10.403	0	35.247	6533900000	49	2.1203	0.0580217	-0.843687	-4.31861	sp|O95777|NAA38_HUMANN-alpha-acetyltransferase38,NatCauxiliarysubunitOS=HomosapiensGN=NAA38PE=1SV=3	sp|O95777|NAA38_HUMANN-alpha-acetyltransferase38,NatCauxiliarysubunitOS=HomosapiensGN=NAA38PE=1SV=3	O95777
28.6635	28.5312	28.5628	28.845	28.6296	28.7279	28.4921	28.7668			24	24	17	33.5	33.5	24.4	107.54	0	62.99	3876500000	109	0.0237646	0.969235	-0.00775925	-0.0702073	sp|O95782|AP2A1_HUMANAP-2complexsubunitalpha-1OS=HomosapiensGN=AP2A1PE=1SV=3	sp|O95782|AP2A1_HUMANAP-2complexsubunitalpha-1OS=HomosapiensGN=AP2A1PE=1SV=3	O95782
24.5317	24.3361	24.6728	24.7254	24.4593	24.7506	24.5927	24.4517			5	5	5	5	5	5	178.67	0	7.7451	225560000	13	0.0379089	0.951141	0.0145226	0.110365	sp|O95785|WIZ_HUMANProteinWizOS=HomosapiensGN=WIZPE=1SV=2	sp|O95785|WIZ_HUMANProteinWizOS=HomosapiensGN=WIZPE=1SV=2	O95785
28.3953	28.7291	28.5639	28.6684	28.664	28.1703	28.3762	28.2839			16	16	16	39.5	39.5	39.5	63.182	0	77.515	3527500000	107	1.06618	0.240131	0.280229	2.13493	sp|O95793|STAU1_HUMANDouble-strandedRNA-bindingproteinStaufenhomolog1OS=HomosapiensGN=STAU1PE=1SV=2	sp|O95793|STAU1_HUMANDouble-strandedRNA-bindingproteinStaufenhomolog1OS=HomosapiensGN=STAU1PE=1SV=2	O95793
28.0071	27.8231	27.7984	27.8223	27.9494	27.5997	27.6957	27.697			10	10	10	36.7	36.7	36.7	44.678	0	114.99	2097000000	78	0.383071	0.595112	0.0791286	0.890617	sp|O95801|TTC4_HUMANTetratricopeptiderepeatprotein4OS=HomosapiensGN=TTC4PE=1SV=3	sp|O95801|TTC4_HUMANTetratricopeptiderepeatprotein4OS=HomosapiensGN=TTC4PE=1SV=3	O95801
29.0087	29.1586	29.2908	29.431	29.0188	28.9394	29.0898	29.2773			5	5	5	28.4	28.4	28.4	23.772	0	50.315	7704100000	53	0.973609	0.272153	0.212132	1.96749	sp|O95816|BAG2_HUMANBAGfamilymolecularchaperoneregulator2OS=HomosapiensGN=BAG2PE=1SV=1	sp|O95816|BAG2_HUMANBAGfamilymolecularchaperoneregulator2OS=HomosapiensGN=BAG2PE=1SV=1	O95816
26.0441	25.9611	26.0406	25.8829	25.7585	25.6588	25.4166	26.0421			5	5	5	13	13	13	61.594	0	8.7558	541420000	32	0.733083	0.366867	0.242561	1.53703	sp|O95817|BAG3_HUMANBAGfamilymolecularchaperoneregulator3OS=HomosapiensGN=BAG3PE=1SV=3	sp|O95817|BAG3_HUMANBAGfamilymolecularchaperoneregulator3OS=HomosapiensGN=BAG3PE=1SV=3	O95817
25.7278	25.6904	26.2478	22.7596	26.3399	26.808	26.288	25.8969			8	4	4	8.2	4.8	4.8	142.1	0	9.5477	679670000	14	0.734218	0.366733	-1.43393	-1.53906	sp|O95819|M4K4_HUMANMitogen-activatedproteinkinasekinasekinasekinase4OS=HomosapiensGN=MAP4K4PE=1SV=2	sp|O95819|M4K4_HUMANMitogen-activatedproteinkinasekinasekinasekinase4OS=HomosapiensGN=MAP4K4PE=1SV=2	O95819
31.2318	31.0863	31.0962	31.2727	30.63	30.7986	30.6676	30.749	+	KO_WT	18	18	18	37	37	37	66.9	0	196.1	19300000000	230	2.88522	0.0217591	0.440404	6.48249	sp|O95831|AIFM1_HUMANApoptosis-inducingfactor1,mitochondrialOS=HomosapiensGN=AIFM1PE=1SV=1	sp|O95831|AIFM1_HUMANApoptosis-inducingfactor1,mitochondrialOS=HomosapiensGN=AIFM1PE=1SV=1	O95831
28.3955	28.3842	28.503	28.5382	28.4576	28.3421	28.3964	28.4616			12	12	12	47.1	47.1	47.1	33.392	0	99.672	3324700000	120	0.536392	0.476515	0.0607106	1.18074	sp|O95861|BPNT1_HUMAN3'(2'),5'-bisphosphatenucleotidase1OS=HomosapiensGN=BPNT1PE=1SV=1	sp|O95861|BPNT1_HUMAN3'(2'),5'-bisphosphatenucleotidase1OS=HomosapiensGN=BPNT1PE=1SV=1	O95861
26.0158	26.4381	26.479	26.2129	25.4434	25.5662	25.9191	25.4081	+	KO_WT	5	5	5	14.2	14.2	14.2	52.259	0	12.202	602630000	25	2.43542	0.0392888	0.792462	5.1322	sp|O95864|FADS2_HUMANFattyaciddesaturase2OS=HomosapiensGN=FADS2PE=1SV=1	sp|O95864|FADS2_HUMANFattyaciddesaturase2OS=HomosapiensGN=FADS2PE=1SV=1	O95864
26.5308	26.644	26.3048	26.261	26.6284	26.4411	27.0107	26.7436			5	5	5	36	36	36	19.206	0	12.025	914190000	42	0.848436	0.316199	-0.302647	-1.74318	sp|O95881|TXD12_HUMANThioredoxindomain-containingprotein12OS=HomosapiensGN=TXNDC12PE=1SV=1	sp|O95881|TXD12_HUMANThioredoxindomain-containingprotein12OS=HomosapiensGN=TXNDC12PE=1SV=1	O95881
27.1746	27.3302	27.1624	27.5563	26.7909	26.2811	26.2381	26.6157	+	KO_WT	7	7	7	13	13	13	72.757	0	13.259	1155800000	15	2.27644	0.047375	0.868185	4.70966	sp|O95905|SGT1_HUMANProteinSGT1OS=HomosapiensGN=ECDPE=1SV=1	sp|O95905|SGT1_HUMANProteinSGT1OS=HomosapiensGN=ECDPE=1SV=1	O95905
26.2211	26.2676	26.375	26.2462	26.2425	26.3073	25.9323	26.1024			6	6	6	26.5	26.5	26.5	32.844	0	12.054	713580000	23	0.682252	0.393773	0.150122	1.44586	sp|O95983|MBD3_HUMANMethyl-CpG-bindingdomainprotein3OS=HomosapiensGN=MBD3PE=1SV=1	sp|O95983|MBD3_HUMANMethyl-CpG-bindingdomainprotein3OS=HomosapiensGN=MBD3PE=1SV=1	O95983
24.9336	24.3918	25.1938	24.9539	24.7883	25.2833	24.9121	25.0844			4	4	3	4.8	4.8	3.5	96.661	0	4.1356	281360000	11	0.298897	0.668558	-0.170511	-0.722312	sp|O95985|TOP3B_HUMANDNAtopoisomerase3-beta-1OS=HomosapiensGN=TOP3BPE=1SV=1	sp|O95985|TOP3B_HUMANDNAtopoisomerase3-beta-1OS=HomosapiensGN=TOP3BPE=1SV=1	O95985
24.47	24.6911	24.4704	24.8201	24.8829	24.3909	24.9815	24.1805			4	4	3	27.9	27.9	23.8	19.471	0	10.812	235840000	16	0.0754367	0.908819	0.0515672	0.211903	sp|O95989|NUDT3_HUMANDiphosphoinositolpolyphosphatephosphohydrolase1OS=HomosapiensGN=NUDT3PE=1SV=1	sp|O95989|NUDT3_HUMANDiphosphoinositolpolyphosphatephosphohydrolase1OS=HomosapiensGN=NUDT3PE=1SV=1	O95989
28.2122	28.5134	28.3894	28.356	28.2215	28.0012	28.1625	27.7517			6	6	6	35.5	35.5	35.5	20.776	0	24.385	2862600000	59	1.49701	0.130277	0.385389	2.9512	sp|O96000|NDUBA_HUMANNADHdehydrogenase[ubiquinone]1betasubcomplexsubunit10OS=HomosapiensGN=NDUFB10PE=1SV=3	sp|O96000|NDUBA_HUMANNADHdehydrogenase[ubiquinone]1betasubcomplexsubunit10OS=HomosapiensGN=NDUFB10PE=1SV=3	O96000
25.1107	25.4718	25.1981	25.2521	25.1977	24.9505	25.3567	24.6809			5	5	5	15.5	15.5	15.5	76.096	0	7.2667	348440000	23	0.648529	0.411973	0.260858	1.38511	sp|O96005|CLPT1_HUMANCleftlipandpalatetransmembraneprotein1OS=HomosapiensGN=CLPTM1PE=1SV=1	sp|O96005|CLPT1_HUMANCleftlipandpalatetransmembraneprotein1OS=HomosapiensGN=CLPTM1PE=1SV=1	O96005
26.8075	26.689	26.1384	26.6298	26.4104	26.3458	26.4345	26.3399			5	5	5	43.1	43.1	43.1	20.944	0	18.981	957300000	33	0.284868	0.681672	0.103064	0.693375	sp|O96007|MOC2B_HUMANMolybdopterinsynthasecatalyticsubunitOS=HomosapiensGN=MOCS2PE=1SV=1	sp|O96007|MOC2B_HUMANMolybdopterinsynthasecatalyticsubunitOS=HomosapiensGN=MOCS2PE=1SV=1	O96007
28.6359	28.2827	28.6169	28.4384	28.1856	28.4342	28.3634	28.233			8	8	8	43.5	43.5	43.5	37.893	0	224.71	3257900000	112	0.626231	0.422454	0.141939	1.3448	sp|O96008|TOM40_HUMANMitochondrialimportreceptorsubunitTOM40homologOS=HomosapiensGN=TOMM40PE=1SV=1	sp|O96008|TOM40_HUMANMitochondrialimportreceptorsubunitTOM40homologOS=HomosapiensGN=TOMM40PE=1SV=1	O96008
24.8053	24.9122	25.0953	25.0905	25.0759	24.8632	25.1052	24.8224			6	6	6	30.9	30.9	30.9	28.431	0	6.7049	305210000	16	0.271455	0.693691	0.0660458	0.665431	sp|O96011|PX11B_HUMANPeroxisomalmembraneprotein11BOS=HomosapiensGN=PEX11BPE=1SV=1	sp|O96011|PX11B_HUMANPeroxisomalmembraneprotein11BOS=HomosapiensGN=PEX11BPE=1SV=1	O96011
26.4812	26.2171	26.3878	26.3695	26.8601	26.7098	26.6122	26.7756	+	KO_WT	5	5	5	14.5	14.5	14.5	60.914	0	29.132	915400000	22	2.53161	0.0338577	-0.414588	-5.40084	sp|O96017|CHK2_HUMANSerine/threonine-proteinkinaseChk2OS=HomosapiensGN=CHEK2PE=1SV=1	sp|O96017|CHK2_HUMANSerine/threonine-proteinkinaseChk2OS=HomosapiensGN=CHEK2PE=1SV=1	O96017
29.0846	28.9554	29.1853	28.9995	29.0681	29.4063	29.1059	29.169			9	9	9	31.2	31.2	31.2	47.46	0	95.513	5570300000	100	0.60651	0.433917	-0.140604	-1.30904	sp|O96019|ACL6A_HUMANActin-likeprotein6AOS=HomosapiensGN=ACTL6APE=1SV=1;sp|O94805|ACL6B_HUMANActin-likeprotein6BOS=HomosapiensGN=ACTL6BPE=1SV=1	sp|O96019|ACL6A_HUMANActin-likeprotein6AOS=HomosapiensGN=ACTL6APE=1SV=1	O96019
25.0275	25.5191	25.0808	25.2316	25.4434	25.7767	25.3211	25.4451			6	6	6	6.5	6.5	6.5	152.26	0	9.5135	387800000	18	0.650705	0.410889	-0.219418	-1.38904	sp|O96028|NSD2_HUMANProbablehistone-lysineN-methyltransferaseNSD2OS=HomosapiensGN=WHSC1PE=1SV=1	sp|O96028|NSD2_HUMANProbablehistone-lysineN-methyltransferaseNSD2OS=HomosapiensGN=WHSC1PE=1SV=1	O96028
27.0856	27.0803	26.9891	26.8566	27.0395	26.7283	26.926	26.8307			6	6	6	76.9	76.9	76.9	15.33	0	19.423	1151300000	38	0.432389	0.553546	0.0942065	0.985807	sp|P00167|CYB5_HUMANCytochromeb5OS=HomosapiensGN=CYB5APE=1SV=2	sp|P00167|CYB5_HUMANCytochromeb5OS=HomosapiensGN=CYB5APE=1SV=2	P00167
32.9412	32.9144	32.9397	33.0763	33.2754	33.0712	33.3105	33.2098			19	19	18	71.4	71.4	67.8	36.688	0	281.34	87641000000	507	1.61269	0.111737	-0.239963	-3.18521	sp|P00338|LDHA_HUMANL-lactatedehydrogenaseAchainOS=HomosapiensGN=LDHAPE=1SV=2	sp|P00338|LDHA_HUMANL-lactatedehydrogenaseAchainOS=HomosapiensGN=LDHAPE=1SV=2	P00338
30.1135	30.151	30.1809	30.0863	30.0621	30.1511	30.208	29.9327			18	18	3	40	40	10.4	61.397	0	91.739	10699000000	211	0.278941	0.687896	0.0508922	0.681063	sp|P00367|DHE3_HUMANGlutamatedehydrogenase1,mitochondrialOS=HomosapiensGN=GLUD1PE=1SV=2	sp|P00367|DHE3_HUMANGlutamatedehydrogenase1,mitochondrialOS=HomosapiensGN=GLUD1PE=1SV=2	P00367
27.0502	27.1523	27.439	27.4416	27.1072	27.5294	27.3376	27.447			5	5	5	31.6	31.6	31.6	21.452	0	21.278	1523600000	46	0.0277219	0.964694	-0.0109984	-0.0815576	sp|P00374|DYR_HUMANDihydrofolatereductaseOS=HomosapiensGN=DHFRPE=1SV=2;sp|Q86XF0|DYRL1_HUMANDihydrofolatereductase-likeprotein1OS=HomosapiensGN=DHFRL1PE=2SV=1	sp|P00374|DYR_HUMANDihydrofolatereductaseOS=HomosapiensGN=DHFRPE=1SV=2	P00374
29.6647	29.7819	29.6769	29.5141	29.6549	29.8322	29.6332	29.7046			13	13	13	48.5	48.5	48.5	34.234	0	83.867	7898300000	147	0.231169	0.734928	-0.0486066	-0.579691	sp|P00387|NB5R3_HUMANNADH-cytochromeb5reductase3OS=HomosapiensGN=CYB5R3PE=1SV=3	sp|P00387|NB5R3_HUMANNADH-cytochromeb5reductase3OS=HomosapiensGN=CYB5R3PE=1SV=3	P00387
29.0509	29.0565	28.9102	29.0422	29.1785	29.0154	29.5243	29.4599			10	10	10	27.8	27.8	27.8	56.256	0	70.101	5631800000	95	0.984318	0.267224	-0.291507	-1.98677	sp|P00390|GSHR_HUMANGlutathionereductase,mitochondrialOS=HomosapiensGN=GSRPE=1SV=2	sp|P00390|GSHR_HUMANGlutathionereductase,mitochondrialOS=HomosapiensGN=GSRPE=1SV=2	P00390
29.5651	29.6697	29.479	29.3405	29.5776	29.1464	29.308	29.5382			5	5	5	36.1	36.1	36.1	25.565	0	108.54	7179500000	38	0.298183	0.669388	0.103824	0.720847	sp|P00403|COX2_HUMANCytochromecoxidasesubunit2OS=HomosapiensGN=MT-CO2PE=1SV=1	sp|P00403|COX2_HUMANCytochromecoxidasesubunit2OS=HomosapiensGN=MT-CO2PE=1SV=1	P00403
28.9842	29.1095	29.0015	29.2369	29.5211	29.6321	29.7317	29.3865			6	6	6	60.4	60.4	60.4	15.936	0	145.24	6474700000	69	2.1204	0.0580217	-0.451887	-4.31886	sp|P00441|SODC_HUMANSuperoxidedismutase[Cu-Zn]OS=HomosapiensGN=SOD1PE=1SV=2	sp|P00441|SODC_HUMANSuperoxidedismutase[Cu-Zn]OS=HomosapiensGN=SOD1PE=1SV=2	P00441
30.8486	30.4667	30.5742	30.7369	30.7517	30.5647	30.6481	30.8412			13	13	13	64.4	64.4	64.4	32.118	0	185.67	17258000000	211	0.504855	0.498409	-0.108868	-1.12231	sp|P00491|PNPH_HUMANPurinenucleosidephosphorylaseOS=HomosapiensGN=PNPPE=1SV=2	sp|P00491|PNPH_HUMANPurinenucleosidephosphorylaseOS=HomosapiensGN=PNPPE=1SV=2	P00491
30.5163	30.6154	30.5993	30.4966	30.4909	30.2389	30.3036	30.0945			10	10	9	53.7	53.7	50.5	24.579	0	58.153	14080000000	185	1.43273	0.14197	0.28847	2.82432	sp|P00492|HPRT_HUMANHypoxanthine-guaninephosphoribosyltransferaseOS=HomosapiensGN=HPRT1PE=1SV=2	sp|P00492|HPRT_HUMANHypoxanthine-guaninephosphoribosyltransferaseOS=HomosapiensGN=HPRT1PE=1SV=2	P00492
30.3404	30.3697	30.2413	29.865	30.6787	30.3861	30.5788	30.5815			21	21	21	56.3	56.3	56.3	47.517	0	140.91	14724000000	226	1.38079	0.152415	-0.397584	-2.72329	sp|P00505|AATM_HUMANAspartateaminotransferase,mitochondrialOS=HomosapiensGN=GOT2PE=1SV=3	sp|P00505|AATM_HUMANAspartateaminotransferase,mitochondrialOS=HomosapiensGN=GOT2PE=1SV=3	P00505
33.6213	33.6779	33.6332	33.7587	33.8664	33.8516	33.8886	33.9479	+	KO_WT	23	23	23	61.4	61.4	61.4	44.614	0	323.31	138480000000	791	2.39142	0.0413868	-0.198681	-5.01264	sp|P00558|PGK1_HUMANPhosphoglyceratekinase1OS=HomosapiensGN=PGK1PE=1SV=3;sp|P07205|PGK2_HUMANPhosphoglyceratekinase2OS=HomosapiensGN=PGK2PE=1SV=3	sp|P00558|PGK1_HUMANPhosphoglyceratekinase1OS=HomosapiensGN=PGK1PE=1SV=3	P00558
29.5074	29.3662	29.6655	29.3648	29.5816	29.1246	29.5907	29.8188			7	7	7	46.9	46.9	46.9	21.635	0	87.738	8713000000	81	0.122658	0.854544	-0.0633958	-0.331164	sp|P00568|KAD1_HUMANAdenylatekinaseisoenzyme1OS=HomosapiensGN=AK1PE=1SV=3;sp|Q9Y6K8|KAD5_HUMANAdenylatekinaseisoenzyme5OS=HomosapiensGN=AK5PE=1SV=2	sp|P00568|KAD1_HUMANAdenylatekinaseisoenzyme1OS=HomosapiensGN=AK1PE=1SV=3	P00568
27.923	27.4431	27.9477	27.7342	28.8501	28.6946	28.6016	28.8071	+	KO_WT	10	10	10	49.6	49.6	49.6	29.246	0	47.152	3181900000	60	3.14898	0.0156113	-1.03004	-7.3989	sp|P00918|CAH2_HUMANCarbonicanhydrase2OS=HomosapiensGN=CA2PE=1SV=2	sp|P00918|CAH2_HUMANCarbonicanhydrase2OS=HomosapiensGN=CA2PE=1SV=2	P00918
28.1496	28.1437	28.0293	28.103	27.0903	26.996	26.7127	27.0017	+	KO_WT	5	5	5	19.2	19.2	19.2	46.53	0	17.545	1864700000	23	4.02257	0.00598434	1.14183	11.2984	sp|P00966|ASSY_HUMANArgininosuccinatesynthaseOS=HomosapiensGN=ASS1PE=1SV=2	sp|P00966|ASSY_HUMANArgininosuccinatesynthaseOS=HomosapiensGN=ASS1PE=1SV=2	P00966
22.9815	24.3769	25.1124	22.642	22.1917	24.8842	24.7083	24.7182			2	2	2	18.5	18.5	18.5	15.799	0	6.693	217240000	21	0.0284205	0.964694	-0.081841	-0.0835519	sp|P01034|CYTC_HUMANCystatin-COS=HomosapiensGN=CST3PE=1SV=1	sp|P01034|CYTC_HUMANCystatin-COS=HomosapiensGN=CST3PE=1SV=1	P01034
27.6252	27.5636	27.6152	27.4184	27.509	27.4676	27.4526	27.5268			6	6	6	44.4	44.4	44.4	21.229	0	59.71	1806700000	51	0.343864	0.62996	0.043412	0.813259	sp|P01111|RASN_HUMANGTPaseNRasOS=HomosapiensGN=NRASPE=1SV=1;sp|P01112|RASH_HUMANGTPaseHRasOS=HomosapiensGN=HRASPE=1SV=1;sp|P01116|RASK_HUMANGTPaseKRasOS=HomosapiensGN=KRASPE=1SV=1	sp|P01111|RASN_HUMANGTPaseNRasOS=HomosapiensGN=NRASPE=1SV=1;sp|P01112|RASH_HUMANGTPaseHRasOS=HomosapiensGN=HRASPE=1SV=1;sp|P01116|RASK_HUMANGTPaseKRasOS=HomosapiensGN=KRASPE=1SV=1	P01111
26.4301	26.4128	26.4151	26.3343	26.5305	26.8948	26.7509	27.0442			7	4	0	24.9	14.6	0	40.46	0	12.607	977430000	57	1.6107	0.111867	-0.417703	-3.18112	sp|P01889|1B07_HUMANHLAclassIhistocompatibilityantigen,B-7alphachainOS=HomosapiensGN=HLA-BPE=1SV=3;sp|Q31610|1B81_HUMANHLAclassIhistocompatibilityantigen,B-81alphachainOS=HomosapiensGN=HLA-BPE=1SV=1;sp|P30486|1B48_HUMANHLAclassIhistocompatibilityantigen,B-48alphachainOS=HomosapiensGN=HLA-BPE=1SV=1;sp|Q04826|1B40_HUMANHLAclassIhistocompatibilityantigen,B-40alphachainOS=HomosapiensGN=HLA-BPE=1SV=1;…	sp|P01889|1B07_HUMANHLAclassIhistocompatibilityantigen,B-7alphachainOS=HomosapiensGN=HLA-BPE=1SV=3;sp|Q31610|1B81_HUMANHLAclassIhistocompatibilityantigen,B-81alphachainOS=HomosapiensGN=HLA-BPE=1SV=1;sp|P30486|1B48_HUMANHLAclassIhistocompatibilityantigen,B-48alphachainOS=HomosapiensGN=HLA-BPE=1SV=1;sp|Q04826|1B40_HUMANHLAclassIhistocompatibilityantigen,B-40alphachainOS=HomosapiensGN=HLA-BPE=1SV=1;…	P01889
26.2215	26.4058	26.576	26.4724	26.6055	27.0607	26.4954	26.3555			8	8	0	30.1	30.1	0	40.921	0	26.683	902250000	46	0.327385	0.643286	-0.144582	-0.780229	sp|P01892|1A02_HUMANHLAclassIhistocompatibilityantigen,A-2alphachainOS=HomosapiensGN=HLA-APE=1SV=1;sp|P30459|1A74_HUMANHLAclassIhistocompatibilityantigen,A-74alphachainOS=HomosapiensGN=HLA-APE=1SV=1;sp|P10314|1A32_HUMANHLAclassIhistocompatibilityantigen,A-32alphachainOS=HomosapiensGN=HLA-APE=2SV=2;sp|Q09160|1A80_HUMANHLAclassIhistocompatibilityantigen,A-80alphachainOS=HomosapiensGN=HLA-APE=2SV=1	sp|P01892|1A02_HUMANHLAclassIhistocompatibilityantigen,A-2alphachainOS=HomosapiensGN=HLA-APE=1SV=1;sp|P30459|1A74_HUMANHLAclassIhistocompatibilityantigen,A-74alphachainOS=HomosapiensGN=HLA-APE=1SV=1;sp|P10314|1A32_HUMANHLAclassIhistocompatibilityantigen,A-32alphachainOS=HomosapiensGN=HLA-APE=2SV=2;sp|Q09160|1A80_HUMANHLAclassIhistocompatibilityantigen,A-80alphachainOS=HomosapiensGN=HLA-APE=2SV=1	P01892
29.0422	29.4961	29.1231	29.0911	29.2692	29.2502	29.2126	28.9666			25	24	24	43.7	42.5	42.5	74.139	0	78.605	5774200000	196	0.174462	0.795655	0.0621115	0.453529	sp|P02545|LMNA_HUMANPrelamin-A/COS=HomosapiensGN=LMNAPE=1SV=1	sp|P02545|LMNA_HUMANPrelamin-A/COS=HomosapiensGN=LMNAPE=1SV=1	P02545
30.7468	30.6772	30.7553	30.6877	30.5586	30.6614	30.5576	30.5452			24	24	24	38.9	38.9	38.9	84.87	0	140.08	17623000000	313	1.67565	0.102611	0.126024	3.31589	sp|P02786|TFR1_HUMANTransferrinreceptorprotein1OS=HomosapiensGN=TFRCPE=1SV=2	sp|P02786|TFR1_HUMANTransferrinreceptorprotein1OS=HomosapiensGN=TFRCPE=1SV=2	P02786
25.9561	25.7647	25.787	25.7644	26.6392	26.0601	26.0733	25.8563			4	4	4	33.3	33.3	33.3	21.225	0	7.6223	725810000	13	0.955497	0.278504	-0.38518	-1.93491	sp|P02794|FRIH_HUMANFerritinheavychainOS=HomosapiensGN=FTH1PE=1SV=2	sp|P02794|FRIH_HUMANFerritinheavychainOS=HomosapiensGN=FTH1PE=1SV=2	P02794
30.2005	30.6098	30.2249	30.2005	30.7478	30.8454	31.1262	30.6492			13	13	13	36.6	36.6	36.6	54.908	0	75.854	17516000000	157	1.53131	0.125087	-0.49709	-3.0198	sp|P03244|E1BL_ADE02E1Bprotein,largeT-antigenOS=HumanadenovirusCserotype2GN=E1BPE=1SV=2	sp|P03244|E1BL_ADE02E1Bprotein,largeT-antigenOS=HumanadenovirusCserotype2GN=E1BPE=1SV=2	P03244
31.5868	31.5027	31.5751	31.0567	31.3816	31.4726	31.45	31.6034			10	10	10	60	60	60	20.514	0	323.31	31449000000	136	0.276045	0.690557	-0.0987492	-0.675025	sp|P03247|E1BS_ADE02E1Bprotein,smallT-antigenOS=HumanadenovirusCserotype2GN=E1BPE=1SV=2	sp|P03247|E1BS_ADE02E1Bprotein,smallT-antigenOS=HumanadenovirusCserotype2GN=E1BPE=1SV=2	P03247
25.7331	25.0738	25.4268	23.528	26.0806	25.5496	25.6663	24.1152			2	2	2	4.8	4.8	4.8	51.58	0	3.4108	431570000	12	0.420153	0.563964	-0.67673	-0.962386	sp|P03905|NU4M_HUMANNADH-ubiquinoneoxidoreductasechain4OS=HomosapiensGN=MT-ND4PE=1SV=1	sp|P03905|NU4M_HUMANNADH-ubiquinoneoxidoreductasechain4OS=HomosapiensGN=MT-ND4PE=1SV=1	P03905
25.7354	25.7193	26.4934	26.1667	26.0146	25.0809	25.5452	25.445			3	3	3	7.8	7.8	7.8	67.026	0	36.6	529500000	21	1.02005	0.254212	0.605059	2.05127	sp|P03915|NU5M_HUMANNADH-ubiquinoneoxidoreductasechain5OS=HomosapiensGN=MT-ND5PE=1SV=2	sp|P03915|NU5M_HUMANNADH-ubiquinoneoxidoreductasechain5OS=HomosapiensGN=MT-ND5PE=1SV=2	P03915
26.9631	27.0008	27.2548	27.1221	27.6702	27.6167	27.7348	27.8182	+	KO_WT	11	11	11	29.8	29.8	29.8	59.755	0	54.36	1668500000	66	3.1211	0.0160277	-0.584058	-7.29715	sp|P04040|CATA_HUMANCatalaseOS=HomosapiensGN=CATPE=1SV=3	sp|P04040|CATA_HUMANCatalaseOS=HomosapiensGN=CATPE=1SV=3	P04040
23.2079	23.1899	23.4054	21.4715	23.5163	24.3822	24.1534	24.1364			5	5	2	9.3	9.3	4.3	73.051	0	4.8707	120170000	11	1.23072	0.191328	-1.35813	-2.43815	sp|P04049|RAF1_HUMANRAFproto-oncogeneserine/threonine-proteinkinaseOS=HomosapiensGN=RAF1PE=1SV=1	sp|P04049|RAF1_HUMANRAFproto-oncogeneserine/threonine-proteinkinaseOS=HomosapiensGN=RAF1PE=1SV=1	P04049
26.9135	26.7301	26.5099	26.5595	26.4565	25.9893	26.3961	26.3672			4	4	4	7.1	7.1	7.1	59.716	0	4.6542	888260000	13	1.08429	0.234439	0.297559	2.16793	sp|P04062|GLCM_HUMANGlucosylceramidaseOS=HomosapiensGN=GBAPE=1SV=3	sp|P04062|GLCM_HUMANGlucosylceramidaseOS=HomosapiensGN=GBAPE=1SV=3	P04062
32.8761	32.9179	32.9393	33.1551	33.3209	33.2741	33.2588	33.305			21	21	18	69.5	69.5	59.9	39.42	0	323.31	90147000000	737	2.13573	0.0568614	-0.285594	-4.35625	sp|P04075|ALDOA_HUMANFructose-bisphosphatealdolaseAOS=HomosapiensGN=ALDOAPE=1SV=2;sp|P05062|ALDOB_HUMANFructose-bisphosphatealdolaseBOS=HomosapiensGN=ALDOBPE=1SV=2	sp|P04075|ALDOA_HUMANFructose-bisphosphatealdolaseAOS=HomosapiensGN=ALDOAPE=1SV=2	P04075
29.9925	29.6739	29.8767	29.7724	30.3558	30.0832	30.1431	30.2056	+	KO_WT	6	6	6	77.6	77.6	77.6	11.139	0	74.163	10243000000	135	2.37946	0.0415343	-0.422615	-4.98051	sp|P04080|CYTB_HUMANCystatin-BOS=HomosapiensGN=CSTBPE=1SV=2	sp|P04080|CYTB_HUMANCystatin-BOS=HomosapiensGN=CSTBPE=1SV=2	P04080
27.3492	27.1156	27.4918	27.3158	27.4012	27.7205	27.8661	27.7897			3	3	3	16.2	16.2	16.2	24.722	0	24.138	1723300000	32	1.29353	0.1749	-0.386679	-2.55636	sp|P04179|SODM_HUMANSuperoxidedismutase[Mn],mitochondrialOS=HomosapiensGN=SOD2PE=1SV=2	sp|P04179|SODM_HUMANSuperoxidedismutase[Mn],mitochondrialOS=HomosapiensGN=SOD2PE=1SV=2	P04179
31.1869	31.2162	31.1897	31.0901	31.3194	31.429	31.393	31.2753			14	14	14	46.7	46.7	46.7	48.534	0	257.9	24641000000	193	1.81536	0.0839838	-0.188863	-3.6151	sp|P04181|OAT_HUMANOrnithineaminotransferase,mitochondrialOS=HomosapiensGN=OATPE=1SV=1	sp|P04181|OAT_HUMANOrnithineaminotransferase,mitochondrialOS=HomosapiensGN=OATPE=1SV=1	P04181
26.9899	27.1007	26.953	27.3684	27.7756	27.5432	27.666	27.9401			8	8	8	43.2	43.2	43.2	25.468	0	24.218	1674800000	29	2.04856	0.0619634	-0.590512	-4.14631	sp|P04183|KITH_HUMANThymidinekinase,cytosolicOS=HomosapiensGN=TK1PE=1SV=2	sp|P04183|KITH_HUMANThymidinekinase,cytosolicOS=HomosapiensGN=TK1PE=1SV=2	P04183
27.0228	27.051	26.8218	27.2296	26.9355	26.7106	26.7029	26.9589			21	4	2	62.4	12.2	6.3	49.585	0	29.424	1121600000	34	0.774458	0.347578	0.207148	1.61103	sp|P04350|TBB4_HUMANTubulinbeta-4chainOS=HomosapiensGN=TUBB4PE=1SV=2	sp|P04350|TBB4_HUMANTubulinbeta-4chainOS=HomosapiensGN=TUBB4PE=1SV=2	P04350
34.253	34.2774	34.3376	34.3437	34.2815	34.2565	34.2557	34.4322			15	15	15	66.9	66.9	66.9	36.053	0	323.31	208820000000	815	0.0888026	0.892923	0.0130994	0.246528	sp|P04406|G3P_HUMANGlyceraldehyde-3-phosphatedehydrogenaseOS=HomosapiensGN=GAPDHPE=1SV=3;sp|O14556|G3PT_HUMANGlyceraldehyde-3-phosphatedehydrogenase,testis-specificOS=HomosapiensGN=GAPDHSPE=1SV=2	sp|P04406|G3P_HUMANGlyceraldehyde-3-phosphatedehydrogenaseOS=HomosapiensGN=GAPDHPE=1SV=3	P04406
27.0958	27.202	27.166	27.2799	27.3545	26.8586	27.1472	26.6883			7	7	7	41.8	41.8	41.8	28.315	0	58.84	1351700000	52	0.517999	0.488971	0.203767	1.14673	sp|P04632|CPNS1_HUMANCalpainsmallsubunit1OS=HomosapiensGN=CAPNS1PE=1SV=1;sp|Q96L46|CPNS2_HUMANCalpainsmallsubunit2OS=HomosapiensGN=CAPNS2PE=2SV=2	sp|P04632|CPNS1_HUMANCalpainsmallsubunit1OS=HomosapiensGN=CAPNS1PE=1SV=1	P04632
26.5366	26.0967	26.1601	26.0388	26.7515	26.8243	26.8997	27.0912	+	KO_WT	5	5	5	17.8	17.8	17.8	43.653	0	39.065	916810000	37	3.47598	0.0109393	-0.793149	-8.68772	sp|P04637|P53_HUMANCellulartumorantigenp53OS=HomosapiensGN=TP53PE=1SV=4	sp|P04637|P53_HUMANCellulartumorantigenp53OS=HomosapiensGN=TP53PE=1SV=4	P04637
29.4473	29.4387	29.3819	29.4413	27.3454	27.6847	27.4907	27.3297	+	KO_WT	7	7	7	54.1	54.1	54.1	22.782	0	183.2	4000700000	41	5.21789	0.00274306	1.95797	19.8099	sp|P04792|HSPB1_HUMANHeatshockproteinbeta-1OS=HomosapiensGN=HSPB1PE=1SV=2	sp|P04792|HSPB1_HUMANHeatshockproteinbeta-1OS=HomosapiensGN=HSPB1PE=1SV=2	P04792
26.5588	26.3859	27.0728	26.8417	26.2561	25.8076	26.0451	25.8042			6	6	6	28.1	28.1	28.1	35.716	0	11.362	800980000	21	1.86242	0.0789893	0.788558	3.71893	sp|P04818|TYSY_HUMANThymidylatesynthaseOS=HomosapiensGN=TYMSPE=1SV=3	sp|P04818|TYSY_HUMANThymidylatesynthaseOS=HomosapiensGN=TYMSPE=1SV=3	P04818
32.3287	32.2949	32.1383	32.3211	32.0566	32.2808	32.096	32.197			26	26	26	53.4	53.4	53.4	68.569	0	266.49	47310000000	472	0.560842	0.460934	0.0938581	1.2257	sp|P04843|RPN1_HUMANDolichyl-diphosphooligosaccharide--proteinglycosyltransferasesubunit1OS=HomosapiensGN=RPN1PE=1SV=1	sp|P04843|RPN1_HUMANDolichyl-diphosphooligosaccharide--proteinglycosyltransferasesubunit1OS=HomosapiensGN=RPN1PE=1SV=1	P04843
31.7796	31.8216	31.8515	31.8967	31.5495	31.6843	31.5185	31.7151			15	15	15	34.4	34.4	34.4	69.283	0	323.31	34185000000	274	1.97326	0.0681221	0.239763	3.97011	sp|P04844|RPN2_HUMANDolichyl-diphosphooligosaccharide--proteinglycosyltransferasesubunit2OS=HomosapiensGN=RPN2PE=1SV=3	sp|P04844|RPN2_HUMANDolichyl-diphosphooligosaccharide--proteinglycosyltransferasesubunit2OS=HomosapiensGN=RPN2PE=1SV=3	P04844
28.2193	28.4259	28.2182	28.3348	28.131	28.3366	28.2971	28.2588			11	11	7	41.1	41.1	28.5	40.45	0	37.484	3180100000	99	0.422277	0.562274	0.0704098	0.966461	sp|P04899|GNAI2_HUMANGuaninenucleotide-bindingproteinG(i)subunitalpha-2OS=HomosapiensGN=GNAI2PE=1SV=3	sp|P04899|GNAI2_HUMANGuaninenucleotide-bindingproteinG(i)subunitalpha-2OS=HomosapiensGN=GNAI2PE=1SV=3	P04899
23.7961	24.0292	22.596	24.2911	22.547	22.4085	23.2017	21.85			3	3	3	2.7	2.7	2.7	137.01	0.0035785	2.0827	51039000	6	1.02931	0.251051	1.13696	2.06803	sp|P04920|B3A2_HUMANAnionexchangeprotein2OS=HomosapiensGN=SLC4A2PE=1SV=4;sp|P48751|B3A3_HUMANAnionexchangeprotein3OS=HomosapiensGN=SLC4A3PE=1SV=2	sp|P04920|B3A2_HUMANAnionexchangeprotein2OS=HomosapiensGN=SLC4A2PE=1SV=4	P04920
31.2689	31.4104	31.3021	31.1988	31.1432	31.2422	31.1486	30.8333			31	31	21	37	37	24.3	112.89	0	323.31	22761000000	438	0.88505	0.299896	0.211949	1.80863	sp|P05023|AT1A1_HUMANSodium/potassium-transportingATPasesubunitalpha-1OS=HomosapiensGN=ATP1A1PE=1SV=1;sp|P13637|AT1A3_HUMANSodium/potassium-transportingATPasesubunitalpha-3OS=HomosapiensGN=ATP1A3PE=1SV=3;sp|Q13733|AT1A4_HUMANSodium/potassium-transportingATPasesubunitalpha-4OS=HomosapiensGN=ATP1A4PE=1SV=3;sp|P20648|ATP4A_HUMANPotassium-transportingATPasealphachain1OS=HomosapiensGN=ATP4APE=2SV=5;sp…	sp|P05023|AT1A1_HUMANSodium/potassium-transportingATPasesubunitalpha-1OS=HomosapiensGN=ATP1A1PE=1SV=1	P05023
24.7607	24.7374	24.9555	24.9132	24.5235	24.8576	24.6544	24.1499			2	2	2	8.3	8.3	8.3	35.061	0	4.5399	248310000	12	0.848635	0.316199	0.322362	1.74353	sp|P05026|AT1B1_HUMANSodium/potassium-transportingATPasesubunitbeta-1OS=HomosapiensGN=ATP1B1PE=1SV=1	sp|P05026|AT1B1_HUMANSodium/potassium-transportingATPasesubunitbeta-1OS=HomosapiensGN=ATP1B1PE=1SV=1	P05026
23.3414	24.7102	23.3823	23.8011	23.3346	23.3676	23.5616	22.842			4	4	4	8.1	8.1	8.1	86.942	0	5.2298	90042000	6	0.900571	0.293977	0.688107	1.83641	sp|P05067|A4_HUMANAmyloidbetaA4proteinOS=HomosapiensGN=APPPE=1SV=3	sp|P05067|A4_HUMANAmyloidbetaA4proteinOS=HomosapiensGN=APPPE=1SV=3	P05067
28.5846	28.8461	28.6922	28.8057	28.9048	28.9697	29.0312	28.8119			16	16	14	41.8	41.8	38.7	56.381	0	81.421	4429200000	146	1.09682	0.230436	-0.148048	-2.19079	sp|P05091|ALDH2_HUMANAldehydedehydrogenase,mitochondrialOS=HomosapiensGN=ALDH2PE=1SV=2;sp|P00352|AL1A1_HUMANRetinaldehydrogenase1OS=HomosapiensGN=ALDH1A1PE=1SV=2	sp|P05091|ALDH2_HUMANAldehydedehydrogenase,mitochondrialOS=HomosapiensGN=ALDH2PE=1SV=2	P05091
32.0094	32.1656	32.1505	32.1054	31.4923	31.5893	31.723	31.311	+	KO_WT	14	14	5	45.3	45.3	19.1	32.852	0	69.335	35587000000	286	2.70121	0.0272682	0.6116	5.90025	sp|P05141|ADT2_HUMANADP/ATPtranslocase2OS=HomosapiensGN=SLC25A5PE=1SV=7;sp|Q9H0C2|ADT4_HUMANADP/ATPtranslocase4OS=HomosapiensGN=SLC25A31PE=1SV=1	sp|P05141|ADT2_HUMANADP/ATPtranslocase2OS=HomosapiensGN=SLC25A5PE=1SV=7	P05141
25.885	25.6906	25.8989	26.1382	26.8501	26.757	26.7548	26.2779			9	9	9	26.2	26.2	26.2	58.215	0	23.147	811130000	25	1.98907	0.0669144	-0.750688	-4.00671	sp|P05166|PCCB_HUMANPropionyl-CoAcarboxylasebetachain,mitochondrialOS=HomosapiensGN=PCCBPE=1SV=3	sp|P05166|PCCB_HUMANPropionyl-CoAcarboxylasebetachain,mitochondrialOS=HomosapiensGN=PCCBPE=1SV=3	P05166
30.7823	30.9501	30.9692	30.9606	30.9923	30.6974	30.8226	30.8596			18	18	18	59.4	59.4	59.4	36.112	0	256.5	19458000000	229	0.782585	0.343959	0.11698	1.62555	sp|P05198|IF2A_HUMANEukaryotictranslationinitiationfactor2subunit1OS=HomosapiensGN=EIF2S1PE=1SV=3	sp|P05198|IF2A_HUMANEukaryotictranslationinitiationfactor2subunit1OS=HomosapiensGN=EIF2S1PE=1SV=3	P05198
31.8192	32.0618	32.0599	32.033	31.4437	31.18	30.969	31.4248	+	KO_WT	4	3	3	89.5	74.6	74.6	11.514	0	166.94	31020000000	76	2.72706	0.0267437	0.797186	5.97941	sp|P05386|RLA1_HUMAN60SacidicribosomalproteinP1OS=HomosapiensGN=RPLP1PE=1SV=1	sp|P05386|RLA1_HUMAN60SacidicribosomalproteinP1OS=HomosapiensGN=RPLP1PE=1SV=1	P05386
32.999	33.0156	33.0184	33.3798	32.953	33.0631	32.8579	32.97			9	9	8	92.2	92.2	77.4	11.665	0	323.31	87568000000	520	0.751106	0.359741	0.176931	1.56928	sp|P05387|RLA2_HUMAN60SacidicribosomalproteinP2OS=HomosapiensGN=RPLP2PE=1SV=1	sp|P05387|RLA2_HUMAN60SacidicribosomalproteinP2OS=HomosapiensGN=RPLP2PE=1SV=1	P05387
31.9046	31.8604	31.965	32.154	31.9864	32.0136	32.1732	31.8842			11	11	11	53.6	53.6	53.6	34.273	0	247.68	50025000000	396	0.0748011	0.908819	-0.0212107	-0.210238	sp|P05388|RLA0_HUMAN60SacidicribosomalproteinP0OS=HomosapiensGN=RPLP0PE=1SV=1;sp|Q8NHW5|RLA0L_HUMAN60SacidicribosomalproteinP0-likeOS=HomosapiensGN=RPLP0P6PE=5SV=1	sp|P05388|RLA0_HUMAN60SacidicribosomalproteinP0OS=HomosapiensGN=RPLP0PE=1SV=1;sp|Q8NHW5|RLA0L_HUMAN60SacidicribosomalproteinP0-likeOS=HomosapiensGN=RPLP0P6PE=5SV=1	P05388
24.9715	24.6828	24.721	25.0615	24.8439	24.8897	24.6	25.2519			4	4	4	15.1	15.1	15.1	44.395	0	13.943	283320000	28	0.14983	0.822175	-0.0746349	-0.396313	sp|P05423|RPC4_HUMANDNA-directedRNApolymeraseIIIsubunitRPC4OS=HomosapiensGN=POLR3DPE=1SV=2	sp|P05423|RPC4_HUMANDNA-directedRNApolymeraseIIIsubunitRPC4OS=HomosapiensGN=POLR3DPE=1SV=2	P05423
31.338	31.4475	31.2393	31.5515	31.2587	31.1132	31.3681	31.0776			21	21	21	47.5	47.5	47.5	46.836	0	167.57	24425000000	350	0.927841	0.285032	0.208343	1.88527	sp|P05455|LA_HUMANLupusLaproteinOS=HomosapiensGN=SSBPE=1SV=2	sp|P05455|LA_HUMANLupusLaproteinOS=HomosapiensGN=SSBPE=1SV=2	P05455
26.7964	27.0724	26.769	27.0658	26.9731	27.0705	27.1696	26.9477			5	5	5	10.7	10.7	10.7	88.414	0	12.454	1221100000	27	0.283887	0.682545	-0.0711489	-0.691342	sp|P05556|ITB1_HUMANIntegrinbeta-1OS=HomosapiensGN=ITGB1PE=1SV=2	sp|P05556|ITB1_HUMANIntegrinbeta-1OS=HomosapiensGN=ITGB1PE=1SV=2	P05556
25.0495	25.1787	25.189	23.8802	25.2206	25.0739	23.6457	25.3775			2	2	2	8.2	8.2	8.2	21.145	0.00065949	3.2591	370000000	13	0.0465804	0.942649	-0.0801638	-0.134443	sp|P05976|MYL1_HUMANMyosinlightchain1/3,skeletalmuscleisoformOS=HomosapiensGN=MYL1PE=1SV=3;sp|P08590|MYL3_HUMANMyosinlightchain3OS=HomosapiensGN=MYL3PE=1SV=3	sp|P05976|MYL1_HUMANMyosinlightchain1/3,skeletalmuscleisoformOS=HomosapiensGN=MYL1PE=1SV=3;sp|P08590|MYL3_HUMANMyosinlightchain3OS=HomosapiensGN=MYL3PE=1SV=3	P05976
27.7517	27.6103	27.6141	27.6407	27.9879	27.8218	28.0548	27.7381			5	5	5	21	21	21	40.786	0	157.28	2193800000	44	1.62723	0.109426	-0.279016	-3.21518	sp|P06132|DCUP_HUMANUroporphyrinogendecarboxylaseOS=HomosapiensGN=URODPE=1SV=2	sp|P06132|DCUP_HUMANUroporphyrinogendecarboxylaseOS=HomosapiensGN=URODPE=1SV=2	P06132
23.9033	24.7801	24.9073	23.8288	24.8256	23.0411	25.0268	22.946			3	2	2	7.3	5.8	5.8	60.761	0	4.9182	178570000	7	0.315756	0.65408	0.545509	0.756718	sp|P06241|FYN_HUMANTyrosine-proteinkinaseFynOS=HomosapiensGN=FYNPE=1SV=3;sp|P08631|HCK_HUMANTyrosine-proteinkinaseHCKOS=HomosapiensGN=HCKPE=1SV=5	sp|P06241|FYN_HUMANTyrosine-proteinkinaseFynOS=HomosapiensGN=FYNPE=1SV=3	P06241
29.6293	29.4861	29.7834	29.6284	28.3795	28.667	28.574	28.4337	+	KO_WT	10	10	10	27	27	27	48.766	0	91.835	5376700000	132	3.88633	0.0067928	1.11909	10.5877	sp|P06280|AGAL_HUMANAlpha-galactosidaseAOS=HomosapiensGN=GLAPE=1SV=1	sp|P06280|AGAL_HUMANAlpha-galactosidaseAOS=HomosapiensGN=GLAPE=1SV=1	P06280
25.2823	25.0535	25.5087	25.5192	25.2876	23.4611	25.9752	25.9175			5	5	5	12.7	12.7	12.7	85.696	0	25.079	407170000	21	0.103224	0.875425	0.200092	0.283091	sp|P06396|GELS_HUMANGelsolinOS=HomosapiensGN=GSNPE=1SV=1;CON__Q3SX14	sp|P06396|GELS_HUMANGelsolinOS=HomosapiensGN=GSNPE=1SV=1	P06396
24.2391	24.1239	24.0496	23.5198	24.6343	24.6206	24.6577	24.6862	+	KO_WT	6	6	6	8.9	8.9	8.9	106.16	0	10.732	209510000	26	2.27214	0.0474942	-0.751937	-4.69856	sp|P06400|RB_HUMANRetinoblastoma-associatedproteinOS=HomosapiensGN=RB1PE=1SV=2	sp|P06400|RB_HUMANRetinoblastoma-associatedproteinOS=HomosapiensGN=RB1PE=1SV=2	P06400
28.051	28.4528	27.9312	28.2758	28.0009	28.5911	28.3353	28.6899			6	6	6	37.8	37.8	37.8	12.203	0	110.06	3892200000	376	0.351419	0.623688	-0.184367	-0.828297	sp|P06454|PTMA_HUMANProthymosinalphaOS=HomosapiensGN=PTMAPE=1SV=2	sp|P06454|PTMA_HUMANProthymosinalphaOS=HomosapiensGN=PTMAPE=1SV=2	P06454
29.5879	29.6599	29.7027	29.44	29.9754	29.9986	29.8665	30.1513			13	13	11	51.9	51.9	45.5	34.095	0	201.16	9197000000	207	2.02179	0.0637406	-0.397069	-4.08312	sp|P06493|CDK1_HUMANCyclin-dependentkinase1OS=HomosapiensGN=CDK1PE=1SV=3	sp|P06493|CDK1_HUMANCyclin-dependentkinase1OS=HomosapiensGN=CDK1PE=1SV=3	P06493
33.6936	33.5164	33.4562	33.7271	33.4496	33.6321	33.4323	33.6532			23	23	23	65.6	65.6	65.6	56.559	0	323.31	119130000000	675	0.0917596	0.889796	0.0247796	0.254091	sp|P06576|ATPB_HUMANATPsynthasesubunitbeta,mitochondrialOS=HomosapiensGN=ATP5BPE=1SV=3	sp|P06576|ATPB_HUMANATPsynthasesubunitbeta,mitochondrialOS=HomosapiensGN=ATP5BPE=1SV=3	P06576
28.4763	28.4479	28.6342	28.558	28.8196	28.8935	29.1399	28.8665			6	6	6	44.2	44.2	44.2	25.097	0	126.38	4196300000	67	1.98111	0.0674705	-0.38318	-3.98825	sp|P06730|IF4E_HUMANEukaryotictranslationinitiationfactor4EOS=HomosapiensGN=EIF4EPE=1SV=2	sp|P06730|IF4E_HUMANEukaryotictranslationinitiationfactor4EOS=HomosapiensGN=EIF4EPE=1SV=2	P06730
34.3343	34.3178	34.5015	34.6209	34.6732	34.6909	34.7264	34.9821			22	22	19	70	70	57.4	47.168	0	323.31	304310000000	2226	1.29207	0.175143	-0.288095	-2.55359	sp|P06733|ENOA_HUMANAlpha-enolaseOS=HomosapiensGN=ENO1PE=1SV=2;sp|P13929|ENOB_HUMANBeta-enolaseOS=HomosapiensGN=ENO3PE=1SV=4	sp|P06733|ENOA_HUMANAlpha-enolaseOS=HomosapiensGN=ENO1PE=1SV=2	P06733
29.9632	29.906	29.9361	29.8606	30.4312	30.4054	30.3029	30.4337	+	KO_WT	22	22	19	32.2	32.2	28.9	97.147	0	142.17	11309000000	231	4.16096	0.0051466	-0.49243	-12.066	sp|P06737|PYGL_HUMANGlycogenphosphorylase,liverformOS=HomosapiensGN=PYGLPE=1SV=4	sp|P06737|PYGL_HUMANGlycogenphosphorylase,liverformOS=HomosapiensGN=PYGLPE=1SV=4	P06737
30.9732	30.8368	30.9521	30.7901	31.2742	31.2709	31.2367	31.1914	+	KO_WT	17	17	12	43.9	43.9	31.7	63.146	0	323.31	21320000000	304	3.37989	0.0118221	-0.383647	-8.28996	sp|P06744|G6PI_HUMANGlucose-6-phosphateisomeraseOS=HomosapiensGN=GPIPE=1SV=4	sp|P06744|G6PI_HUMANGlucose-6-phosphateisomeraseOS=HomosapiensGN=GPIPE=1SV=4	P06744
32.1402	32.3122	32.1696	32.1328	32.3964	32.3892	32.2694	32.1373			11	11	11	48.3	48.3	48.3	32.575	0	323.31	54909000000	359	0.488069	0.509974	-0.0932401	-1.091	sp|P06748|NPM_HUMANNucleophosminOS=HomosapiensGN=NPM1PE=1SV=2	sp|P06748|NPM_HUMANNucleophosminOS=HomosapiensGN=NPM1PE=1SV=2	P06748
29.0611	28.286	28.3356	28.2961	28.2881	28.2581	28.0658	28.268			6	5	3	20.8	17.3	8.5	32.818	0	19.617	3343900000	100	0.642023	0.414675	0.0859189	1.37337	sp|P06753|TPM3_HUMANTropomyosinalpha-3chainOS=HomosapiensGN=TPM3PE=1SV=1	sp|P06753|TPM3_HUMANTropomyosinalpha-3chainOS=HomosapiensGN=TPM3PE=1SV=1	P06753
26.9108	26.8391	26.8979	26.4779	26.7758	27.2053	26.862	26.9069			8	8	8	18.5	18.5	18.5	60.702	0	28.044	1118100000	35	0.589918	0.442891	-0.199182	-1.27885	sp|P06865|HEXA_HUMANBeta-hexosaminidasesubunitalphaOS=HomosapiensGN=HEXAPE=1SV=2	sp|P06865|HEXA_HUMANBeta-hexosaminidasesubunitalphaOS=HomosapiensGN=HEXAPE=1SV=2	P06865
28.346	28.0076	28.0337	28.4928	28.2353	28.7181	28.4736	29.1787			7	2	2	52.4	7.9	7.9	13.92	0	10.72	3384800000	38	0.845247	0.317649	-0.473376	-1.73748	sp|Q16778|H2B2E_HUMANHistoneH2Btype2-EOS=HomosapiensGN=HIST2H2BEPE=1SV=3;sp|P33778|H2B1B_HUMANHistoneH2Btype1-BOS=HomosapiensGN=HIST1H2BBPE=1SV=2;sp|P23527|H2B1O_HUMANHistoneH2Btype1-OOS=HomosapiensGN=HIST1H2BOPE=1SV=3;sp|P06899|H2B1J_HUMANHistoneH2Btype1-JOS=HomosapiensGN=HIST1H2BJPE=1SV=3;sp|Q8N257|H2B3B_HUMANHistoneH2Btype3-BOS=HomosapiensGN=HIST3H2BBPE=1SV=3;sp|Q6DRA6|H2B2D_HUMANPutativehisto…	sp|Q16778|H2B2E_HUMANHistoneH2Btype2-EOS=HomosapiensGN=HIST2H2BEPE=1SV=3;sp|P33778|H2B1B_HUMANHistoneH2Btype1-BOS=HomosapiensGN=HIST1H2BBPE=1SV=2;sp|P23527|H2B1O_HUMANHistoneH2Btype1-OOS=HomosapiensGN=HIST1H2BOPE=1SV=3;sp|P06899|H2B1J_HUMANHistoneH2Btype1-JOS=HomosapiensGN=HIST1H2BJPE=1SV=3;sp|Q8N257|H2B3B_HUMANHistoneH2Btype3-BOS=HomosapiensGN=HIST3H2BBPE=1SV=3	Q16778
28.7211	28.737	28.8585	28.8106	28.3765	28.5173	28.5204	28.7657			9	9	9	26.8	26.8	26.8	52.948	0	57.885	3842500000	91	1.29931	0.173033	0.257107	2.56732	sp|P07099|HYEP_HUMANEpoxidehydrolase1OS=HomosapiensGN=EPHX1PE=1SV=1	sp|P07099|HYEP_HUMANEpoxidehydrolase1OS=HomosapiensGN=EPHX1PE=1SV=1	P07099
28.7459	28.5585	28.8189	28.982	29.1066	29.0013	29.001	29.5277			4	4	4	50.6	50.6	50.6	10.044	0	21.042	4939000000	58	1.02651	0.252004	-0.372701	-2.06295	sp|P07108|ACBP_HUMANAcyl-CoA-bindingproteinOS=HomosapiensGN=DBIPE=1SV=2	sp|P07108|ACBP_HUMANAcyl-CoA-bindingproteinOS=HomosapiensGN=DBIPE=1SV=2	P07108
33.8893	33.6454	33.7958	33.7682	33.8255	33.7311	33.8914	33.8531			16	15	15	54.5	50.9	50.9	36.638	0	323.31	139380000000	522	0.761166	0.354554	-0.0888262	-1.58727	sp|P07195|LDHB_HUMANL-lactatedehydrogenaseBchainOS=HomosapiensGN=LDHBPE=1SV=2;sp|Q6ZMR3|LDH6A_HUMANL-lactatedehydrogenaseA-like6AOS=HomosapiensGN=LDHAL6APE=2SV=1	sp|P07195|LDHB_HUMANL-lactatedehydrogenaseBchainOS=HomosapiensGN=LDHBPE=1SV=2	P07195
28.4003	28.3771	28.6643	28.5127	29.0845	29.1405	29.0983	28.8525	+	KO_WT	11	10	10	18.1	17.1	17.1	102.47	0	171.6	5053900000	86	2.41658	0.0397799	-0.525932	-5.08078	sp|P07197|NFM_HUMANNeurofilamentmediumpolypeptideOS=HomosapiensGN=NEFMPE=1SV=3	sp|P07197|NFM_HUMANNeurofilamentmediumpolypeptideOS=HomosapiensGN=NEFMPE=1SV=3	P07197
26.7397	26.8578	27.0255	26.771	27.0922	26.8257	26.8817	26.5149			8	8	8	55.7	55.7	55.7	22.088	0	26.326	1123500000	30	0.136151	0.838079	0.056155	0.363798	sp|P07203|GPX1_HUMANGlutathioneperoxidase1OS=HomosapiensGN=GPX1PE=1SV=4	sp|P07203|GPX1_HUMANGlutathioneperoxidase1OS=HomosapiensGN=GPX1PE=1SV=4	P07203
31.7889	32.1126	31.8794	31.9942	31.6148	31.3886	31.5456	31.4404	+	KO_WT	25	25	25	59.4	59.4	59.4	57.116	0	323.31	34575000000	497	2.7444	0.0261817	0.498026	6.03298	sp|P07237|PDIA1_HUMANProteindisulfide-isomeraseOS=HomosapiensGN=P4HBPE=1SV=3	sp|P07237|PDIA1_HUMANProteindisulfide-isomeraseOS=HomosapiensGN=P4HBPE=1SV=3	P07237
28.2843	28.2534	28.3119	28.2583	27.0554	26.7071	27.0182	26.7247	+	KO_WT	4	4	4	20.6	20.6	20.6	20.863	0	10.494	2032500000	46	4.24873	0.00482066	1.39818	12.578	sp|P07305|H10_HUMANHistoneH1.0OS=HomosapiensGN=H1F0PE=1SV=3	sp|P07305|H10_HUMANHistoneH1.0OS=HomosapiensGN=H1F0PE=1SV=3	P07305
26.2808	26.5389	26.4356	26.5582	26.6695	26.3225	26.3947	26.4165			4	4	4	42.4	42.4	42.4	11.261	0	8.5355	837420000	14	0.255819	0.709346	0.0600659	0.632491	sp|P07311|ACYP1_HUMANAcylphosphatase-1OS=HomosapiensGN=ACYP1PE=1SV=2	sp|P07311|ACYP1_HUMANAcylphosphatase-1OS=HomosapiensGN=ACYP1PE=1SV=2	P07311
28.244	28.1826	28.2332	28.2575	28.0549	28.0494	28.041	28.0507	+	KO_WT	10	10	10	31.3	31.3	31.3	44.552	0	33.223	2687600000	90	3.62546	0.00917022	0.175445	9.34053	sp|P07339|CATD_HUMANCathepsinDOS=HomosapiensGN=CTSDPE=1SV=1	sp|P07339|CATD_HUMANCathepsinDOS=HomosapiensGN=CTSDPE=1SV=1	P07339
30.4294	30.3905	30.3849	30.3811	30.3806	30.1947	30.318	30.4014			14	14	14	46.3	46.3	46.3	38.604	0	244.31	12600000000	135	0.505229	0.49823	0.0618404	1.12301	sp|P07355|ANXA2_HUMANAnnexinA2OS=HomosapiensGN=ANXA2PE=1SV=2;sp|A6NMY6|AXA2L_HUMANPutativeannexinA2-likeproteinOS=HomosapiensGN=ANXA2P2PE=5SV=2	sp|P07355|ANXA2_HUMANAnnexinA2OS=HomosapiensGN=ANXA2PE=1SV=2;sp|A6NMY6|AXA2L_HUMANPutativeannexinA2-likeproteinOS=HomosapiensGN=ANXA2P2PE=5SV=2	P07355
27.3891	27.3679	27.5421	27.3947	28.1796	28.1479	28.1629	28.1491	+	KO_WT	12	12	12	17.2	17.2	17.2	81.889	0	42.256	2226300000	44	4.72173	0.00293881	-0.724971	-15.7135	sp|P07384|CAN1_HUMANCalpain-1catalyticsubunitOS=HomosapiensGN=CAPN1PE=1SV=1	sp|P07384|CAN1_HUMANCalpain-1catalyticsubunitOS=HomosapiensGN=CAPN1PE=1SV=1	P07384
33.4937	33.2393	33.3429	33.3784	33.9609	33.9037	33.7775	34.1913	+	KO_WT	21	4	4	61.5	16	16	49.67	0	227.98	155450000000	525	2.69939	0.0272682	-0.63809	-5.89472	sp|P07437|TBB5_HUMANTubulinbetachainOS=HomosapiensGN=TUBBPE=1SV=2;sp|A6NNZ2|TBB8B_HUMANTubulinbeta-8chainBOS=HomosapiensPE=1SV=1;sp|A6NKZ8|YI016_HUMANPutativetubulinbetachain-likeproteinENSP00000290377OS=HomosapiensPE=5SV=2;sp|Q9H4B7|TBB1_HUMANTubulinbeta-1chainOS=HomosapiensGN=TUBB1PE=1SV=1;CON__ENSEMBL:ENSBTAP00000025008	sp|P07437|TBB5_HUMANTubulinbetachainOS=HomosapiensGN=TUBBPE=1SV=2	P07437
27.0376	27.4845	27.1325	27.1807	27.5822	27.6647	27.6129	27.5432			7	7	7	13.4	13.4	13.4	58.112	0	12.868	1694100000	44	1.73934	0.0931133	-0.334855	-3.45066	sp|P07602|SAP_HUMANProactivatorpolypeptideOS=HomosapiensGN=PSAPPE=1SV=2	sp|P07602|SAP_HUMANProactivatorpolypeptideOS=HomosapiensGN=PSAPPE=1SV=2	P07602
27.0134	27.1469	27.2069	27.2021	27.4202	27.7107	27.6576	27.1394			8	8	8	17.4	17.4	17.4	63.111	0	24.23	1544300000	56	0.942274	0.281196	-0.29671	-1.91116	sp|P07686|HEXB_HUMANBeta-hexosaminidasesubunitbetaOS=HomosapiensGN=HEXBPE=1SV=3	sp|P07686|HEXB_HUMANBeta-hexosaminidasesubunitbetaOS=HomosapiensGN=HEXBPE=1SV=3	P07686
32.7472	32.7037	32.9026	32.8085	32.846	32.7603	32.6823	32.7873			8	8	8	69.3	69.3	69.3	15.054	0	59.046	71246000000	365	0.228804	0.737581	0.0359999	0.574565	sp|P07737|PROF1_HUMANProfilin-1OS=HomosapiensGN=PFN1PE=1SV=2;CON__P02584	sp|P07737|PROF1_HUMANProfilin-1OS=HomosapiensGN=PFN1PE=1SV=2	P07737
24.778	24.4654	24.4828	25.012	24.7924	25.2626	25.1187	23.4322			3	3	3	20.8	20.8	20.8	30.005	0	13.617	280540000	18	0.00122903	0.998662	0.00192451	0.0037222	sp|P07738|PMGE_HUMANBisphosphoglyceratemutaseOS=HomosapiensGN=BPGMPE=1SV=2	sp|P07738|PMGE_HUMANBisphosphoglyceratemutaseOS=HomosapiensGN=BPGMPE=1SV=2	P07738
30.2085	30.0115	30.3581	30.2	30.5122	30.2141	30.3188	30.2807			9	9	9	70	70	70	19.608	0	323.31	11832000000	117	0.57585	0.451674	-0.141598	-1.25317	sp|P07741|APT_HUMANAdeninephosphoribosyltransferaseOS=HomosapiensGN=APRTPE=1SV=2	sp|P07741|APT_HUMANAdeninephosphoribosyltransferaseOS=HomosapiensGN=APRTPE=1SV=2	P07741
32.5928	32.5329	32.6605	32.7684	32.1368	32.1037	32.2159	32.1757	+	KO_WT	53	53	53	43.5	43.5	43.5	170.59	0	323.31	56068000000	687	3.24966	0.0139005	0.495923	7.77656	sp|P07814|SYEP_HUMANBifunctionalaminoacyl-tRNAsynthetaseOS=HomosapiensGN=EPRSPE=1SV=5	sp|P07814|SYEP_HUMANBifunctionalaminoacyl-tRNAsynthetaseOS=HomosapiensGN=EPRSPE=1SV=5	P07814
25.8408	25.6233	25.6202	25.5554	26.1014	25.9717	25.9015	26.0488	+	KO_WT	2	2	2	9.4	9.4	9.4	37.821	0	11.193	567550000	19	3.14468	0.0156809	-0.406197	-7.38313	sp|P07858|CATB_HUMANCathepsinBOS=HomosapiensGN=CTSBPE=1SV=3	sp|P07858|CATB_HUMANCathepsinBOS=HomosapiensGN=CTSBPE=1SV=3	P07858
33.9819	33.9205	34.0223	34.0225	33.885	33.3823	33.6601	33.887			36	23	22	56.6	40	39.1	84.659	0	323.31	154020000000	1104	0.976712	0.271041	0.284842	1.97307	sp|P07900|HS90A_HUMANHeatshockproteinHSP90-alphaOS=HomosapiensGN=HSP90AA1PE=1SV=5;sp|Q14568|HS902_HUMANPutativeheatshockproteinHSP90-alphaA2OS=HomosapiensGN=HSP90AA2PE=1SV=2;sp|Q58FG0|HS905_HUMANPutativeheatshockproteinHSP90-alphaA5OS=HomosapiensGN=HSP90AA5PPE=1SV=1	sp|P07900|HS90A_HUMANHeatshockproteinHSP90-alphaOS=HomosapiensGN=HSP90AA1PE=1SV=5	P07900
32.885	33.4174	33.0844	33.1304	33.0274	32.9994	32.8982	32.728			13	13	13	42.8	42.8	42.8	33.67	0	323.31	111940000000	651	1.2707	0.180486	0.297508	2.51322	sp|P07910|HNRPC_HUMANHeterogeneousnuclearribonucleoproteinsC1/C2OS=HomosapiensGN=HNRNPCPE=1SV=4;sp|O60812|HNRCL_HUMANHeterogeneousnuclearribonucleoproteinC-like1OS=HomosapiensGN=HNRNPCL1PE=1SV=1	sp|P07910|HNRPC_HUMANHeterogeneousnuclearribonucleoproteinsC1/C2OS=HomosapiensGN=HNRNPCPE=1SV=4;sp|O60812|HNRCL_HUMANHeterogeneousnuclearribonucleoproteinC-like1OS=HomosapiensGN=HNRNPCL1PE=1SV=1	P07910
29.8277	28.9572	28.907	29.2323	29.9344	29.8622	29.5436	30.729			2	2	2	27.5	27.5	27.5	10.739	0	179.66	9739600000	61	1.6096	0.112025	-0.985114	-3.17885	sp|P07919|QCR6_HUMANCytochromeb-c1complexsubunit6,mitochondrialOS=HomosapiensGN=UQCRHPE=1SV=2	sp|P07919|QCR6_HUMANCytochromeb-c1complexsubunit6,mitochondrialOS=HomosapiensGN=UQCRHPE=1SV=2	P07919
26.4082	26.1777	26.2613	26.2857	26.312	26.4833	26.5889	26.7033			7	7	7	5.3	5.3	5.3	198.04	0	29.985	1014000000	31	1.39239	0.150333	-0.280338	-2.74574	sp|P07942|LAMB1_HUMANLamininsubunitbeta-1OS=HomosapiensGN=LAMB1PE=1SV=2	sp|P07942|LAMB1_HUMANLamininsubunitbeta-1OS=HomosapiensGN=LAMB1PE=1SV=2	P07942
27.4904	28.2703	28.0002	27.5225	27.2608	27.4409	27.7273	27.9233			5	5	3	15.8	15.8	12	60.801	0	8.4602	2023800000	27	0.63312	0.419441	0.342957	1.35727	sp|P07947|YES_HUMANTyrosine-proteinkinaseYesOS=HomosapiensGN=YES1PE=1SV=3	sp|P07947|YES_HUMANTyrosine-proteinkinaseYesOS=HomosapiensGN=YES1PE=1SV=3	P07947
24.6628	24.5706	24.8113	25.4518	24.6108	24.5942	24.3943	23.4941			5	4	4	13.3	11.7	11.7	58.573	0	5.6318	156340000	7	0.855189	0.313929	0.671273	1.75524	sp|P07948|LYN_HUMANTyrosine-proteinkinaseLynOS=HomosapiensGN=LYNPE=1SV=3	sp|P07948|LYN_HUMANTyrosine-proteinkinaseLynOS=HomosapiensGN=LYNPE=1SV=3	P07948
29.7832	29.7309	29.7613	29.9673	29.1779	29.4095	29.22	29.4296	+	KO_WT	9	9	9	33.9	33.9	33.9	54.636	0	184.34	7443300000	144	2.45777	0.0381293	0.510598	5.19371	sp|P07954|FUMH_HUMANFumaratehydratase,mitochondrialOS=HomosapiensGN=FHPE=1SV=3	sp|P07954|FUMH_HUMANFumaratehydratase,mitochondrialOS=HomosapiensGN=FHPE=1SV=3	P07954
25.0252	24.483	24.9698	25.005	25.143	24.9838	24.9003	25.3094			2	2	2	5.5	5.5	5.5	80.692	0	8.9909	307720000	22	0.710716	0.37824	-0.264848	-1.49696	sp|P08047|SP1_HUMANTranscriptionfactorSp1OS=HomosapiensGN=SP1PE=1SV=3	sp|P08047|SP1_HUMANTranscriptionfactorSp1OS=HomosapiensGN=SP1PE=1SV=3	P08047
23.9519	23.7542	24.1503	23.4639	24.2588	24.4212	24.0397	23.8911			5	5	4	4.4	4.4	3.6	154.79	0	5.1552	113280000	12	0.811439	0.331432	-0.363225	-1.67709	sp|P08069|IGF1R_HUMANInsulin-likegrowthfactor1receptorOS=HomosapiensGN=IGF1RPE=1SV=1	sp|P08069|IGF1R_HUMANInsulin-likegrowthfactor1receptorOS=HomosapiensGN=IGF1RPE=1SV=1	P08069
35.5318	35.2693	35.4913	35.5516	35.2555	35.1258	35.0633	35.4265			39	39	24	73.9	73.9	42.7	70.051	0	323.31	414460000000	1772	0.905221	0.292517	0.219658	1.84473	sp|P08107|HSP71_HUMANHeatshock70kDaprotein1A/1BOS=HomosapiensGN=HSPA1APE=1SV=5	sp|P08107|HSP71_HUMANHeatshock70kDaprotein1A/1BOS=HomosapiensGN=HSPA1APE=1SV=5	P08107
31.1867	31.1735	31.1825	31.2293	31.5646	31.392	31.553	31.537	+	KO_WT	24	24	24	41	41	41	75.872	0	245.9	27185000000	326	2.84606	0.0225708	-0.316547	-6.35487	sp|P08133|ANXA6_HUMANAnnexinA6OS=HomosapiensGN=ANXA6PE=1SV=3	sp|P08133|ANXA6_HUMANAnnexinA6OS=HomosapiensGN=ANXA6PE=1SV=3	P08133
30.5744	30.6028	30.5499	30.5483	30.1892	30.2526	30.0359	29.9622	+	KO_WT	20	20	20	36	36	36	67.993	0	212.88	12390000000	221	2.62153	0.0296116	0.456991	5.66137	sp|P08195|4F2_HUMAN4F2cell-surfaceantigenheavychainOS=HomosapiensGN=SLC3A2PE=1SV=3	sp|P08195|4F2_HUMAN4F2cell-surfaceantigenheavychainOS=HomosapiensGN=SLC3A2PE=1SV=3	P08195
29.2298	29.0354	29.1595	29.2616	29.2575	29.219	29.3532	29.398			17	17	15	32.1	32.1	29.7	85.182	0	109.11	5905300000	178	1.05007	0.244283	-0.154761	-2.10567	sp|P08237|K6PF_HUMAN6-phosphofructokinase,muscletypeOS=HomosapiensGN=PFKMPE=1SV=2	sp|P08237|K6PF_HUMAN6-phosphofructokinase,muscletypeOS=HomosapiensGN=PFKMPE=1SV=2	P08237
34.846	34.9278	34.9904	35.0575	35.2148	34.9823	35.1803	35.2765			38	38	22	58.8	58.8	38.1	83.263	0	323.31	354520000000	2315	1.04996	0.244283	-0.171566	-2.10546	sp|P08238|HS90B_HUMANHeatshockproteinHSP90-betaOS=HomosapiensGN=HSP90AB1PE=1SV=4;sp|Q58FF7|H90B3_HUMANPutativeheatshockproteinHSP90-beta-3OS=HomosapiensGN=HSP90AB3PPE=5SV=1	sp|P08238|HS90B_HUMANHeatshockproteinHSP90-betaOS=HomosapiensGN=HSP90AB1PE=1SV=4	P08238
28.5142	28.5711	28.67	28.5819	27.783	28.1311	27.7503	28.068	+	KO_WT	11	11	11	21.8	21.8	21.8	69.81	0	148.95	3222000000	86	2.64122	0.0291052	0.674584	5.71968	sp|P08240|SRPR_HUMANSignalrecognitionparticlereceptorsubunitalphaOS=HomosapiensGN=SRPRPE=1SV=2	sp|P08240|SRPR_HUMANSignalrecognitionparticlereceptorsubunitalphaOS=HomosapiensGN=SRPRPE=1SV=2	P08240
30.4764	30.233	30.4964	30.5025	29.7451	29.8731	29.7273	29.9771	+	KO_WT	16	16	16	38.1	38.1	38.1	64.369	0	92.415	10711000000	217	2.63608	0.0293586	0.579949	5.70443	sp|P08243|ASNS_HUMANAsparaginesynthetase[glutamine-hydrolyzing]OS=HomosapiensGN=ASNSPE=1SV=4	sp|P08243|ASNS_HUMANAsparaginesynthetase[glutamine-hydrolyzing]OS=HomosapiensGN=ASNSPE=1SV=4	P08243
26.0845	25.8087	25.8321	26.1907	26.5193	26.2999	25.975	26.2565			5	5	5	13	13	13	39.33	0	7.52	675710000	20	0.93529	0.283033	-0.318847	-1.89863	sp|P08397|HEM3_HUMANPorphobilinogendeaminaseOS=HomosapiensGN=HMBSPE=1SV=2	sp|P08397|HEM3_HUMANPorphobilinogendeaminaseOS=HomosapiensGN=HMBSPE=1SV=2	P08397
30.1101	30.1509	30.021	30.0868	30.0711	30.1409	30.04	29.9123			14	14	14	41.8	41.8	41.8	43.295	0	160.31	10402000000	181	0.286989	0.680125	0.0451495	0.69777	sp|P08559|ODPA_HUMANPyruvatedehydrogenaseE1componentsubunitalpha,somaticform,mitochondrialOS=HomosapiensGN=PDHA1PE=1SV=3;sp|P29803|ODPAT_HUMANPyruvatedehydrogenaseE1componentsubunitalpha,testis-specificform,mitochondrialOS=HomosapiensGN=PDHA2PE=1SV=1	sp|P08559|ODPA_HUMANPyruvatedehydrogenaseE1componentsubunitalpha,somaticform,mitochondrialOS=HomosapiensGN=PDHA1PE=1SV=3	P08559
28.3258	28.2339	28.2105	28.3388	28.9269	29.0877	28.973	28.9135	+	KO_WT	5	5	5	22.2	22.2	22.2	35.422	0	66.29	4004300000	74	4.22869	0.00485269	-0.714185	-12.4594	sp|P08574|CY1_HUMANCytochromec1,hemeprotein,mitochondrialOS=HomosapiensGN=CYC1PE=1SV=3	sp|P08574|CY1_HUMANCytochromec1,hemeprotein,mitochondrialOS=HomosapiensGN=CYC1PE=1SV=3	P08574
26.9419	26.8703	26.909	26.9798	26.9526	27.0617	27.2077	26.8675			5	4	4	23.6	20	20	25.486	0	22.013	1232600000	48	0.508415	0.496502	-0.102679	-1.12894	sp|P08579|RU2B_HUMANU2smallnuclearribonucleoproteinB''OS=HomosapiensGN=SNRPB2PE=1SV=1	sp|P08579|RU2B_HUMANU2smallnuclearribonucleoproteinB''OS=HomosapiensGN=SNRPB2PE=1SV=1	P08579
29.4917	29.7686	29.6009	29.6629	29.5895	29.5656	29.6284	29.3208			12	12	12	32	32	32	51.556	0	51.852	7462400000	142	0.793769	0.338889	0.151418	1.64553	sp|P08621|RU17_HUMANU1smallnuclearribonucleoprotein70kDaOS=HomosapiensGN=SNRNP70PE=1SV=2	sp|P08621|RU17_HUMANU1smallnuclearribonucleoprotein70kDaOS=HomosapiensGN=SNRNP70PE=1SV=2	P08621
34.2734	34.7686	34.3585	34.3143	33.3623	33.2858	33.3597	32.9638	+	KO_WT	32	32	30	71.5	71.5	67.8	53.651	0	323.31	199710000000	809	3.17748	0.0154648	1.23758	7.50417	sp|P08670|VIME_HUMANVimentinOS=HomosapiensGN=VIMPE=1SV=4;sp|P17661|DESM_HUMANDesminOS=HomosapiensGN=DESPE=1SV=3;sp|P41219|PERI_HUMANPeripherinOS=HomosapiensGN=PRPHPE=1SV=2;sp|P12036|NFH_HUMANNeurofilamentheavypolypeptideOS=HomosapiensGN=NEFHPE=1SV=4	sp|P08670|VIME_HUMANVimentinOS=HomosapiensGN=VIMPE=1SV=4	P08670
30.2015	30.4562	30.1986	30.4347	29.8961	30.166	30.2763	30.4633			5	5	5	49.6	49.6	49.6	15.55	0	208.7	12665000000	100	0.461319	0.529505	0.162715	1.04073	sp|P0CW22|RS17L_HUMAN40SribosomalproteinS17-likeOS=HomosapiensGN=RPS17LPE=3SV=1;sp|P08708|RS17_HUMAN40SribosomalproteinS17OS=HomosapiensGN=RPS17PE=1SV=2	sp|P0CW22|RS17L_HUMAN40SribosomalproteinS17-likeOS=HomosapiensGN=RPS17LPE=3SV=1;sp|P08708|RS17_HUMAN40SribosomalproteinS17OS=HomosapiensGN=RPS17PE=1SV=2	P0CW22
25.8893	26.5953	26.2723	26.1541	26.2038	26.139	25.9515	25.4524			8	4	4	27.7	15	15	40.532	0	10.741	666730000	22	0.857961	0.312368	0.403936	1.7602	sp|P08754|GNAI3_HUMANGuaninenucleotide-bindingproteinG(k)subunitalphaOS=HomosapiensGN=GNAI3PE=1SV=3	sp|P08754|GNAI3_HUMANGuaninenucleotide-bindingproteinG(k)subunitalphaOS=HomosapiensGN=GNAI3PE=1SV=3	P08754
31.4469	31.4454	31.5629	31.5124	31.7331	31.6969	31.5886	31.6003			14	14	14	52.2	52.2	52.2	35.936	0	225.47	29679000000	246	1.47287	0.134313	-0.147768	-2.90329	sp|P08758|ANXA5_HUMANAnnexinA5OS=HomosapiensGN=ANXA5PE=1SV=2	sp|P08758|ANXA5_HUMANAnnexinA5OS=HomosapiensGN=ANXA5PE=1SV=2	P08758
33.2759	33.1891	33.2416	33.3485	33.2378	33.1776	33.1505	33.4538			16	16	16	62.4	62.4	62.4	32.854	0	323.31	95759000000	383	0.01797	0.97768	0.00482496	0.0534186	sp|P08865|RSSA_HUMAN40SribosomalproteinSAOS=HomosapiensGN=RPSAPE=1SV=4	sp|P08865|RSSA_HUMAN40SribosomalproteinSAOS=HomosapiensGN=RPSAPE=1SV=4	P08865
27.5007	27.3447	27.3629	27.5087	27.3982	27.6268	27.2072	27.709			5	5	5	19.8	19.8	19.8	38.632	0	17.784	1687800000	46	0.224577	0.742055	-0.079888	-0.565378	sp|P09001|RM03_HUMAN39SribosomalproteinL3,mitochondrialOS=HomosapiensGN=MRPL3PE=1SV=1	sp|P09001|RM03_HUMAN39SribosomalproteinL3,mitochondrialOS=HomosapiensGN=MRPL3PE=1SV=1	P09001
29.2035	29.1332	29.3128	29.5856	29.2372	29.5468	29.2047	29.1989			9	9	8	41.1	41.1	38.3	31.279	0	60.761	6010600000	65	0.117014	0.858728	0.0469837	0.317336	sp|P09012|SNRPA_HUMANU1smallnuclearribonucleoproteinAOS=HomosapiensGN=SNRPAPE=1SV=3	sp|P09012|SNRPA_HUMANU1smallnuclearribonucleoproteinAOS=HomosapiensGN=SNRPAPE=1SV=3	P09012
28.242	28.0821	28.1326	28.1738	28.6309	28.8181	28.7696	29.2019	+	KO_WT	11	8	8	42.9	30.2	30.2	47.268	0	122.8	4018900000	90	2.37196	0.0416997	-0.725634	-4.96042	sp|P09104|ENOG_HUMANGamma-enolaseOS=HomosapiensGN=ENO2PE=1SV=3	sp|P09104|ENOG_HUMANGamma-enolaseOS=HomosapiensGN=ENO2PE=1SV=3	P09104
27.589	27.3805	27.6252	27.7114	27.0525	27.5029	27.3119	27.6953			7	7	7	29	29	29	44.292	0	44.077	1745000000	38	0.438107	0.548631	0.181722	0.996713	sp|P09110|THIK_HUMAN3-ketoacyl-CoAthiolase,peroxisomalOS=HomosapiensGN=ACAA1PE=1SV=2	sp|P09110|THIK_HUMAN3-ketoacyl-CoAthiolase,peroxisomalOS=HomosapiensGN=ACAA1PE=1SV=2	P09110
24.2962	22.3361	26.145	24.7168	26.2859	26.192	26.6501	26.1526			3	3	3	26.4	26.4	26.4	16.156	0	9.6759	694580000	12	1.01675	0.255349	-1.92079	-2.04531	sp|P09132|SRP19_HUMANSignalrecognitionparticle19kDaproteinOS=HomosapiensGN=SRP19PE=1SV=3	sp|P09132|SRP19_HUMANSignalrecognitionparticle19kDaproteinOS=HomosapiensGN=SRP19PE=1SV=3	P09132
31.9396	32.1303	32.2031	32.0317	32.5973	32.8914	32.7329	32.6221	+	KO_WT	7	7	7	50	50	50	23.356	0	323.31	63920000000	219	2.91595	0.0207987	-0.589259	-6.58413	sp|P09211|GSTP1_HUMANGlutathioneS-transferasePOS=HomosapiensGN=GSTP1PE=1SV=2	sp|P09211|GSTP1_HUMANGlutathioneS-transferasePOS=HomosapiensGN=GSTP1PE=1SV=2	P09211
28.6161	28.4819	28.4813	28.7808	28.7545	29.1542	28.5713	28.3547			2	2	2	18.9	18.9	18.9	17.394	0	35.791	3915200000	58	0.234211	0.730988	-0.127353	-0.586268	sp|P09234|RU1C_HUMANU1smallnuclearribonucleoproteinCOS=HomosapiensGN=SNRPCPE=1SV=1	sp|P09234|RU1C_HUMANU1smallnuclearribonucleoproteinCOS=HomosapiensGN=SNRPCPE=1SV=1	P09234
23.7166	23.7613	24.2637	24.1755	24.8731	24.9467	24.8698	24.9829	+	KO_WT	3	3	3	30.4	30.4	30.4	14.716	0	15.612	181450000	12	2.84922	0.0225181	-0.851273	-6.3651	sp|P09382|LEG1_HUMANGalectin-1OS=HomosapiensGN=LGALS1PE=1SV=2	sp|P09382|LEG1_HUMANGalectin-1OS=HomosapiensGN=LGALS1PE=1SV=2	P09382
27.6274	26.8634	27.1304	27.3871	27.3264	27.0916	27.1118	27.4237			8	8	8	52	52	52	25.789	0	37.654	1490200000	37	0.288296	0.678481	-0.111407	-0.700474	sp|P09417|DHPR_HUMANDihydropteridinereductaseOS=HomosapiensGN=QDPRPE=1SV=2	sp|P09417|DHPR_HUMANDihydropteridinereductaseOS=HomosapiensGN=QDPRPE=1SV=2	P09417
29.931	29.9844	30.1517	30.147	30.4778	30.241	30.6759	30.4243			8	8	7	31.2	31.2	25.6	24.893	0	177.33	12296000000	196	1.58211	0.116459	-0.360399	-3.1226	sp|P09429|HMGB1_HUMANHighmobilitygroupproteinB1OS=HomosapiensGN=HMGB1PE=1SV=3;sp|B2RPK0|HGB1A_HUMANPutativehighmobilitygroupproteinB1-like1OS=HomosapiensGN=HMGB1P1PE=5SV=1;sp|P23497|SP100_HUMANNuclearautoantigenSp-100OS=HomosapiensGN=SP100PE=1SV=3	sp|P09429|HMGB1_HUMANHighmobilitygroupproteinB1OS=HomosapiensGN=HMGB1PE=1SV=3;sp|B2RPK0|HGB1A_HUMANPutativehighmobilitygroupproteinB1-like1OS=HomosapiensGN=HMGB1P1PE=5SV=1	P09429
23.303	24.6244	22.8896	23.9227	25.472	25.7528	25.5683	25.6383			6	4	3	25.7	16.5	12	32.708	0	8.531	354810000	11	2.07199	0.0603721	-1.79561	-4.20209	sp|P09493|TPM1_HUMANTropomyosinalpha-1chainOS=HomosapiensGN=TPM1PE=1SV=2	sp|P09493|TPM1_HUMANTropomyosinalpha-1chainOS=HomosapiensGN=TPM1PE=1SV=2	P09493
27.4782	28.1061	27.4845	27.4402	27.6456	27.1785	27.6362	27.0279			4	4	4	13.3	13.3	13.3	27.076	0	4.0589	1778900000	18	0.532856	0.478851	0.304864	1.17421	sp|P09496|CLCA_HUMANClathrinlightchainAOS=HomosapiensGN=CLTAPE=1SV=1	sp|P09496|CLCA_HUMANClathrinlightchainAOS=HomosapiensGN=CLTAPE=1SV=1	P09496
24.7814	24.8096	24.778	24.8426	25.4128	24.6389	24.8409	23.5313			3	3	3	11.4	11.4	11.4	25.19	0	4.5932	271790000	17	0.167527	0.802773	0.204069	0.437584	sp|P09497|CLCB_HUMANClathrinlightchainBOS=HomosapiensGN=CLTBPE=1SV=1	sp|P09497|CLCB_HUMANClathrinlightchainBOS=HomosapiensGN=CLTBPE=1SV=1	P09497
26.5383	26.1416	26.1147	26.1106	25.8777	26.014	25.8139	26.2165			3	3	3	11	11	11	35.882	0	15.235	708280000	22	0.624674	0.422944	0.141784	1.34199	sp|P09525|ANXA4_HUMANAnnexinA4OS=HomosapiensGN=ANXA4PE=1SV=4	sp|P09525|ANXA4_HUMANAnnexinA4OS=HomosapiensGN=ANXA4PE=1SV=4	P09525
28.0329	28.0747	27.9694	27.9328	28.1963	28.5001	28.4113	28.387			7	7	7	19.7	19.7	19.7	47.578	0	130.7	2843600000	68	2.21845	0.0509331	-0.381356	-4.56176	sp|P09543|CN37_HUMAN2',3'-cyclic-nucleotide3'-phosphodiesteraseOS=HomosapiensGN=CNPPE=1SV=2	sp|P09543|CN37_HUMAN2',3'-cyclic-nucleotide3'-phosphodiesteraseOS=HomosapiensGN=CNPPE=1SV=2	P09543
25.8421	26.016	25.9384	25.735	24.9148	25.0802	24.9301	25.1099	+	KO_WT	5	5	5	25.3	25.3	25.3	32.818	0	9.4511	480580000	22	3.69425	0.00875259	0.887727	9.65562	sp|P09601|HMOX1_HUMANHemeoxygenase1OS=HomosapiensGN=HMOX1PE=1SV=1	sp|P09601|HMOX1_HUMANHemeoxygenase1OS=HomosapiensGN=HMOX1PE=1SV=1	P09601
30.087	30.2026	30.1495	30.2382	30.0654	29.9255	30.3042	29.8603			10	10	10	24.8	24.8	24.8	54.177	0	83.256	10698000000	159	0.621156	0.425254	0.157919	1.33561	sp|P09622|DLDH_HUMANDihydrolipoyldehydrogenase,mitochondrialOS=HomosapiensGN=DLDPE=1SV=2	sp|P09622|DLDH_HUMANDihydrolipoyldehydrogenase,mitochondrialOS=HomosapiensGN=DLDPE=1SV=2	P09622
33.1202	33.3308	33.0491	33.3044	32.6647	33.0622	32.8204	33.1711			15	15	14	51.9	51.9	51.9	38.746	0	323.31	117580000000	707	0.949193	0.280226	0.298514	1.92359	sp|P09651|ROA1_HUMANHeterogeneousnuclearribonucleoproteinA1OS=HomosapiensGN=HNRNPA1PE=1SV=5;sp|Q32P51|RA1L2_HUMANHeterogeneousnuclearribonucleoproteinA1-like2OS=HomosapiensGN=HNRNPA1L2PE=2SV=2	sp|P09651|ROA1_HUMANHeterogeneousnuclearribonucleoproteinA1OS=HomosapiensGN=HNRNPA1PE=1SV=5;sp|Q32P51|RA1L2_HUMANHeterogeneousnuclearribonucleoproteinA1-like2OS=HomosapiensGN=HNRNPA1L2PE=2SV=2	P09651
29.8782	30.3282	30.1046	29.997	30.068	29.8523	29.9147	29.815			10	10	10	56.5	56.5	56.5	28.415	0	260.48	9933600000	156	1.1011	0.228828	0.230747	2.19862	sp|P09661|RU2A_HUMANU2smallnuclearribonucleoproteinA'OS=HomosapiensGN=SNRPA1PE=1SV=2	sp|P09661|RU2A_HUMANU2smallnuclearribonucleoproteinA'OS=HomosapiensGN=SNRPA1PE=1SV=2	P09661
26.0159	24.7633	26.702	26.4447	26.1064	25.7663	26.5895	23.5902			2	2	2	20	20	20	8.7813	0.0076336	1.674	628570000	6	0.189994	0.779442	0.456917	0.488807	sp|P09669|COX6C_HUMANCytochromecoxidasesubunit6COS=HomosapiensGN=COX6CPE=1SV=2	sp|P09669|COX6C_HUMANCytochromecoxidasesubunit6COS=HomosapiensGN=COX6CPE=1SV=2	P09669
33.4832	33.495	33.4791	33.6103	33.272	33.2189	33.2664	33.2462	+	KO_WT	51	51	51	49.1	49.1	49.1	113.08	0	323.31	108620000000	1359	3.15346	0.0156113	0.277251	7.41535	sp|P09874|PARP1_HUMANPoly[ADP-ribose]polymerase1OS=HomosapiensGN=PARP1PE=1SV=4	sp|P09874|PARP1_HUMANPoly[ADP-ribose]polymerase1OS=HomosapiensGN=PARP1PE=1SV=4	P09874
28.434	28.2232	28.491	28.5446	28.704	28.8447	28.7391	28.9706			18	18	18	18.2	18.2	18.2	165.91	0	77.023	4510000000	96	1.81459	0.0839838	-0.395017	-3.6134	sp|P09884|DPOLA_HUMANDNApolymerasealphacatalyticsubunitOS=HomosapiensGN=POLA1PE=1SV=2	sp|P09884|DPOLA_HUMANDNApolymerasealphacatalyticsubunitOS=HomosapiensGN=POLA1PE=1SV=2	P09884
30.2291	30.728	30.5218	30.375	31.0832	30.7468	31.0123	30.4257			11	11	11	73.1	73.1	73.1	24.824	0	155.21	16317000000	161	0.658832	0.406053	-0.275388	-1.4037	sp|P09936|UCHL1_HUMANUbiquitincarboxyl-terminalhydrolaseisozymeL1OS=HomosapiensGN=UCHL1PE=1SV=2	sp|P09936|UCHL1_HUMANUbiquitincarboxyl-terminalhydrolaseisozymeL1OS=HomosapiensGN=UCHL1PE=1SV=2	P09936
31.3879	31.2218	31.3196	31.3909	31.3011	31.4122	31.4621	31.5619			20	20	20	44.7	44.7	44.7	69.284	0	323.31	32323000000	291	0.780707	0.345092	-0.123546	-1.62219	sp|P09960|LKHA4_HUMANLeukotrieneA-4hydrolaseOS=HomosapiensGN=LTA4HPE=1SV=2	sp|P09960|LKHA4_HUMANLeukotrieneA-4hydrolaseOS=HomosapiensGN=LTA4HPE=1SV=2	P09960
28.9724	29.0146	29.0635	29.1494	29.4091	29.3043	29.4856	28.9681			6	3	3	19.8	10.2	10.2	39.455	0	46.56	7893200000	90	0.742402	0.362327	-0.215956	-1.55371	sp|P09972|ALDOC_HUMANFructose-bisphosphatealdolaseCOS=HomosapiensGN=ALDOCPE=1SV=2	sp|P09972|ALDOC_HUMANFructose-bisphosphatealdolaseCOS=HomosapiensGN=ALDOCPE=1SV=2	P09972
33.0819	32.745	33.3031	32.9966	32.6687	32.5518	32.727	32.6601			5	3	3	53.9	41.4	41.4	13.509	0	222.1	69197000000	86	1.29594	0.174228	0.362989	2.56093	sp|Q71UI9|H2AV_HUMANHistoneH2A.VOS=HomosapiensGN=H2AFVPE=1SV=3;sp|P0C0S5|H2AZ_HUMANHistoneH2A.ZOS=HomosapiensGN=H2AFZPE=1SV=2;sp|Q96QV6|H2A1A_HUMANHistoneH2Atype1-AOS=HomosapiensGN=HIST1H2AAPE=1SV=3	sp|Q71UI9|H2AV_HUMANHistoneH2A.VOS=HomosapiensGN=H2AFVPE=1SV=3;sp|P0C0S5|H2AZ_HUMANHistoneH2A.ZOS=HomosapiensGN=H2AFZPE=1SV=2	Q71UI9
35.0991	34.4423	34.8566	35.3078	34.0419	34.6773	34.5298	34.6668			5	1	0	58.6	22.7	0	13.936	0	171.35	257220000000	216	0.66993	0.399111	0.389946	1.42369	sp|Q99878|H2A1J_HUMANHistoneH2Atype1-JOS=HomosapiensGN=HIST1H2AJPE=1SV=3;sp|Q96KK5|H2A1H_HUMANHistoneH2Atype1-HOS=HomosapiensGN=HIST1H2AHPE=1SV=3;sp|Q9BTM1|H2AJ_HUMANHistoneH2A.JOS=HomosapiensGN=H2AFJPE=1SV=1;sp|P20671|H2A1D_HUMANHistoneH2Atype1-DOS=HomosapiensGN=HIST1H2ADPE=1SV=2;sp|P0C0S8|H2A1_HUMANHistoneH2Atype1OS=HomosapiensGN=HIST1H2AGPE=1SV=2;sp|Q93077|H2A1C_HUMANHistoneH2Atype1-COS=Homosa…	sp|Q99878|H2A1J_HUMANHistoneH2Atype1-JOS=HomosapiensGN=HIST1H2AJPE=1SV=3;sp|Q96KK5|H2A1H_HUMANHistoneH2Atype1-HOS=HomosapiensGN=HIST1H2AHPE=1SV=3;sp|Q9BTM1|H2AJ_HUMANHistoneH2A.JOS=HomosapiensGN=H2AFJPE=1SV=1;sp|P20671|H2A1D_HUMANHistoneH2Atype1-DOS=HomosapiensGN=HIST1H2ADPE=1SV=2;sp|P0C0S8|H2A1_HUMANHistoneH2Atype1OS=HomosapiensGN=HIST1H2AGPE=1SV=2;sp|Q93077|H2A1C_HUMANHistoneH2Atype1-COS=Homosa…	Q99878
27.3589	27.1455	27.3265	27.252	27.3267	26.8782	27.8305	27.9087			5	5	5	18.7	18.7	18.7	42.129	0	43.797	1685700000	35	0.362858	0.612807	-0.244684	-0.85094	sp|Q9BTY7|F203A_HUMANProteinFAM203AOS=HomosapiensGN=FAM203APE=1SV=1;sp|P0CB43|F203B_HUMANProteinFAM203BOS=HomosapiensGN=FAM203BPE=3SV=1	sp|Q9BTY7|F203A_HUMANProteinFAM203AOS=HomosapiensGN=FAM203APE=1SV=1;sp|P0CB43|F203B_HUMANProteinFAM203BOS=HomosapiensGN=FAM203BPE=3SV=1	Q9BTY7
29.3186	29.3023	29.2156	29.329	29.2112	29.1255	29.3047	29.3816			14	14	14	32.9	32.9	32.9	60.67	0	66.496	5949200000	96	0.138621	0.834766	0.0265606	0.369712	sp|P10155|RO60_HUMAN60kDaSS-A/RoribonucleoproteinOS=HomosapiensGN=TROVE2PE=1SV=2	sp|P10155|RO60_HUMAN60kDaSS-A/RoribonucleoproteinOS=HomosapiensGN=TROVE2PE=1SV=2	P10155
27.3862	27.3049	27.2924	27.4571	28.0971	28.263	28.1363	27.7619	+	KO_WT	8	8	8	14.8	14.8	14.8	105.32	0	63.386	2156400000	69	2.50297	0.0353646	-0.71312	-5.31979	sp|P10253|LYAG_HUMANLysosomalalpha-glucosidaseOS=HomosapiensGN=GAAPE=1SV=4	sp|P10253|LYAG_HUMANLysosomalalpha-glucosidaseOS=HomosapiensGN=GAAPE=1SV=4	P10253
30.4041	30.2103	30.0807	30.3685	30.1516	30.3368	30.1084	30.2519			11	11	11	20.7	20.7	20.7	68.996	0	80.558	13938000000	116	0.0281124	0.964694	0.00763559	0.0826729	sp|P10515|ODP2_HUMANDihydrolipoyllysine-residueacetyltransferasecomponentofpyruvatedehydrogenasecomplex,mitochondrialOS=HomosapiensGN=DLATPE=1SV=3	sp|P10515|ODP2_HUMANDihydrolipoyllysine-residueacetyltransferasecomponentofpyruvatedehydrogenasecomplex,mitochondrialOS=HomosapiensGN=DLATPE=1SV=3	P10515
25.767	25.6126	25.8013	25.5255	25.4672	25.8045	25.8087	25.7639			8	8	8	6.8	6.8	6.8	212.88	0	13.97	501300000	19	0.215311	0.751759	-0.0645715	-0.545113	sp|P10586|PTPRF_HUMANReceptor-typetyrosine-proteinphosphataseFOS=HomosapiensGN=PTPRFPE=1SV=2	sp|P10586|PTPRF_HUMANReceptor-typetyrosine-proteinphosphataseFOS=HomosapiensGN=PTPRFPE=1SV=2	P10586
31.8167	31.6043	31.6579	31.792	32.1036	31.8335	32.2007	31.9005			8	8	8	80	80	80	11.737	0	112.23	37665000000	200	1.47537	0.133938	-0.324827	-2.90824	sp|P10599|THIO_HUMANThioredoxinOS=HomosapiensGN=TXNPE=1SV=3	sp|P10599|THIO_HUMANThioredoxinOS=HomosapiensGN=TXNPE=1SV=3	P10599
28.0045	28.0999	28.1446	28.0173	28.118	27.8418	27.9176	27.3175			4	4	4	24.8	24.8	24.8	13.696	0	23.925	2426300000	56	0.663515	0.403554	0.288524	1.41214	sp|P10606|COX5B_HUMANCytochromecoxidasesubunit5B,mitochondrialOS=HomosapiensGN=COX5BPE=1SV=2	sp|P10606|COX5B_HUMANCytochromecoxidasesubunit5B,mitochondrialOS=HomosapiensGN=COX5BPE=1SV=2	P10606
23.924	25.6167	25.5023	25.617	25.2257	25.3389	25.3956	25.2706	+	KO_WT	2	2	2	5.4	5.4	5.4	54.465	0	6.5337	386740000	12	2.37325	0.0416776	0.270965	4.96388	sp|P10619|PPGB_HUMANLysosomalprotectiveproteinOS=HomosapiensGN=CTSAPE=1SV=2	sp|P10619|PPGB_HUMANLysosomalprotectiveproteinOS=HomosapiensGN=CTSAPE=1SV=2	P10619
24.7985	24.8536	24.8379	24.6794	25.9095	25.1826	25.5557	24.6948			4	4	4	7.4	7.4	7.4	78.927	0	9.4751	348950000	20	0.85338	0.314537	-0.545341	-1.75201	sp|P10636|TAU_HUMANMicrotubule-associatedproteintauOS=HomosapiensGN=MAPTPE=1SV=5	sp|P10636|TAU_HUMANMicrotubule-associatedproteintauOS=HomosapiensGN=MAPTPE=1SV=5	P10636
27.5461	27.8684	27.7698	27.9822	26.9811	27.2625	26.9705	27.1651	+	KO_WT	9	9	8	20.7	20.7	18.6	42.981	0	29.153	1676900000	41	3.27244	0.0136803	0.778712	7.86433	sp|P10644|KAP0_HUMANcAMP-dependentproteinkinasetypeI-alpharegulatorysubunitOS=HomosapiensGN=PRKAR1APE=1SV=1	sp|P10644|KAP0_HUMANcAMP-dependentproteinkinasetypeI-alpharegulatorysubunitOS=HomosapiensGN=PRKAR1APE=1SV=1	P10644
28.6826	28.6309	28.827	28.7992	29.7865	29.3775	29.5908	29.7217	+	KO_WT	8	8	8	42.2	42.2	42.2	31.462	0	59.292	5983800000	153	3.12723	0.0160277	-0.866778	-7.31941	sp|P10768|ESTD_HUMANS-formylglutathionehydrolaseOS=HomosapiensGN=ESDPE=1SV=2	sp|P10768|ESTD_HUMANS-formylglutathionehydrolaseOS=HomosapiensGN=ESDPE=1SV=2	P10768
35.6179	35.577	35.6565	35.7025	35.3033	35.55	35.3905	35.566			38	38	38	74.5	74.5	74.5	61.054	0	323.31	599450000000	2219	1.19675	0.200922	0.192886	2.37484	sp|P10809|CH60_HUMAN60kDaheatshockprotein,mitochondrialOS=HomosapiensGN=HSPD1PE=1SV=2	sp|P10809|CH60_HUMAN60kDaheatshockprotein,mitochondrialOS=HomosapiensGN=HSPD1PE=1SV=2	P10809
33.2702	33.392	33.2556	33.1823	32.8803	33.0253	32.9523	32.8576	+	KO_WT	28	27	27	48.3	48.3	48.3	72.332	0	323.31	86321000000	958	2.42177	0.0396382	0.347789	5.09489	sp|P11021|GRP78_HUMAN78kDaglucose-regulatedproteinOS=HomosapiensGN=HSPA5PE=1SV=2	sp|P11021|GRP78_HUMAN78kDaglucose-regulatedproteinOS=HomosapiensGN=HSPA5PE=1SV=2	P11021
26.6625	26.7558	26.6661	27.1806	27.0779	25.7614	26.9066	27.1321			7	7	7	6.2	6.2	6.2	177.6	0	16.946	1011100000	20	0.137062	0.83753	0.148052	0.365981	sp|P11047|LAMC1_HUMANLamininsubunitgamma-1OS=HomosapiensGN=LAMC1PE=1SV=3	sp|P11047|LAMC1_HUMANLamininsubunitgamma-1OS=HomosapiensGN=LAMC1PE=1SV=3	P11047
34.5223	34.3292	34.4428	34.634	34.4052	34.4222	34.2745	34.4543			32	31	29	55.1	53.1	51.7	70.897	0	323.31	221530000000	1263	0.39097	0.587807	0.079607	0.90601	sp|P11142|HSP7C_HUMANHeatshockcognate71kDaproteinOS=HomosapiensGN=HSPA8PE=1SV=1;sp|P54652|HSP72_HUMANHeatshock-related70kDaprotein2OS=HomosapiensGN=HSPA2PE=1SV=1	sp|P11142|HSP7C_HUMANHeatshockcognate71kDaproteinOS=HomosapiensGN=HSPA8PE=1SV=1	P11142
26.4856	26.7142	26.3677	26.176	26.6701	27.8999	26.5631	27.2073			4	4	4	9.3	9.3	9.3	54.083	0	11.652	1113900000	28	0.839977	0.319761	-0.665801	-1.72806	sp|P11166|GTR1_HUMANSolutecarrierfamily2,facilitatedglucosetransportermember1OS=HomosapiensGN=SLC2A1PE=1SV=2	sp|P11166|GTR1_HUMANSolutecarrierfamily2,facilitatedglucosetransportermember1OS=HomosapiensGN=SLC2A1PE=1SV=2	P11166
28.3643	28.3535	28.413	28.2709	28.4674	28.3596	28.5862	28.4512			17	17	15	28.5	28.5	25.6	97.016	0	64.015	3634000000	140	0.908426	0.290874	-0.120265	-1.85047	sp|P11171|41_HUMANProtein4.1OS=HomosapiensGN=EPB41PE=1SV=4	sp|P11171|41_HUMANProtein4.1OS=HomosapiensGN=EPB41PE=1SV=4	P11171
29.6065	29.6492	29.56	29.518	29.8239	29.594	29.796	29.9231			13	13	13	36.7	36.7	36.7	52.221	0	70.804	8182300000	120	1.19612	0.200922	-0.208528	-2.37368	sp|P11172|UMPS_HUMANUridine5'-monophosphatesynthaseOS=HomosapiensGN=UMPSPE=1SV=1	sp|P11172|UMPS_HUMANUridine5'-monophosphatesynthaseOS=HomosapiensGN=UMPSPE=1SV=1	P11172
29.4316	29.4808	29.5693	29.4926	29.2057	29.5135	29.2941	29.4655			12	12	12	44.6	44.6	44.6	39.233	0	95.636	6853200000	144	0.787298	0.341548	0.144548	1.63397	sp|P11177|ODPB_HUMANPyruvatedehydrogenaseE1componentsubunitbeta,mitochondrialOS=HomosapiensGN=PDHBPE=1SV=3	sp|P11177|ODPB_HUMANPyruvatedehydrogenaseE1componentsubunitbeta,mitochondrialOS=HomosapiensGN=PDHBPE=1SV=3	P11177
26.9315	26.6838	26.5601	26.6947	26.8404	26.9749	27.2726	27.197			5	5	5	13.1	13.1	13.1	53.486	0	12.819	1219700000	44	1.73878	0.0931133	-0.425005	-3.44947	sp|P11182|ODB2_HUMANLipoamideacyltransferasecomponentofbranched-chainalpha-ketoaciddehydrogenasecomplex,mitochondrialOS=HomosapiensGN=DBTPE=1SV=3	sp|P11182|ODB2_HUMANLipoamideacyltransferasecomponentofbranched-chainalpha-ketoaciddehydrogenasecomplex,mitochondrialOS=HomosapiensGN=DBTPE=1SV=3	P11182
29.1315	29.4304	29.6123	29.5583	29.5661	29.2209	29.5231	29.5573			18	15	15	29.8	26.5	26.5	96.695	0	79.928	6785900000	89	0.250568	0.713933	0.0668139	0.621336	sp|P11216|PYGB_HUMANGlycogenphosphorylase,brainformOS=HomosapiensGN=PYGBPE=1SV=5;sp|P11217|PYGM_HUMANGlycogenphosphorylase,muscleformOS=HomosapiensGN=PYGMPE=1SV=6	sp|P11216|PYGB_HUMANGlycogenphosphorylase,brainformOS=HomosapiensGN=PYGBPE=1SV=5	P11216
27.4871	27.3651	27.4905	27.341	27.3372	27.4551	27.4795	27.3237			5	5	3	22.8	22.8	14.1	23.567	0	18.593	1647200000	44	9.17812e-05	0.99995	-1.70072e-05	-0.00027833	sp|P11233|RALA_HUMANRas-relatedproteinRal-AOS=HomosapiensGN=RALAPE=1SV=1	sp|P11233|RALA_HUMANRas-relatedproteinRal-AOS=HomosapiensGN=RALAPE=1SV=1	P11233
22.8786	24.6663	24.7911	24.8243	24.5159	24.9901	24.784	24.9413			4	2	2	22.3	13.6	13.6	23.408	0	7.0779	251670000	22	0.133241	0.841092	-0.0473127	-0.35681	sp|P11234|RALB_HUMANRas-relatedproteinRal-BOS=HomosapiensGN=RALBPE=1SV=1	sp|P11234|RALB_HUMANRas-relatedproteinRal-BOS=HomosapiensGN=RALBPE=1SV=1	P11234
25.7362	26.0626	25.84	25.8674	26.3218	26.0585	26.2253	26.5183			6	6	5	6.4	6.4	5.6	142.82	0	21.955	663400000	27	1.41911	0.144834	-0.35763	-2.7977	sp|P11274|BCR_HUMANBreakpointclusterregionproteinOS=HomosapiensGN=BCRPE=1SV=2	sp|P11274|BCR_HUMANBreakpointclusterregionproteinOS=HomosapiensGN=BCRPE=1SV=2	P11274
24.0131	23.4998	24.8316	24.888	23.8142	25.3167	24.8188	24.2418			3	3	3	6.7	6.7	6.7	44.882	0	4.1847	222980000	12	0.0941759	0.887012	-0.14142	-0.260245	sp|P11279|LAMP1_HUMANLysosome-associatedmembraneglycoprotein1OS=HomosapiensGN=LAMP1PE=1SV=3	sp|P11279|LAMP1_HUMANLysosome-associatedmembraneglycoprotein1OS=HomosapiensGN=LAMP1PE=1SV=3	P11279
28.9614	29.1083	29.1716	29.0347	29.0492	29.0352	29.2473	28.7838			12	12	12	35.4	35.4	35.4	46.588	0	200.78	5182400000	111	0.263395	0.702471	0.0759646	0.648503	sp|P11310|ACADM_HUMANMedium-chainspecificacyl-CoAdehydrogenase,mitochondrialOS=HomosapiensGN=ACADMPE=1SV=1	sp|P11310|ACADM_HUMANMedium-chainspecificacyl-CoAdehydrogenase,mitochondrialOS=HomosapiensGN=ACADMPE=1SV=1	P11310
30.2543	30.3007	30.2454	30.2141	30.0454	30.0783	30.094	29.9878	+	KO_WT	25	25	25	34.5	34.5	34.5	90.725	0	152.38	11222000000	323	2.66204	0.0284632	0.202022	5.78186	sp|P11387|TOP1_HUMANDNAtopoisomerase1OS=HomosapiensGN=TOP1PE=1SV=2;sp|Q969P6|TOP1M_HUMANDNAtopoisomeraseI,mitochondrialOS=HomosapiensGN=TOP1MTPE=2SV=1	sp|P11387|TOP1_HUMANDNAtopoisomerase1OS=HomosapiensGN=TOP1PE=1SV=2	P11387
30.4819	30.4059	30.4671	30.4147	30.8615	31.2068	30.9128	31.0897	+	KO_WT	39	39	31	30	30	24.3	174.38	0	266.46	17202000000	435	2.78093	0.0247853	-0.588458	-6.1471	sp|P11388|TOP2A_HUMANDNAtopoisomerase2-alphaOS=HomosapiensGN=TOP2APE=1SV=3	sp|P11388|TOP2A_HUMANDNAtopoisomerase2-alphaOS=HomosapiensGN=TOP2APE=1SV=3	P11388
29.5772	29.5001	29.6158	29.4956	29.2161	29.057	29.2073	29.504			18	18	18	40	40	40	59.256	0	117.27	6492700000	138	1.27656	0.178963	0.291069	2.52428	sp|P11413|G6PD_HUMANGlucose-6-phosphate1-dehydrogenaseOS=HomosapiensGN=G6PDPE=1SV=4	sp|P11413|G6PD_HUMANGlucose-6-phosphate1-dehydrogenaseOS=HomosapiensGN=G6PDPE=1SV=4	P11413
26.9441	27.0597	26.893	26.7866	26.9684	26.968	27.1602	26.7677			5	5	5	40.1	40.1	40.1	17.776	0	15.826	1189800000	43	0.176264	0.794648	-0.0529963	-0.457654	sp|P11441|UBL4A_HUMANUbiquitin-likeprotein4AOS=HomosapiensGN=UBL4APE=1SV=1	sp|P11441|UBL4A_HUMANUbiquitin-likeprotein4AOS=HomosapiensGN=UBL4APE=1SV=1	P11441
27.3015	27.4455	27.5991	27.3203	27.3925	27.6803	27.5045	27.5594			13	13	13	16.2	16.2	16.2	129.63	0	61.094	1733600000	55	0.342262	0.630963	-0.0792117	-0.810063	sp|P11498|PYC_HUMANPyruvatecarboxylase,mitochondrialOS=HomosapiensGN=PCPE=1SV=2	sp|P11498|PYC_HUMANPyruvatecarboxylase,mitochondrialOS=HomosapiensGN=PCPE=1SV=2	P11498
25.3173	25.1826	25.31	25.9033	25.0091	25.6175	25.1663	25.5043			6	6	6	2.1	2.1	2.1	426.74	0	9.8609	391460000	16	0.223268	0.742665	0.141	0.562526	sp|P11532|DMD_HUMANDystrophinOS=HomosapiensGN=DMDPE=1SV=3	sp|P11532|DMD_HUMANDystrophinOS=HomosapiensGN=DMDPE=1SV=3	P11532
31.6191	31.6953	31.7722	31.6752	31.8514	31.4931	31.687	31.4391			36	36	36	46.3	46.3	46.3	101.56	0	296.84	31849000000	551	0.359575	0.615727	0.0965638	0.844456	sp|P11586|C1TC_HUMANC-1-tetrahydrofolatesynthase,cytoplasmicOS=HomosapiensGN=MTHFD1PE=1SV=3	sp|P11586|C1TC_HUMANC-1-tetrahydrofolatesynthase,cytoplasmicOS=HomosapiensGN=MTHFD1PE=1SV=3	P11586
27.5919	27.4341	27.4849	27.4874	27.9116	27.764	27.9737	27.8589	+	KO_WT	20	20	20	12.4	12.4	12.4	274.37	0	69.019	2049900000	84	3.17443	0.0154843	-0.408279	-7.49284	sp|P11717|MPRI_HUMANCation-independentmannose-6-phosphatereceptorOS=HomosapiensGN=IGF2RPE=1SV=3	sp|P11717|MPRI_HUMANCation-independentmannose-6-phosphatereceptorOS=HomosapiensGN=IGF2RPE=1SV=3	P11717
29.9341	29.7277	29.9684	30.0296	30.3454	30.0487	30.1919	30.3549			14	14	14	47.6	47.6	47.6	39.724	0	205.65	10538000000	168	1.43633	0.141204	-0.326661	-2.83136	sp|P11766|ADHX_HUMANAlcoholdehydrogenaseclass-3OS=HomosapiensGN=ADH5PE=1SV=4	sp|P11766|ADHX_HUMANAlcoholdehydrogenaseclass-3OS=HomosapiensGN=ADH5PE=1SV=4	P11766
28.3105	28.5639	28.4237	28.3095	27.7435	27.4908	27.8117	27.989	+	KO_WT	11	10	10	42.2	39.6	39.6	33.729	0	22.105	2627800000	74	2.35905	0.0422366	0.673642	4.926	sp|P11802|CDK4_HUMANCyclin-dependentkinase4OS=HomosapiensGN=CDK4PE=1SV=2	sp|P11802|CDK4_HUMANCyclin-dependentkinase4OS=HomosapiensGN=CDK4PE=1SV=2	P11802
27.1185	26.5167	26.6854	26.8435	27.2437	27.3152	27.0647	27.785			11	4	4	49.7	19.5	19.5	34.769	0	37.23	1402400000	59	1.70735	0.0976273	-0.670282	-3.38265	sp|P11908|PRPS2_HUMANRibose-phosphatepyrophosphokinase2OS=HomosapiensGN=PRPS2PE=1SV=2	sp|P11908|PRPS2_HUMANRibose-phosphatepyrophosphokinase2OS=HomosapiensGN=PRPS2PE=1SV=2	P11908
31.6328	31.5332	31.6967	31.7201	31.46	31.5391	31.4927	31.3463			23	23	15	43.7	43.7	28.8	70.67	0	323.31	28768000000	354	1.39646	0.149716	0.190483	2.75363	sp|P11940|PABP1_HUMANPolyadenylate-bindingprotein1OS=HomosapiensGN=PABPC1PE=1SV=2;sp|Q9H361|PABP3_HUMANPolyadenylate-bindingprotein3OS=HomosapiensGN=PABPC3PE=1SV=2;sp|Q4VXU2|PAP1L_HUMANPolyadenylate-bindingprotein1-likeOS=HomosapiensGN=PABPC1LPE=2SV=1;sp|Q96DU9|PABP5_HUMANPolyadenylate-bindingprotein5OS=HomosapiensGN=PABPC5PE=1SV=1	sp|P11940|PABP1_HUMANPolyadenylate-bindingprotein1OS=HomosapiensGN=PABPC1PE=1SV=2	P11940
31.0517	30.7727	30.8237	30.9952	30.7403	30.9111	30.9421	31.0578			12	12	12	67	67	67	28.768	0	323.31	18657000000	206	0.199639	0.769033	-0.048944	-0.510426	sp|P12004|PCNA_HUMANProliferatingcellnuclearantigenOS=HomosapiensGN=PCNAPE=1SV=1	sp|P12004|PCNA_HUMANProliferatingcellnuclearantigenOS=HomosapiensGN=PCNAPE=1SV=1	P12004
29.9442	29.8123	30.0002	29.9643	30.0129	29.9738	30.0347	30.227			16	16	11	33	33	23.6	57.41	0	92.994	10345000000	173	0.801041	0.336088	-0.136513	-1.65852	sp|P12081|SYHC_HUMANHistidyl-tRNAsynthetase,cytoplasmicOS=HomosapiensGN=HARSPE=1SV=2	sp|P12081|SYHC_HUMANHistidyl-tRNAsynthetase,cytoplasmicOS=HomosapiensGN=HARSPE=1SV=2	P12081
26.0137	26.12	25.8322	26.0348	25.8898	26.0824	25.8325	25.8783			7	7	7	9.4	9.4	9.4	108.53	0	13.738	592070000	20	0.324121	0.646837	0.0749187	0.773648	sp|P12109|CO6A1_HUMANCollagenalpha-1(VI)chainOS=HomosapiensGN=COL6A1PE=1SV=3	sp|P12109|CO6A1_HUMANCollagenalpha-1(VI)chainOS=HomosapiensGN=COL6A1PE=1SV=3	P12109
24.2531	25.95	23.9356	23.2156	26.3525	23.2827	26.646	26.1006			11	2	2	34.9	6	6	33.064	0	5.6152	604470000	9	0.476819	0.517954	-1.22837	-1.06991	sp|P12235|ADT1_HUMANADP/ATPtranslocase1OS=HomosapiensGN=SLC25A4PE=1SV=4	sp|P12235|ADT1_HUMANADP/ATPtranslocase1OS=HomosapiensGN=SLC25A4PE=1SV=4	P12235
28.5662	28.6671	28.3952	28.5909	28.3938	28.819	28.5701	28.6081			13	5	3	41.9	18.5	10.1	32.866	0	33.745	3753900000	92	0.142146	0.83015	-0.0466989	-0.378116	sp|P12236|ADT3_HUMANADP/ATPtranslocase3OS=HomosapiensGN=SLC25A6PE=1SV=4	sp|P12236|ADT3_HUMANADP/ATPtranslocase3OS=HomosapiensGN=SLC25A6PE=1SV=4	P12236
31.3667	31.3394	31.2926	31.5073	31.5738	31.5837	31.4829	31.5879			24	24	24	48.8	48.8	48.8	55.804	0	264.01	27452000000	315	1.45124	0.138292	-0.177312	-2.86064	sp|P12268|IMDH2_HUMANInosine-5'-monophosphatedehydrogenase2OS=HomosapiensGN=IMPDH2PE=1SV=2	sp|P12268|IMDH2_HUMANInosine-5'-monophosphatedehydrogenase2OS=HomosapiensGN=IMPDH2PE=1SV=2	P12268
31.5851	31.6247	31.5398	31.567	31.2144	31.4532	31.2758	31.3676			62	62	62	33.6	33.6	33.6	267.29	0	323.31	29876000000	609	1.90516	0.074311	0.249401	3.81467	sp|P12270|TPR_HUMANNucleoproteinTPROS=HomosapiensGN=TPRPE=1SV=3	sp|P12270|TPR_HUMANNucleoproteinTPROS=HomosapiensGN=TPRPE=1SV=3	P12270
34.5141	34.3207	34.4058	34.4955	34.3448	34.3433	34.3112	34.4745			18	18	18	64.6	64.6	64.6	42.644	0	323.31	308090000000	1442	0.262446	0.70315	0.0388753	0.646502	sp|P12277|KCRB_HUMANCreatinekinaseB-typeOS=HomosapiensGN=CKBPE=1SV=1;sp|P06732|KCRM_HUMANCreatinekinaseM-typeOS=HomosapiensGN=CKMPE=1SV=2	sp|P12277|KCRB_HUMANCreatinekinaseB-typeOS=HomosapiensGN=CKBPE=1SV=1	P12277
31.0965	30.9188	31.0308	31.0245	31.1606	31.6555	31.368	31.3935			13	13	13	48.9	48.9	48.9	47.036	0	323.31	23005000000	196	1.64626	0.107332	-0.403037	-3.25458	sp|P12532|KCRU_HUMANCreatinekinaseU-type,mitochondrialOS=HomosapiensGN=CKMT1APE=1SV=1;sp|P17540|KCRS_HUMANCreatinekinaseS-type,mitochondrialOS=HomosapiensGN=CKMT2PE=1SV=2	sp|P12532|KCRU_HUMANCreatinekinaseU-type,mitochondrialOS=HomosapiensGN=CKMT1APE=1SV=1	P12532
23.6084	25.2968	23.5537	24.9923	25.7797	25.2859	23.79	23.3951			4	4	4	14.4	14.4	14.4	50.47	0	34.049	304770000	10	0.0213533	0.972308	0.0515672	0.0632458	sp|P12694|ODBA_HUMAN2-oxoisovaleratedehydrogenasesubunitalpha,mitochondrialOS=HomosapiensGN=BCKDHAPE=1SV=2	sp|P12694|ODBA_HUMAN2-oxoisovaleratedehydrogenasesubunitalpha,mitochondrialOS=HomosapiensGN=BCKDHAPE=1SV=2	P12694
30.0854	29.9302	29.9553	29.9862	30.0718	30.195	30.0515	30.2725			36	21	21	53.3	34.4	34.4	103.06	0	300.23	10591000000	245	1.52476	0.125577	-0.190481	-3.00666	sp|P12814|ACTN1_HUMANAlpha-actinin-1OS=HomosapiensGN=ACTN1PE=1SV=2;sp|P35609|ACTN2_HUMANAlpha-actinin-2OS=HomosapiensGN=ACTN2PE=1SV=1;sp|Q08043|ACTN3_HUMANAlpha-actinin-3OS=HomosapiensGN=ACTN3PE=1SV=2	sp|P12814|ACTN1_HUMANAlpha-actinin-1OS=HomosapiensGN=ACTN1PE=1SV=2	P12814
27.8151	27.5243	27.6625	27.6366	28.1948	28.1412	28.4042	28.1901	+	KO_WT	10	10	10	27.6	27.6	27.6	54.548	0	61.176	2474100000	76	3.31545	0.0128109	-0.624763	-8.03234	sp|P12955|PEPD_HUMANXaa-ProdipeptidaseOS=HomosapiensGN=PEPDPE=1SV=3	sp|P12955|PEPD_HUMANXaa-ProdipeptidaseOS=HomosapiensGN=PEPDPE=1SV=3	P12955
31.861	31.9644	31.9689	31.999	32.0739	32.0062	31.9887	31.852			23	23	23	43.7	43.7	43.7	69.842	0	307.87	39228000000	383	0.0164822	0.980036	-0.00273848	-0.0490752	sp|P12956|XRCC6_HUMANX-rayrepaircross-complementingprotein6OS=HomosapiensGN=XRCC6PE=1SV=2	sp|P12956|XRCC6_HUMANX-rayrepaircross-complementingprotein6OS=HomosapiensGN=XRCC6PE=1SV=2	P12956
33.1847	32.9815	33.1651	33.1721	33.0874	33.3009	33.133	33.2311			28	28	28	58.5	58.5	58.5	82.704	0	323.31	93334000000	462	0.471825	0.520973	-0.0818818	-1.06053	sp|P13010|XRCC5_HUMANX-rayrepaircross-complementingprotein5OS=HomosapiensGN=XRCC5PE=1SV=3	sp|P13010|XRCC5_HUMANX-rayrepaircross-complementingprotein5OS=HomosapiensGN=XRCC5PE=1SV=3	P13010
24.5679	24.5492	23.0362	24.512	24.5544	24.824	24.8518	24.6376			3	3	3	17.3	17.3	17.3	34.645	0	3.8726	224200000	8	0.773185	0.348072	-0.684519	-1.60875	sp|P13051|UNG_HUMANUracil-DNAglycosylaseOS=HomosapiensGN=UNGPE=1SV=2	sp|P13051|UNG_HUMANUracil-DNAglycosylaseOS=HomosapiensGN=UNGPE=1SV=2	P13051
28.6816	28.7888	28.832	28.6943	28.5197	28.5533	28.693	28.4508			4	4	4	26	26	26	19.576	0	38.446	3888500000	53	1.59151	0.115009	0.217485	3.1418	sp|P13073|COX41_HUMANCytochromecoxidasesubunit4isoform1,mitochondrialOS=HomosapiensGN=COX4I1PE=1SV=1	sp|P13073|COX41_HUMANCytochromecoxidasesubunit4isoform1,mitochondrialOS=HomosapiensGN=COX4I1PE=1SV=1	P13073
29.5265	29.6543	29.4722	29.6283	29.6749	30.0029	29.5637	29.6648			14	14	14	50.3	50.3	50.3	49.973	0	227.39	8527800000	122	0.522595	0.486158	-0.141603	-1.15524	sp|P13489|RINI_HUMANRibonucleaseinhibitorOS=HomosapiensGN=RNH1PE=1SV=2	sp|P13489|RINI_HUMANRibonucleaseinhibitorOS=HomosapiensGN=RNH1PE=1SV=2	P13489
34.1629	34.2408	34.3244	34.3257	34.0868	34.0107	34.1567	33.9459			47	47	46	62.1	62.1	61	95.337	0	323.31	178400000000	1272	2.06416	0.0609314	0.246925	4.18339	sp|P13639|EF2_HUMANElongationfactor2OS=HomosapiensGN=EEF2PE=1SV=4	sp|P13639|EF2_HUMANElongationfactor2OS=HomosapiensGN=EEF2PE=1SV=4	P13639
31.72	31.9583	31.7918	31.8	31.1835	31.1441	31.2842	30.8429	+	KO_WT	25	25	25	47	47	47	72.932	0	323.31	30019000000	427	2.75869	0.0257995	0.736373	6.07744	sp|P13667|PDIA4_HUMANProteindisulfide-isomeraseA4OS=HomosapiensGN=PDIA4PE=1SV=2	sp|P13667|PDIA4_HUMANProteindisulfide-isomeraseA4OS=HomosapiensGN=PDIA4PE=1SV=2	P13667
27.78	28.1013	27.8757	27.7753	27.7697	27.9318	27.7923	27.5921			11	11	11	28.1	28.1	28.1	61.049	0	30.711	2212100000	99	0.582567	0.446629	0.145996	1.26544	sp|P13674|P4HA1_HUMANProlyl4-hydroxylasesubunitalpha-1OS=HomosapiensGN=P4HA1PE=1SV=2	sp|P13674|P4HA1_HUMANProlyl4-hydroxylasesubunitalpha-1OS=HomosapiensGN=P4HA1PE=1SV=2	P13674
26.5884	26.7557	26.6017	26.4556	25.8513	26.1536	26.7543	26.5392			3	3	3	19.8	19.8	19.8	19.595	0	7.2998	1043800000	24	0.506854	0.497499	0.279741	1.12603	sp|P13693|TCTP_HUMANTranslationally-controlledtumorproteinOS=HomosapiensGN=TPT1PE=1SV=1;sp|Q56UQ5|TPT1L_HUMANTPT1-likeproteinOS=HomosapiensPE=1SV=1	sp|P13693|TCTP_HUMANTranslationally-controlledtumorproteinOS=HomosapiensGN=TPT1PE=1SV=1	P13693
24.047	24.9791	24.754	24.9833	25.2733	22.4415	25.4144	24.0741			2	2	2	10	10	10	36.294	0	6.226	340050000	9	0.307349	0.661088	0.604654	0.739609	sp|P13716|HEM2_HUMANDelta-aminolevulinicaciddehydrataseOS=HomosapiensGN=ALADPE=1SV=1	sp|P13716|HEM2_HUMANDelta-aminolevulinicaciddehydrataseOS=HomosapiensGN=ALADPE=1SV=1	P13716
32.7973	32.737	32.8055	32.9164	32.6092	32.5558	32.6665	32.5788			35	35	32	61.7	61.7	56.2	70.81	0	323.31	67450000000	668	2.05658	0.0615723	0.21708	4.16534	sp|P13797|PLST_HUMANPlastin-3OS=HomosapiensGN=PLS3PE=1SV=4;sp|P13796|PLSL_HUMANPlastin-2OS=HomosapiensGN=LCP1PE=1SV=6	sp|P13797|PLST_HUMANPlastin-3OS=HomosapiensGN=PLS3PE=1SV=4	P13797
27.41	27.2109	27.4182	27.5118	28.4762	28.6931	28.5314	28.7497	+	KO_WT	10	10	10	20.4	20.4	20.4	81.224	0	47.411	2762000000	79	4.06566	0.00576856	-1.23227	-11.5324	sp|P13798|ACPH_HUMANAcylamino-acid-releasingenzymeOS=HomosapiensGN=APEHPE=1SV=4	sp|P13798|ACPH_HUMANAcylamino-acid-releasingenzymeOS=HomosapiensGN=APEHPE=1SV=4	P13798
31.7463	31.8158	31.7263	31.8379	31.8103	31.944	31.7868	31.7346			12	12	12	54.1	54.1	54.1	35.079	0	154.95	46456000000	245	0.162962	0.807892	-0.0256176	-0.427021	sp|P13804|ETFA_HUMANElectrontransferflavoproteinsubunitalpha,mitochondrialOS=HomosapiensGN=ETFAPE=1SV=1	sp|P13804|ETFA_HUMANElectrontransferflavoproteinsubunitalpha,mitochondrialOS=HomosapiensGN=ETFAPE=1SV=1	P13804
27.8095	27.5366	27.8615	27.6017	27.4365	27.3147	27.2508	27.4648			9	9	9	17.5	17.5	17.5	83.785	0	33.87	1741500000	65	1.48687	0.132233	0.299927	2.93104	sp|P13807|GYS1_HUMANGlycogen[starch]synthase,muscleOS=HomosapiensGN=GYS1PE=1SV=2;sp|P54840|GYS2_HUMANGlycogen[starch]synthase,liverOS=HomosapiensGN=GYS2PE=1SV=2	sp|P13807|GYS1_HUMANGlycogen[starch]synthase,muscleOS=HomosapiensGN=GYS1PE=1SV=2	P13807
28.6387	28.5984	28.6102	28.6208	28.8459	29.1352	28.7272	28.8566			13	13	11	47	47	39.9	45.518	0	52.314	4128800000	102	1.39309	0.150333	-0.281397	-2.74711	sp|P13861|KAP2_HUMANcAMP-dependentproteinkinasetypeII-alpharegulatorysubunitOS=HomosapiensGN=PRKAR2APE=1SV=2	sp|P13861|KAP2_HUMANcAMP-dependentproteinkinasetypeII-alpharegulatorysubunitOS=HomosapiensGN=PRKAR2APE=1SV=2	P13861
27.1402	27.0877	26.7351	26.7482	27.7622	27.5126	27.6346	27.7103	+	KO_WT	7	7	7	27.3	27.3	27.3	28.38	0	37.532	1722700000	39	3.0043	0.0187034	-0.797976	-6.88367	sp|P13984|T2FB_HUMANGeneraltranscriptionfactorIIFsubunit2OS=HomosapiensGN=GTF2F2PE=1SV=2	sp|P13984|T2FB_HUMANGeneraltranscriptionfactorIIFsubunit2OS=HomosapiensGN=GTF2F2PE=1SV=2	P13984
30.3851	30.1899	30.2663	30.0619	29.3825	29.8432	29.2989	29.763			9	9	9	34.3	34.3	34.3	37.895	0	230.64	9719800000	109	1.79769	0.0859051	0.600803	3.57651	sp|P13995|MTDC_HUMANBifunctionalmethylenetetrahydrofolatedehydrogenase/cyclohydrolase,mitochondrialOS=HomosapiensGN=MTHFD2PE=1SV=2	sp|P13995|MTDC_HUMANBifunctionalmethylenetetrahydrofolatedehydrogenase/cyclohydrolase,mitochondrialOS=HomosapiensGN=MTHFD2PE=1SV=2	P13995
32.4609	32.1933	32.2696	32.5491	32.5482	32.7367	32.5658	32.8199			5	5	5	51.3	51.3	51.3	12.476	0	43.67	62898000000	127	1.39985	0.149146	-0.330313	-2.76022	sp|P14174|MIF_HUMANMacrophagemigrationinhibitoryfactorOS=HomosapiensGN=MIFPE=1SV=4	sp|P14174|MIF_HUMANMacrophagemigrationinhibitoryfactorOS=HomosapiensGN=MIFPE=1SV=4	P14174
25.8696	25.8251	25.7772	25.5948	25.3313	25.0825	25.4326	24.9231			4	4	4	58.4	58.4	58.4	18.848	0	34.342	435110000	37	1.81579	0.0839838	0.53997	3.61604	sp|P14209|CD99_HUMANCD99antigenOS=HomosapiensGN=CD99PE=1SV=1	sp|P14209|CD99_HUMANCD99antigenOS=HomosapiensGN=CD99PE=1SV=1	P14209
30.9032	31.0116	31.0117	30.8397	30.9385	30.8299	30.7963	30.577			13	13	13	33.7	33.7	33.7	59.425	0	282.44	18155000000	241	0.802188	0.335911	0.168913	1.66057	sp|P14314|GLU2B_HUMANGlucosidase2subunitbetaOS=HomosapiensGN=PRKCSHPE=1SV=2	sp|P14314|GLU2B_HUMANGlucosidase2subunitbetaOS=HomosapiensGN=PRKCSHPE=1SV=2	P14314
27.5153	27.371	27.8318	27.5587	27.8307	27.3724	27.7309	27.1935			4	4	4	12.2	12.2	12.2	48.275	0	17.774	1833500000	34	0.0956396	0.885459	0.0552994	0.263962	sp|P14324|FPPS_HUMANFarnesylpyrophosphatesynthaseOS=HomosapiensGN=FDPSPE=1SV=4	sp|P14324|FPPS_HUMANFarnesylpyrophosphatesynthaseOS=HomosapiensGN=FDPSPE=1SV=4	P14324
29.3187	29.5399	29.5003	29.2625	29.5006	29.2094	29.1357	29.202			2	2	2	27.7	27.7	27.7	9.3959	0	9.0978	6220800000	39	0.67393	0.397762	0.17231	1.43089	sp|P14406|CX7A2_HUMANCytochromecoxidasesubunit7A2,mitochondrialOS=HomosapiensGN=COX7A2PE=1SV=1	sp|P14406|CX7A2_HUMANCytochromecoxidasesubunit7A2,mitochondrialOS=HomosapiensGN=COX7A2PE=1SV=1	P14406
28.6149	28.4301	28.543	28.3018	28.7961	28.8953	29.0177	28.6828			14	14	14	53.5	53.5	53.5	36.573	0	68.904	4025300000	75	2.03932	0.0624371	-0.422993	-4.12442	sp|P14550|AK1A1_HUMANAlcoholdehydrogenase[NADP+]OS=HomosapiensGN=AKR1A1PE=1SV=3	sp|P14550|AK1A1_HUMANAlcoholdehydrogenase[NADP+]OS=HomosapiensGN=AKR1A1PE=1SV=3	P14550
34.6519	34.4747	34.5018	34.6113	34.5939	34.6031	34.4848	34.8306			36	36	36	70.4	70.4	70.4	57.936	0	323.31	305710000000	1511	0.474242	0.519466	-0.0988166	-1.06507	sp|P14618|KPYM_HUMANPyruvatekinaseisozymesM1/M2OS=HomosapiensGN=PKM2PE=1SV=4;sp|P30613|KPYR_HUMANPyruvatekinaseisozymesR/LOS=HomosapiensGN=PKLRPE=1SV=2	sp|P14618|KPYM_HUMANPyruvatekinaseisozymesM1/M2OS=HomosapiensGN=PKM2PE=1SV=4	P14618
32.9454	33.1689	33.0368	32.9835	32.3391	32.5044	32.6225	32.2387	+	KO_WT	38	37	33	48.1	46.6	43.3	92.468	0	323.31	76204000000	923	2.64736	0.0289979	0.636932	5.73798	sp|P14625|ENPL_HUMANEndoplasminOS=HomosapiensGN=HSP90B1PE=1SV=1	sp|P14625|ENPL_HUMANEndoplasminOS=HomosapiensGN=HSP90B1PE=1SV=1	P14625
27.9715	27.8722	28.0798	27.9237	27.452	27.6162	28.1571	27.4135			5	5	4	18	18	16.2	48.337	0	26.142	2155400000	22	0.671257	0.398263	0.298849	1.42608	sp|P14635|CCNB1_HUMANG2/mitotic-specificcyclin-B1OS=HomosapiensGN=CCNB1PE=1SV=1	sp|P14635|CCNB1_HUMANG2/mitotic-specificcyclin-B1OS=HomosapiensGN=CCNB1PE=1SV=1	P14635
31.3664	31.255	31.24	31.3734	31.1091	31.2253	30.9256	31.0716			8	8	8	25	25	25	24.614	0	56.807	23313000000	226	1.28658	0.176363	0.206538	2.54321	sp|P63162|RSMN_HUMANSmallnuclearribonucleoprotein-associatedproteinNOS=HomosapiensGN=SNRPNPE=1SV=1;sp|P14678|RSMB_HUMANSmallnuclearribonucleoprotein-associatedproteinsBandB'OS=HomosapiensGN=SNRPBPE=1SV=2	sp|P63162|RSMN_HUMANSmallnuclearribonucleoprotein-associatedproteinNOS=HomosapiensGN=SNRPNPE=1SV=1;sp|P14678|RSMB_HUMANSmallnuclearribonucleoprotein-associatedproteinsBandB'OS=HomosapiensGN=SNRPBPE=1SV=2	P63162
28.5379	28.5115	28.6253	28.6119	28.8006	28.652	28.6585	28.5596			17	17	17	21.2	21.2	21.2	117.97	0	54.129	3931700000	87	0.59265	0.442891	-0.0848198	-1.28382	sp|P14735|IDE_HUMANInsulin-degradingenzymeOS=HomosapiensGN=IDEPE=1SV=4	sp|P14735|IDE_HUMANInsulin-degradingenzymeOS=HomosapiensGN=IDEPE=1SV=4	P14735
29.6402	29.2496	29.5468	29.4845	29.1502	29.209	29.0932	29.1908			4	4	4	57	57	57	10.192	0	109.76	6124600000	116	1.65018	0.106746	0.26616	3.26273	sp|P14854|CX6B1_HUMANCytochromecoxidasesubunit6B1OS=HomosapiensGN=COX6B1PE=1SV=2	sp|P14854|CX6B1_HUMANCytochromecoxidasesubunit6B1OS=HomosapiensGN=COX6B1PE=1SV=2	P14854
26.3651	26.2376	26.5158	26.3644	26.4028	26.722	26.533	26.682			7	7	7	16	16	16	76.471	0	32.869	853920000	29	0.957409	0.277975	-0.212353	-1.93835	sp|P14859|PO2F1_HUMANPOUdomain,class2,transcriptionfactor1OS=HomosapiensGN=POU2F1PE=1SV=2;sp|Q9UKI9|PO2F3_HUMANPOUdomain,class2,transcriptionfactor3OS=HomosapiensGN=POU2F3PE=2SV=3;sp|P09086|PO2F2_HUMANPOUdomain,class2,transcriptionfactor2OS=HomosapiensGN=POU2F2PE=1SV=3	sp|P14859|PO2F1_HUMANPOUdomain,class2,transcriptionfactor1OS=HomosapiensGN=POU2F1PE=1SV=2;sp|Q9UKI9|PO2F3_HUMANPOUdomain,class2,transcriptionfactor3OS=HomosapiensGN=POU2F3PE=2SV=3	P14859
32.5929	32.669	32.5197	32.7617	32.4849	32.4983	32.4914	32.3664			21	21	20	64.5	64.5	63.3	64.132	0	323.31	57898000000	445	1.38133	0.152415	0.189877	2.72433	sp|P14866|HNRPL_HUMANHeterogeneousnuclearribonucleoproteinLOS=HomosapiensGN=HNRNPLPE=1SV=2	sp|P14866|HNRPL_HUMANHeterogeneousnuclearribonucleoproteinLOS=HomosapiensGN=HNRNPLPE=1SV=2	P14866
30.1006	30.189	30.2429	30.1758	30.5103	30.349	30.5026	30.1621			25	25	25	58.5	58.5	58.5	57.136	0	130.07	12220000000	267	0.88782	0.298887	-0.178443	-1.81359	sp|P14868|SYDC_HUMANAspartyl-tRNAsynthetase,cytoplasmicOS=HomosapiensGN=DARSPE=1SV=2	sp|P14868|SYDC_HUMANAspartyl-tRNAsynthetase,cytoplasmicOS=HomosapiensGN=DARSPE=1SV=2	P14868
27.4694	27.4075	27.5025	27.4227	28.7685	28.6564	28.8966	28.6186	+	KO_WT	16	14	14	32.3	28.3	28.3	81.744	0	81.816	3098600000	79	4.83182	0.00293881	-1.2908	-16.5446	sp|P14923|PLAK_HUMANJunctionplakoglobinOS=HomosapiensGN=JUPPE=1SV=3	sp|P14923|PLAK_HUMANJunctionplakoglobinOS=HomosapiensGN=JUPPE=1SV=3	P14923
27.1656	27.3448	27.2499	27.2602	27.8271	27.4409	27.6845	27.1126			6	6	6	45.9	45.9	45.9	13.53	0	50.208	1660800000	47	0.567747	0.456516	-0.231268	-1.23835	sp|P14927|QCR7_HUMANCytochromeb-c1complexsubunit7OS=HomosapiensGN=UQCRBPE=1SV=2	sp|P14927|QCR7_HUMANCytochromeb-c1complexsubunit7OS=HomosapiensGN=UQCRBPE=1SV=2	P14927
27.7072	27.6868	27.9176	27.8569	27.3858	27.3939	27.4182	27.5829	+	KO_WT	5	5	5	18.2	18.2	18.2	42.064	0	68.99	1896300000	51	2.27519	0.047375	0.375209	4.70644	sp|P15104|GLNA_HUMANGlutaminesynthetaseOS=HomosapiensGN=GLULPE=1SV=4	sp|P15104|GLNA_HUMANGlutaminesynthetaseOS=HomosapiensGN=GLULPE=1SV=4	P15104
31.3529	31.2765	31.3614	31.4351	31.4879	31.2355	31.3542	31.7237			16	16	16	65.8	65.8	65.8	35.853	0	155.03	25932000000	215	0.295027	0.672272	-0.0926298	-0.714359	sp|P15121|ALDR_HUMANAldosereductaseOS=HomosapiensGN=AKR1B1PE=1SV=3;sp|C9JRZ8|AK1BF_HUMANPutativealdo-ketoreductasefamily1memberB15OS=HomosapiensGN=AKR1B15PE=3SV=1	sp|P15121|ALDR_HUMANAldosereductaseOS=HomosapiensGN=AKR1B1PE=1SV=3	P15121
29.3051	29.4937	29.4822	29.5674	29.61	29.216	29.4913	29.4355			11	11	6	30.7	30.7	20.6	55.755	0	134.22	6911000000	117	0.317971	0.651629	0.0762424	0.761209	sp|P15170|ERF3A_HUMANEukaryoticpeptidechainreleasefactorGTP-bindingsubunitERF3AOS=HomosapiensGN=GSPT1PE=1SV=1	sp|P15170|ERF3A_HUMANEukaryoticpeptidechainreleasefactorGTP-bindingsubunitERF3AOS=HomosapiensGN=GSPT1PE=1SV=1	P15170
28.6225	28.6402	28.6857	28.8593	28.9376	29.2045	29.1141	29.5757			14	6	6	23	12.5	12.5	69.412	0	46.138	4915200000	78	1.44224	0.139831	-0.479558	-2.84295	sp|P15311|EZRI_HUMANEzrinOS=HomosapiensGN=EZRPE=1SV=4	sp|P15311|EZRI_HUMANEzrinOS=HomosapiensGN=EZRPE=1SV=4	P15311
28.9153	28.6583	28.8049	29.0392	29.138	29.1211	29.0462	29.2497			9	9	9	55.2	55.2	55.2	26.182	0	110.21	5051700000	97	1.46789	0.135323	-0.304606	-2.89346	sp|P15374|UCHL3_HUMANUbiquitincarboxyl-terminalhydrolaseisozymeL3OS=HomosapiensGN=UCHL3PE=1SV=1	sp|P15374|UCHL3_HUMANUbiquitincarboxyl-terminalhydrolaseisozymeL3OS=HomosapiensGN=UCHL3PE=1SV=1	P15374
30.1506	30.5071	30.2846	30.3015	30.7102	30.508	30.7512	30.801			13	6	6	81.6	50.7	50.7	17.149	0	140.23	15252000000	124	1.7114	0.0970828	-0.328191	-3.3912	sp|P15531|NDKA_HUMANNucleosidediphosphatekinaseAOS=HomosapiensGN=NME1PE=1SV=1	sp|P15531|NDKA_HUMANNucleosidediphosphatekinaseAOS=HomosapiensGN=NME1PE=1SV=1	P15531
27.249	27.041	26.6702	27.0025	26.9964	27.4792	27.05	27.2246			6	6	6	12	12	12	62.081	0	10.788	1332600000	15	0.850187	0.316153	-0.282977	-1.74631	sp|P15586|GNS_HUMANN-acetylglucosamine-6-sulfataseOS=HomosapiensGN=GNSPE=1SV=3	sp|P15586|GNS_HUMANN-acetylglucosamine-6-sulfataseOS=HomosapiensGN=GNSPE=1SV=3	P15586
28.1955	28.03	28.261	28.2669	28.1205	28.2298	27.976	28.3388			4	4	4	14.8	14.8	14.8	46.442	0	7.8177	2844700000	19	0.0614466	0.925575	0.0196826	0.174837	sp|P15735|PHKG2_HUMANPhosphorylasebkinasegammacatalyticchain,testis/liverisoformOS=HomosapiensGN=PHKG2PE=1SV=1	sp|P15735|PHKG2_HUMANPhosphorylasebkinasegammacatalyticchain,testis/liverisoformOS=HomosapiensGN=PHKG2PE=1SV=1	P15735
30.8981	31.2346	31.1434	31.0711	31.0967	30.8926	31.1039	30.6778			10	10	10	39.9	39.9	39.9	31.324	0	73.868	20677000000	253	0.792858	0.339223	0.20692	1.6439	sp|P15880|RS2_HUMAN40SribosomalproteinS2OS=HomosapiensGN=RPS2PE=1SV=2	sp|P15880|RS2_HUMAN40SribosomalproteinS2OS=HomosapiensGN=RPS2PE=1SV=2	P15880
28.5282	28.5569	28.5256	28.7565	28.9258	28.8676	28.8194	28.9906			30	30	30	13	13	13	331.77	0	162.06	5244400000	143	1.92286	0.0727467	-0.287846	-3.85472	sp|P15924|DESP_HUMANDesmoplakinOS=HomosapiensGN=DSPPE=1SV=3	sp|P15924|DESP_HUMANDesmoplakinOS=HomosapiensGN=DSPPE=1SV=3	P15924
28.6405	28.7718	28.7165	28.8484	29.0741	28.8628	29.005	28.5112			5	5	5	25.9	25.9	25.9	29.247	0	35.949	4400000000	61	0.220437	0.745911	-0.0843991	-0.556345	sp|P15927|RFA2_HUMANReplicationproteinA32kDasubunitOS=HomosapiensGN=RPA2PE=1SV=1	sp|P15927|RFA2_HUMANReplicationproteinA32kDasubunitOS=HomosapiensGN=RPA2PE=1SV=1	P15927
24.6969	24.6247	24.8616	23.4971	25.1592	25.7241	25.0487	25.3775			3	3	3	19.5	19.5	19.5	25.918	0	6.1947	303940000	19	1.28412	0.176768	-0.999571	-2.53855	sp|P16083|NQO2_HUMANRibosyldihydronicotinamidedehydrogenase[quinone]OS=HomosapiensGN=NQO2PE=1SV=5	sp|P16083|NQO2_HUMANRibosyldihydronicotinamidedehydrogenase[quinone]OS=HomosapiensGN=NQO2PE=1SV=5	P16083
30.6519	30.3946	30.5105	30.4208	30.7559	30.6495	30.6986	31.2812			10	10	8	53.4	53.4	43	30.375	0	323.31	16259000000	248	1.15543	0.212437	-0.404338	-2.29836	sp|P16152|CBR1_HUMANCarbonylreductase[NADPH]1OS=HomosapiensGN=CBR1PE=1SV=3	sp|P16152|CBR1_HUMANCarbonylreductase[NADPH]1OS=HomosapiensGN=CBR1PE=1SV=3	P16152
24.7434	22.8366	24.9306	23.1925	25.3415	23.4191	24.8118	24.284			2	2	2	6.2	6.2	6.2	36.688	0	3.4805	235210000	7	0.501388	0.500817	-0.810859	-1.11586	sp|P16220|CREB1_HUMANCyclicAMP-responsiveelement-bindingprotein1OS=HomosapiensGN=CREB1PE=1SV=2;sp|P18846|ATF1_HUMANCyclicAMP-dependenttranscriptionfactorATF-1OS=HomosapiensGN=ATF1PE=1SV=2	sp|P16220|CREB1_HUMANCyclicAMP-responsiveelement-bindingprotein1OS=HomosapiensGN=CREB1PE=1SV=2;sp|P18846|ATF1_HUMANCyclicAMP-dependenttranscriptionfactorATF-1OS=HomosapiensGN=ATF1PE=1SV=2	P16220
28.4474	28.3621	28.5119	28.2662	27.9553	28.2471	27.9432	28.4056			10	10	10	19.6	19.6	19.6	76.074	0	41.994	2994600000	65	0.794496	0.338808	0.242244	1.64683	sp|P16278|BGAL_HUMANBeta-galactosidaseOS=HomosapiensGN=GLB1PE=1SV=2;sp|Q6UWU2|GLB1L_HUMANBeta-galactosidase-1-likeproteinOS=HomosapiensGN=GLB1LPE=2SV=1	sp|P16278|BGAL_HUMANBeta-galactosidaseOS=HomosapiensGN=GLB1PE=1SV=2	P16278
25.4722	25.6517	25.4139	25.5574	25.7674	25.5752	25.5045	25.5641			4	4	3	10.3	10.3	8.2	42.864	0	8.1383	460090000	29	0.286094	0.680642	-0.0618418	-0.695916	sp|P16333|NCK1_HUMANCytoplasmicproteinNCK1OS=HomosapiensGN=NCK1PE=1SV=1	sp|P16333|NCK1_HUMANCytoplasmicproteinNCK1OS=HomosapiensGN=NCK1PE=1SV=1	P16333
25.1766	25.2805	25.1339	25.2431	25.4875	25.323	25.4925	25.474			4	4	4	7.4	7.4	7.4	89.384	0	5.0446	442030000	9	1.86221	0.0789893	-0.225093	-3.71847	sp|P16383|GCF_HUMANGC-richsequenceDNA-bindingfactorOS=HomosapiensGN=TCF9PE=1SV=2	sp|P16383|GCF_HUMANGC-richsequenceDNA-bindingfactorOS=HomosapiensGN=TCF9PE=1SV=2	P16383
32.4683	32.9918	32.9374	32.7723	32.8848	32.6073	33.0762	31.8778			8	8	1	24.4	24.4	7.2	22.35	0	25.518	68060000000	232	0.395496	0.58381	0.28895	0.914803	sp|P16402|H13_HUMANHistoneH1.3OS=HomosapiensGN=HIST1H1DPE=1SV=2	sp|P16402|H13_HUMANHistoneH1.3OS=HomosapiensGN=HIST1H1DPE=1SV=2	P16402
28.2821	28.1599	28.5012	28.4672	28.1595	28.316	28.235	28.4154			10	10	10	21.4	21.4	21.4	76.689	0	70.928	3008600000	85	0.361044	0.614562	0.094615	0.847358	sp|P16435|NCPR_HUMANNADPH--cytochromeP450reductaseOS=HomosapiensGN=PORPE=1SV=2	sp|P16435|NCPR_HUMANNADPH--cytochromeP450reductaseOS=HomosapiensGN=PORPE=1SV=2	P16435
30.2254	30.2644	30.1641	30.1428	30.08	30.201	30.2317	30.2638			21	21	15	25.7	25.7	18.9	114.76	0	215.26	14277000000	231	0.0219868	0.971187	-0.00370344	-0.065078	sp|P16615|AT2A2_HUMANSarcoplasmic/endoplasmicreticulumcalciumATPase2OS=HomosapiensGN=ATP2A2PE=1SV=1;sp|O14983|AT2A1_HUMANSarcoplasmic/endoplasmicreticulumcalciumATPase1OS=HomosapiensGN=ATP2A1PE=1SV=1	sp|P16615|AT2A2_HUMANSarcoplasmic/endoplasmicreticulumcalciumATPase2OS=HomosapiensGN=ATP2A2PE=1SV=1	P16615
27.8222	27.7516	27.8277	27.76	27.863	28.2597	27.9599	27.882			2	2	2	7.7	7.7	7.7	44.309	0.0076365	1.6747	2295800000	5	0.942012	0.281196	-0.211394	-1.91069	sp|P16818|UL61_HCMVAUncharacterizedproteinUL61OS=Humancytomegalovirus(strainAD169)GN=UL61PE=4SV=1	sp|P16818|UL61_HCMVAUncharacterizedproteinUL61OS=Humancytomegalovirus(strainAD169)GN=UL61PE=4SV=1	P16818
29.5977	29.2158	29.2849	29.4903	29.777	29.903	29.5664	30.2427			4	4	3	28.2	28.2	22.1	17.302	0	28.097	7853300000	68	1.51647	0.126626	-0.541964	-2.99005	sp|P16949|STMN1_HUMANStathminOS=HomosapiensGN=STMN1PE=1SV=3	sp|P16949|STMN1_HUMANStathminOS=HomosapiensGN=STMN1PE=1SV=3	P16949
26.9523	27.2094	27.0061	27.4206	27.4058	27.4927	27.1846	26.9277			11	7	7	51.3	40.6	40.6	40.089	0	49.595	1441500000	73	0.0809117	0.902907	-0.0406728	-0.226176	sp|P16989|DBPA_HUMANDNA-bindingproteinAOS=HomosapiensGN=CSDAPE=1SV=4;sp|Q9Y2T7|YBOX2_HUMANY-box-bindingprotein2OS=HomosapiensGN=YBX2PE=1SV=2	sp|P16989|DBPA_HUMANDNA-bindingproteinAOS=HomosapiensGN=CSDAPE=1SV=4	P16989
26.1723	25.5924	26.1848	25.8469	25.7468	23.8546	23.8926	24.9274			3	3	3	10.1	10.1	10.1	42.155	0	12.796	424560000	15	1.1459	0.214878	1.26933	2.28081	sp|P17028|ZNF24_HUMANZincfingerprotein24OS=HomosapiensGN=ZNF24PE=1SV=4	sp|P17028|ZNF24_HUMANZincfingerprotein24OS=HomosapiensGN=ZNF24PE=1SV=4	P17028
31.0502	31.4172	31.5717	31.6125	30.706	30.1348	30.4567	29.7218	+	KO_WT	11	2	2	19.8	5.4	5.4	71.027	0	26.923	19499000000	134	2.38129	0.0415343	1.27899	4.98542	sp|P17066|HSP76_HUMANHeatshock70kDaprotein6OS=HomosapiensGN=HSPA6PE=1SV=2;sp|P48741|HSP77_HUMANPutativeheatshock70kDaprotein7OS=HomosapiensGN=HSPA7PE=5SV=2	sp|P17066|HSP76_HUMANHeatshock70kDaprotein6OS=HomosapiensGN=HSPA6PE=1SV=2;sp|P48741|HSP77_HUMANPutativeheatshock70kDaprotein7OS=HomosapiensGN=HSPA7PE=5SV=2	P17066
24.5785	25.6854	24.7085	24.3446	25.3688	25.1215	25.3699	24.1264			2	2	2	15	15	15	11.676	0	10.167	318590000	22	0.0607408	0.925575	-0.0837963	-0.172943	sp|P17096|HMGA1_HUMANHighmobilitygroupproteinHMG-I/HMG-YOS=HomosapiensGN=HMGA1PE=1SV=3	sp|P17096|HMGA1_HUMANHighmobilitygroupproteinHMG-I/HMG-YOS=HomosapiensGN=HMGA1PE=1SV=3	P17096
29.1316	29.4061	29.3958	29.339	29.9383	29.4677	29.8027	29.6328			17	17	17	56.9	56.9	56.9	46.247	0	255.86	7144000000	120	1.36918	0.154874	-0.330064	-2.70089	sp|P17174|AATC_HUMANAspartateaminotransferase,cytoplasmicOS=HomosapiensGN=GOT1PE=1SV=3	sp|P17174|AATC_HUMANAspartateaminotransferase,cytoplasmicOS=HomosapiensGN=GOT1PE=1SV=3	P17174
26.4936	26.1004	26.2171	25.7521	25.7608	25.9749	26.0177	26.2437			5	5	5	12.8	12.8	12.8	76.749	0	17.132	804670000	27	0.0502667	0.938491	0.0239172	0.144561	sp|P17252|KPCA_HUMANProteinkinaseCalphatypeOS=HomosapiensGN=PRKCAPE=1SV=4;sp|P05771|KPCB_HUMANProteinkinaseCbetatypeOS=HomosapiensGN=PRKCBPE=1SV=4	sp|P17252|KPCA_HUMANProteinkinaseCalphatypeOS=HomosapiensGN=PRKCAPE=1SV=4	P17252
29.4915	29.4509	29.2641	29.354	29.6591	29.7549	29.6543	29.8853	+	KO_WT	13	13	13	20.5	20.5	20.5	89.405	0	63.951	8709400000	157	2.3394	0.042955	-0.382091	-4.87393	sp|P17480|UBF1_HUMANNucleolartranscriptionfactor1OS=HomosapiensGN=UBTFPE=1SV=1	sp|P17480|UBF1_HUMANNucleolartranscriptionfactor1OS=HomosapiensGN=UBTFPE=1SV=1	P17480
25.1914	25.7204	25.1808	25.2954	25.7292	25.6499	25.5962	25.1315			3	3	2	14	14	10.8	28.058	0.0010827	3.0658	426180000	8	0.244329	0.719718	-0.127827	-0.608019	sp|P17482|HXB9_HUMANHomeoboxproteinHox-B9OS=HomosapiensGN=HOXB9PE=1SV=2	sp|P17482|HXB9_HUMANHomeoboxproteinHox-B9OS=HomosapiensGN=HOXB9PE=1SV=2	P17482
27.4436	27.4942	27.736	27.548	27.8422	27.7959	27.8889	27.2892			6	6	6	18.8	18.8	18.8	40.589	0	18.247	1962800000	41	0.255494	0.709346	-0.111306	-0.631801	sp|P17612|KAPCA_HUMANcAMP-dependentproteinkinasecatalyticsubunitalphaOS=HomosapiensGN=PRKACAPE=1SV=2;sp|P22694|KAPCB_HUMANcAMP-dependentproteinkinasecatalyticsubunitbetaOS=HomosapiensGN=PRKACBPE=1SV=2	sp|P17612|KAPCA_HUMANcAMP-dependentproteinkinasecatalyticsubunitalphaOS=HomosapiensGN=PRKACAPE=1SV=2	P17612
27.9446	27.8648	28.1467	27.8688	27.5646	27.5113	27.6498	27.673			11	11	11	23.9	23.9	23.9	79.994	0	58.46	2091100000	91	1.99153	0.0668615	0.360418	4.01243	sp|P17655|CAN2_HUMANCalpain-2catalyticsubunitOS=HomosapiensGN=CAPN2PE=1SV=6	sp|P17655|CAN2_HUMANCalpain-2catalyticsubunitOS=HomosapiensGN=CAPN2PE=1SV=6	P17655
30.4969	30.4488	30.4613	30.5965	30.5892	30.2476	30.5312	30.5055			23	23	21	54.3	54.3	49.9	66.69	0	296.98	13973000000	240	0.128776	0.846898	0.0338591	0.346034	sp|P17812|PYRG1_HUMANCTPsynthase1OS=HomosapiensGN=CTPSPE=1SV=2	sp|P17812|PYRG1_HUMANCTPsynthase1OS=HomosapiensGN=CTPSPE=1SV=2	P17812
32.9717	33.0135	32.8905	33.03	32.4598	32.8724	32.5096	32.5383			26	25	18	44.1	42.3	30.3	69.147	0	323.31	89444000000	573	1.65512	0.105789	0.38296	3.27301	sp|P17844|DDX5_HUMANProbableATP-dependentRNAhelicaseDDX5OS=HomosapiensGN=DDX5PE=1SV=1	sp|P17844|DDX5_HUMANProbableATP-dependentRNAhelicaseDDX5OS=HomosapiensGN=DDX5PE=1SV=1	P17844
27.9028	27.7066	28.002	27.826	28.4326	28.4115	28.4464	28.5686	+	KO_WT	14	10	10	22.8	17.1	17.1	85.018	0	95.707	3024800000	73	3.16613	0.0155658	-0.619895	-7.46208	sp|P17858|K6PL_HUMAN6-phosphofructokinase,livertypeOS=HomosapiensGN=PFKLPE=1SV=6	sp|P17858|K6PL_HUMAN6-phosphofructokinase,livertypeOS=HomosapiensGN=PFKLPE=1SV=6	P17858
30.0124	30.0291	30.242	30.1086	30.331	30.1449	29.9204	30.4126			16	16	16	53.5	53.5	53.5	49.203	0	108.99	11140000000	118	0.214159	0.752384	-0.0756591	-0.54258	sp|P17980|PRS6A_HUMAN26Sproteaseregulatorysubunit6AOS=HomosapiensGN=PSMC3PE=1SV=3	sp|P17980|PRS6A_HUMAN26Sproteaseregulatorysubunit6AOS=HomosapiensGN=PSMC3PE=1SV=3	P17980
32.1371	32.2261	32.1729	32.1651	32.2822	32.2704	32.3154	32.5457			28	28	28	67.1	67.1	67.1	60.343	0	323.31	50500000000	624	1.05325	0.243434	-0.165367	-2.11143	sp|P17987|TCPA_HUMANT-complexprotein1subunitalphaOS=HomosapiensGN=TCP1PE=1SV=1	sp|P17987|TCPA_HUMANT-complexprotein1subunitalphaOS=HomosapiensGN=TCP1PE=1SV=1	P17987
27.6177	27.6143	27.6695	27.7197	27.5501	27.6479	27.6105	27.2887			10	10	10	35.4	35.4	35.4	49.966	0	32.737	1884900000	52	0.682418	0.393773	0.14354	1.44615	sp|P18031|PTN1_HUMANTyrosine-proteinphosphatasenon-receptortype1OS=HomosapiensGN=PTPN1PE=1SV=1	sp|P18031|PTN1_HUMANTyrosine-proteinphosphatasenon-receptortype1OS=HomosapiensGN=PTPN1PE=1SV=1	P18031
24.7555	24.5634	24.7297	24.7919	25.223	25.407	25.3404	25.4772	+	KO_WT	4	4	4	7.5	7.5	7.5	86.908	0	12.93	331660000	21	3.25035	0.0139005	-0.666943	-7.7792	sp|P18074|ERCC2_HUMANTFIIHbasaltranscriptionfactorcomplexhelicaseXPDsubunitOS=HomosapiensGN=ERCC2PE=1SV=1	sp|P18074|ERCC2_HUMANTFIIHbasaltranscriptionfactorcomplexhelicaseXPDsubunitOS=HomosapiensGN=ERCC2PE=1SV=1	P18074
27.9376	28.267	28.1835	28.0533	28.1547	27.7464	28.0679	27.5797			4	4	4	27.3	27.3	27.3	12.538	0	3.8479	2495000000	34	0.8082	0.333232	0.280742	1.67131	sp|P18077|RL35A_HUMAN60SribosomalproteinL35aOS=HomosapiensGN=RPL35APE=1SV=2	sp|P18077|RL35A_HUMAN60SribosomalproteinL35aOS=HomosapiensGN=RPL35APE=1SV=2	P18077
30.6109	30.8383	30.6054	30.7494	30.3629	30.3459	30.6065	30.564			8	8	5	57.8	57.8	30	20.511	0	51.085	14915000000	120	1.35375	0.158545	0.261203	2.6712	sp|P18085|ARF4_HUMANADP-ribosylationfactor4OS=HomosapiensGN=ARF4PE=1SV=3	sp|P18085|ARF4_HUMANADP-ribosylationfactor4OS=HomosapiensGN=ARF4PE=1SV=3	P18085
30.8353	31.393	31.414	31.0238	31.3234	30.9902	31.2397	30.8169			12	12	12	47.6	47.6	47.6	29.225	0	82.633	21700000000	121	0.473281	0.520138	0.184373	1.06327	sp|P18124|RL7_HUMAN60SribosomalproteinL7OS=HomosapiensGN=RPL7PE=1SV=1	sp|P18124|RL7_HUMAN60SribosomalproteinL7OS=HomosapiensGN=RPL7PE=1SV=1	P18124
29.6404	29.8016	29.8321	29.6597	30.4273	30.1941	30.3068	29.9863			35	35	35	41.2	41.2	41.2	123.8	0	267.51	10095000000	251	1.93577	0.0714802	-0.464206	-3.8841	sp|P18206|VINC_HUMANVinculinOS=HomosapiensGN=VCLPE=1SV=4	sp|P18206|VINC_HUMANVinculinOS=HomosapiensGN=VCLPE=1SV=4	P18206
28.7153	28.9849	28.7604	28.7235	28.5743	28.9704	28.607	28.604			24	24	24	17.3	17.3	17.3	263.83	0	116.26	4504000000	131	0.453418	0.535025	0.134026	1.02579	sp|P18583|SON_HUMANProteinSONOS=HomosapiensGN=SONPE=1SV=4	sp|P18583|SON_HUMANProteinSONOS=HomosapiensGN=SONPE=1SV=4	P18583
25.5179	25.8067	25.1806	25.606	25.8381	26.0258	25.1339	25.4324			7	7	7	24.5	24.5	24.5	43.239	0	21.688	462070000	24	0.097972	0.883159	-0.0764352	-0.269867	sp|P18615|NELFE_HUMANNegativeelongationfactorEOS=HomosapiensGN=RDBPPE=1SV=3	sp|P18615|NELFE_HUMANNegativeelongationfactorEOS=HomosapiensGN=RDBPPE=1SV=3	P18615
30.0376	30.549	30.1082	30.2791	29.9484	30.7073	30.2671	30.5524			6	6	6	41.3	41.3	41.3	21.397	0	155.37	18912000000	211	0.0908551	0.890409	-0.0566664	-0.251781	sp|P18621|RL17_HUMAN60SribosomalproteinL17OS=HomosapiensGN=RPL17PE=1SV=3	sp|P18621|RL17_HUMAN60SribosomalproteinL17OS=HomosapiensGN=RPL17PE=1SV=3	P18621
31.6833	31.5837	31.6898	31.8732	32.1307	32.1566	32.1103	32.0123	+	KO_WT	12	12	12	61.8	61.8	61.8	28.804	0	323.31	37337000000	268	2.32543	0.043748	-0.386853	-4.83712	sp|P18669|PGAM1_HUMANPhosphoglyceratemutase1OS=HomosapiensGN=PGAM1PE=1SV=2;sp|P15259|PGAM2_HUMANPhosphoglyceratemutase2OS=HomosapiensGN=PGAM2PE=1SV=3;sp|Q8N0Y7|PGAM4_HUMANProbablephosphoglyceratemutase4OS=HomosapiensGN=PGAM4PE=1SV=1	sp|P18669|PGAM1_HUMANPhosphoglyceratemutase1OS=HomosapiensGN=PGAM1PE=1SV=2	P18669
31.614	31.6241	31.5171	31.6257	31.6412	31.8705	31.74	31.9224			17	17	17	57.2	57.2	57.2	44.969	0	323.31	34295000000	369	1.27576	0.179142	-0.204535	-2.52277	sp|P18754|RCC1_HUMANRegulatorofchromosomecondensationOS=HomosapiensGN=RCC1PE=1SV=1	sp|P18754|RCC1_HUMANRegulatorofchromosomecondensationOS=HomosapiensGN=RCC1PE=1SV=1	P18754
24.5085	24.5083	24.3218	24.49	25.4188	25.5075	25.4232	25.4495	+	KO_WT	5	5	5	6.1	6.1	6.1	101.73	0	8.6391	323360000	25	5.04559	0.00274306	-1.00975	-18.2816	sp|P18858|DNLI1_HUMANDNAligase1OS=HomosapiensGN=LIG1PE=1SV=1	sp|P18858|DNLI1_HUMANDNAligase1OS=HomosapiensGN=LIG1PE=1SV=1	P18858
27.9036	28.1114	27.8629	27.914	27.7587	27.888	27.91	27.4552			3	3	3	39.8	39.8	39.8	12.587	0	77.983	2247700000	46	0.716452	0.37527	0.20978	1.50724	sp|P18859|ATP5J_HUMANATPsynthase-couplingfactor6,mitochondrialOS=HomosapiensGN=ATP5JPE=1SV=1	sp|P18859|ATP5J_HUMANATPsynthase-couplingfactor6,mitochondrialOS=HomosapiensGN=ATP5JPE=1SV=1	P18859
28.682	28.4953	28.45	28.3009	28.3811	28.5502	28.5101	28.2736			10	10	10	19	19	19	99.808	0	84.189	3394700000	86	0.0519484	0.937071	-0.0133254	-0.149154	sp|P19022|CADH2_HUMANCadherin-2OS=HomosapiensGN=CDH2PE=1SV=4;sp|P55283|CADH4_HUMANCadherin-4OS=HomosapiensGN=CDH4PE=2SV=2	sp|P19022|CADH2_HUMANCadherin-2OS=HomosapiensGN=CDH2PE=1SV=4	P19022
26.9916	26.8282	27.1984	26.8806	27.3238	27.2731	27.4033	27.5861			14	14	14	15.7	15.7	15.7	148.53	0	46.376	1434700000	53	1.70833	0.0976273	-0.427527	-3.38472	sp|P19174|PLCG1_HUMAN1-phosphatidylinositol-4,5-bisphosphatephosphodiesterasegamma-1OS=HomosapiensGN=PLCG1PE=1SV=1	sp|P19174|PLCG1_HUMAN1-phosphatidylinositol-4,5-bisphosphatephosphodiesterasegamma-1OS=HomosapiensGN=PLCG1PE=1SV=1	P19174
33.0812	32.9438	32.9507	33.1802	32.9137	32.8601	32.7977	32.8826			20	20	20	28.6	28.6	28.6	76.613	0	323.31	79181000000	530	1.13833	0.217522	0.161361	2.26687	sp|P19338|NUCL_HUMANNucleolinOS=HomosapiensGN=NCLPE=1SV=3	sp|P19338|NUCL_HUMANNucleolinOS=HomosapiensGN=NCLPE=1SV=3	P19338
30.2745	30.2924	30.2212	30.2909	30.4979	30.4484	30.4553	30.5437	+	KO_WT	31	31	27	43.9	43.9	39.8	102.48	0	323.31	13605000000	270	2.94525	0.0202794	-0.218143	-6.68225	sp|P19367|HXK1_HUMANHexokinase-1OS=HomosapiensGN=HK1PE=1SV=3;sp|Q2TB90|HKDC1_HUMANPutativehexokinaseHKDC1OS=HomosapiensGN=HKDC1PE=2SV=3	sp|P19367|HXK1_HUMANHexokinase-1OS=HomosapiensGN=HK1PE=1SV=3	P19367
26.0409	26.2177	25.9981	25.9711	25.917	26.4338	25.6556	26.3158			4	4	4	24	24	24	31.441	0	13.964	645870000	30	0.0278561	0.964694	-0.0182263	-0.0819411	sp|P19387|RPB3_HUMANDNA-directedRNApolymeraseIIsubunitRPB3OS=HomosapiensGN=POLR2CPE=1SV=2	sp|P19387|RPB3_HUMANDNA-directedRNApolymeraseIIsubunitRPB3OS=HomosapiensGN=POLR2CPE=1SV=2	P19387
26.9062	23.9099	26.6547	22.9828	24.6633	26.8284	26.9206	23.1538			2	2	2	14.8	14.8	14.8	24.551	0	20.62	686250000	9	0.248822	0.715905	-0.87573	-0.617616	sp|P19388|RPAB1_HUMANDNA-directedRNApolymerasesI,II,andIIIsubunitRPABC1OS=HomosapiensGN=POLR2EPE=1SV=4	sp|P19388|RPAB1_HUMANDNA-directedRNApolymerasesI,II,andIIIsubunitRPABC1OS=HomosapiensGN=POLR2EPE=1SV=4	P19388
27.5931	27.7918	27.8611	27.3939	27.6732	27.6079	27.4651	27.5735			5	5	5	28.5	28.5	28.5	27.391	0	29.53	1917700000	59	0.324262	0.646837	0.102325	0.773933	sp|P19404|NDUV2_HUMANNADHdehydrogenase[ubiquinone]flavoprotein2,mitochondrialOS=HomosapiensGN=NDUFV2PE=1SV=2	sp|P19404|NDUV2_HUMANNADHdehydrogenase[ubiquinone]flavoprotein2,mitochondrialOS=HomosapiensGN=NDUFV2PE=1SV=2	P19404
27.2464	26.8615	27.0316	26.8545	27.4356	27.4121	27.6282	27.8509	+	KO_WT	8	8	8	15.1	15.1	15.1	89.277	0	29.07	1613400000	26	2.43162	0.0394237	-0.665848	-5.12181	sp|P19447|ERCC3_HUMANTFIIHbasaltranscriptionfactorcomplexhelicaseXPBsubunitOS=HomosapiensGN=ERCC3PE=1SV=1	sp|P19447|ERCC3_HUMANTFIIHbasaltranscriptionfactorcomplexhelicaseXPBsubunitOS=HomosapiensGN=ERCC3PE=1SV=1	P19447
27.8757	27.8504	27.8124	28.0379	27.9511	27.8238	27.7678	28.0323			9	9	9	20.7	20.7	20.7	62.094	0	26.563	2252800000	42	0.0239388	0.969235	0.00649818	0.0707089	sp|P19525|E2AK2_HUMANInterferon-induced,double-strandedRNA-activatedproteinkinaseOS=HomosapiensGN=EIF2AK2PE=1SV=2	sp|P19525|E2AK2_HUMANInterferon-induced,double-strandedRNA-activatedproteinkinaseOS=HomosapiensGN=EIF2AK2PE=1SV=2	P19525
30.8343	30.533	30.6394	30.7813	30.6929	30.7538	30.7902	31.1387			13	13	13	67.2	67.2	67.2	33.824	0	323.31	18953000000	239	0.683605	0.39349	-0.192707	-1.44829	sp|P19623|SPEE_HUMANSpermidinesynthaseOS=HomosapiensGN=SRMPE=1SV=1	sp|P19623|SPEE_HUMANSpermidinesynthaseOS=HomosapiensGN=SRMPE=1SV=1	P19623
29.2418	29.148	29.1779	29.2612	29.4192	29.5162	29.3418	29.4624	+	KO_WT	12	12	12	50.3	50.3	50.3	41.213	0	57.128	6397400000	127	2.2344	0.0499688	-0.239242	-4.60213	sp|P19784|CSK22_HUMANCaseinkinaseIIsubunitalpha'OS=HomosapiensGN=CSNK2A2PE=1SV=1	sp|P19784|CSK22_HUMANCaseinkinaseIIsubunitalpha'OS=HomosapiensGN=CSNK2A2PE=1SV=1	P19784
27.5961	27.6351	27.4372	27.4335	28.1887	28.3958	28.1272	28.1865	+	KO_WT	15	15	9	18	18	10.8	138.75	0	53.618	2369600000	69	3.33392	0.0125246	-0.722622	-8.10546	sp|P20020|AT2B1_HUMANPlasmamembranecalcium-transportingATPase1OS=HomosapiensGN=ATP2B1PE=1SV=3;sp|Q16720|AT2B3_HUMANPlasmamembranecalcium-transportingATPase3OS=HomosapiensGN=ATP2B3PE=1SV=3;sp|Q01814|AT2B2_HUMANPlasmamembranecalcium-transportingATPase2OS=HomosapiensGN=ATP2B2PE=1SV=2	sp|P20020|AT2B1_HUMANPlasmamembranecalcium-transportingATPase1OS=HomosapiensGN=ATP2B1PE=1SV=3	P20020
29.307	29.2763	29.3836	29.3642	29.3442	28.9902	29.0968	28.8726			14	14	14	45.3	45.3	45.3	38.388	0	133.67	5801700000	143	1.08817	0.233199	0.265403	2.17501	sp|P20042|IF2B_HUMANEukaryotictranslationinitiationfactor2subunit2OS=HomosapiensGN=EIF2S2PE=1SV=2;sp|A6NK07|IF2BL_HUMANEukaryotictranslationinitiationfactor2subunit2-likeproteinOS=HomosapiensPE=1SV=1	sp|P20042|IF2B_HUMANEukaryotictranslationinitiationfactor2subunit2OS=HomosapiensGN=EIF2S2PE=1SV=2;sp|A6NK07|IF2BL_HUMANEukaryotictranslationinitiationfactor2subunit2-likeproteinOS=HomosapiensPE=1SV=1	P20042
27.5029	27.3991	27.321	27.4617	27.6398	27.5285	27.6146	27.997			10	10	10	25.6	25.6	25.6	52.739	0	48.496	1783600000	87	1.19377	0.201324	-0.301056	-2.36931	sp|P20073|ANXA7_HUMANAnnexinA7OS=HomosapiensGN=ANXA7PE=1SV=3	sp|P20073|ANXA7_HUMANAnnexinA7OS=HomosapiensGN=ANXA7PE=1SV=3	P20073
26.4567	26.2915	26.2582	26.3039	26.1314	26.6217	26.2615	26.5362			4	4	4	16	16	16	48.55	0	45.665	780540000	22	0.315498	0.654248	-0.103172	-0.756195	sp|P20248|CCNA2_HUMANCyclin-A2OS=HomosapiensGN=CCNA2PE=1SV=2	sp|P20248|CCNA2_HUMANCyclin-A2OS=HomosapiensGN=CCNA2PE=1SV=2	P20248
31.7268	31.2306	31.5893	31.8382	30.4543	30.328	29.7746	30.9639			7	7	7	51.5	51.5	51.5	22.168	0	323.31	24343000000	162	1.8148	0.0839838	1.17251	3.61388	sp|P20290|BTF3_HUMANTranscriptionfactorBTF3OS=HomosapiensGN=BTF3PE=1SV=1	sp|P20290|BTF3_HUMANTranscriptionfactorBTF3OS=HomosapiensGN=BTF3PE=1SV=1	P20290
24.1504	24.245	24.5363	24.2502	23.6028	23.6321	22.7893	25.3426			3	3	3	21.4	21.4	21.4	24.984	0	4.4347	160380000	5	0.329254	0.641394	0.50217	0.783993	sp|P20336|RAB3A_HUMANRas-relatedproteinRab-3AOS=HomosapiensGN=RAB3APE=1SV=1	sp|P20336|RAB3A_HUMANRas-relatedproteinRab-3AOS=HomosapiensGN=RAB3APE=1SV=1	P20336
25.5233	25.6391	25.709	25.5868	25.5339	25.3264	25.4115	25.335			5	5	5	30	30	30	23.871	0	7.0824	436300000	14	1.89638	0.0756044	0.243254	3.79489	sp|P20338|RAB4A_HUMANRas-relatedproteinRab-4AOS=HomosapiensGN=RAB4APE=1SV=2;sp|P61018|RAB4B_HUMANRas-relatedproteinRab-4BOS=HomosapiensGN=RAB4BPE=1SV=1	sp|P20338|RAB4A_HUMANRas-relatedproteinRab-4AOS=HomosapiensGN=RAB4APE=1SV=2	P20338
29.2964	29.3937	29.2588	29.3565	28.8862	28.8704	28.9071	28.6823	+	KO_WT	7	7	4	37.5	37.5	21.2	23.593	0	52.933	5954500000	96	3.07541	0.0169214	0.499858	7.13295	sp|P20340|RAB6A_HUMANRas-relatedproteinRab-6AOS=HomosapiensGN=RAB6APE=1SV=3	sp|P20340|RAB6A_HUMANRas-relatedproteinRab-6AOS=HomosapiensGN=RAB6APE=1SV=3	P20340
28.0311	27.697	27.535	27.5274	27.6863	27.8579	27.6301	28.0108			12	12	12	16.1	16.1	16.1	127.41	0	102.76	2033900000	59	0.91927	0.286668	-0.20979	-1.8699	sp|P20585|MSH3_HUMANDNAmismatchrepairproteinMsh3OS=HomosapiensGN=MSH3PE=1SV=4	sp|P20585|MSH3_HUMANDNAmismatchrepairproteinMsh3OS=HomosapiensGN=MSH3PE=1SV=4	P20585
29.8277	29.6944	29.8507	29.8644	30.219	30.0544	30.0788	29.9792			5	5	5	31.1	31.1	31.1	26.489	0	85.049	9629000000	130	1.87157	0.0779724	-0.279692	-3.73933	sp|P20618|PSB1_HUMANProteasomesubunitbetatype-1OS=HomosapiensGN=PSMB1PE=1SV=2	sp|P20618|PSB1_HUMANProteasomesubunitbetatype-1OS=HomosapiensGN=PSMB1PE=1SV=2	P20618
28.5776	28.7464	29.0068	28.8861	28.9158	29.0469	28.6153	28.3634			6	6	6	44	44	44	16.762	0	133.31	4623500000	78	0.313284	0.656375	0.144407	0.751697	sp|P20674|COX5A_HUMANCytochromecoxidasesubunit5A,mitochondrialOS=HomosapiensGN=COX5APE=1SV=2	sp|P20674|COX5A_HUMANCytochromecoxidasesubunit5A,mitochondrialOS=HomosapiensGN=COX5APE=1SV=2	P20674
31.5564	31.8203	31.6991	31.7834	31.6185	31.559	31.5431	31.3446			25	25	24	50.9	50.9	49.5	66.408	0	323.31	32283000000	347	1.66051	0.104983	0.251327	3.28425	sp|P20700|LMNB1_HUMANLamin-B1OS=HomosapiensGN=LMNB1PE=1SV=2	sp|P20700|LMNB1_HUMANLamin-B1OS=HomosapiensGN=LMNB1PE=1SV=2	P20700
27.7637	27.3935	27.802	27.6389	27.8881	28.0342	28.0394	28.3133			8	8	8	23.3	23.3	23.3	76.572	0	91.017	2393900000	53	1.60251	0.113484	-0.457291	-3.16429	sp|P20810|ICAL_HUMANCalpastatinOS=HomosapiensGN=CASTPE=1SV=4	sp|P20810|ICAL_HUMANCalpastatinOS=HomosapiensGN=CASTPE=1SV=4	P20810
28.7538	28.6865	28.8096	28.9286	28.8032	28.4835	28.6261	28.5181			11	11	11	29.8	29.8	29.8	55.405	0	85.433	4120300000	63	0.959581	0.277033	0.200491	1.94225	sp|P20839|IMDH1_HUMANInosine-5'-monophosphatedehydrogenase1OS=HomosapiensGN=IMPDH1PE=1SV=2	sp|P20839|IMDH1_HUMANInosine-5'-monophosphatedehydrogenase1OS=HomosapiensGN=IMPDH1PE=1SV=2	P20839
27.8482	27.2653	27.7046	27.7311	27.8368	27.8708	27.563	27.7675			9	9	9	14.6	14.6	14.6	91.361	0	23.313	2249800000	71	0.590473	0.442891	-0.192524	-1.27986	sp|Q9UQ88|CD11A_HUMANCyclin-dependentkinase11AOS=HomosapiensGN=CDK11APE=1SV=4;sp|P21127|CD11B_HUMANCyclin-dependentkinase11BOS=HomosapiensGN=CDK11BPE=1SV=3	sp|Q9UQ88|CD11A_HUMANCyclin-dependentkinase11AOS=HomosapiensGN=CDK11APE=1SV=4;sp|P21127|CD11B_HUMANCyclin-dependentkinase11BOS=HomosapiensGN=CDK11BPE=1SV=3	Q9UQ88
28.3365	28.1284	28.2498	28.1945	28.9957	28.8326	28.9265	29.0992	+	KO_WT	9	9	8	44.4	44.4	40.4	26.559	0	41.02	4002400000	99	3.89337	0.00677164	-0.772616	-10.6233	sp|P21266|GSTM3_HUMANGlutathioneS-transferaseMu3OS=HomosapiensGN=GSTM3PE=1SV=3	sp|P21266|GSTM3_HUMANGlutathioneS-transferaseMu3OS=HomosapiensGN=GSTM3PE=1SV=3	P21266
28.8191	28.6465	28.7638	28.7446	29.1012	29.2056	29.292	29.1667	+	KO_WT	9	9	9	24.1	24.1	24.1	56.5	0	81.309	4918200000	140	3.41452	0.0115678	-0.473069	-8.43139	sp|P21281|VATB2_HUMANV-typeprotonATPasesubunitB,brainisoformOS=HomosapiensGN=ATP6V1B2PE=1SV=3;sp|P15313|VATB1_HUMANV-typeprotonATPasesubunitB,kidneyisoformOS=HomosapiensGN=ATP6V1B1PE=1SV=3	sp|P21281|VATB2_HUMANV-typeprotonATPasesubunitB,brainisoformOS=HomosapiensGN=ATP6V1B2PE=1SV=3	P21281
27.3468	27.3777	27.3271	27.2723	27.3376	27.2857	27.1394	27.5248			10	10	9	28.3	28.3	26.2	43.941	0	35.208	1557600000	61	0.0131589	0.984336	0.00383647	0.0393228	sp|P21283|VATC1_HUMANV-typeprotonATPasesubunitC1OS=HomosapiensGN=ATP6V1C1PE=1SV=4	sp|P21283|VATC1_HUMANV-typeprotonATPasesubunitC1OS=HomosapiensGN=ATP6V1C1PE=1SV=4	P21283
30.0436	29.9979	30.0153	30.077	30.1975	30.3036	30.1231	30.195			57	55	54	34.2	33.5	32.6	280.74	0	281	10911000000	342	1.81507	0.0839838	-0.174716	-3.61446	sp|P21333|FLNA_HUMANFilamin-AOS=HomosapiensGN=FLNAPE=1SV=4	sp|P21333|FLNA_HUMANFilamin-AOS=HomosapiensGN=FLNAPE=1SV=4	P21333
23.801	22.9965	23.5439	24.0907	25.809	25.6683	25.9611	26.4554	+	KO_WT	4	4	4	2	2	2	319.37	0	5.1825	310400000	8	3.12016	0.0160277	-2.42975	-7.29371	sp|P21359|NF1_HUMANNeurofibrominOS=HomosapiensGN=NF1PE=1SV=2	sp|P21359|NF1_HUMANNeurofibrominOS=HomosapiensGN=NF1PE=1SV=2	P21359
28.7336	28.8944	28.7988	28.779	29.2575	29.3988	29.4399	29.616	+	KO_WT	9	9	9	15.7	15.7	15.7	98.398	0	76.362	5898300000	101	2.90348	0.021126	-0.603964	-6.54273	sp|P21399|ACOC_HUMANCytoplasmicaconitatehydrataseOS=HomosapiensGN=ACO1PE=1SV=3	sp|P21399|ACOC_HUMANCytoplasmicaconitatehydrataseOS=HomosapiensGN=ACO1PE=1SV=3	P21399
32.4318	32.0579	32.3152	32.0988	32.3441	32.7339	32.3513	32.7407			17	17	17	72.1	72.1	72.1	30.772	0	316.04	70193000000	686	1.30947	0.170047	-0.385185	-2.58662	sp|P21796|VDAC1_HUMANVoltage-dependentanion-selectivechannelprotein1OS=HomosapiensGN=VDAC1PE=1SV=2	sp|P21796|VDAC1_HUMANVoltage-dependentanion-selectivechannelprotein1OS=HomosapiensGN=VDAC1PE=1SV=2	P21796
27.4369	27.3108	27.407	27.5201	27.6478	27.7238	27.7102	27.6765	+	KO_WT	5	5	5	21.4	21.4	21.4	31.629	0	17.921	1816300000	46	2.41638	0.0397799	-0.276943	-5.08022	sp|P21912|DHSB_HUMANSuccinatedehydrogenase[ubiquinone]iron-sulfursubunit,mitochondrialOS=HomosapiensGN=SDHBPE=1SV=3	sp|P21912|DHSB_HUMANSuccinatedehydrogenase[ubiquinone]iron-sulfursubunit,mitochondrialOS=HomosapiensGN=SDHBPE=1SV=3	P21912
23.1745	24.6383	25.0228	25.038	25.2548	23.4731	23.2505	24.9149			1	1	1	4.4	4.4	4.4	25.416	0	8.2324	295380000	7	0.500945	0.500933	0.676395	1.11503	sp|P21926|CD9_HUMANCD9antigenOS=HomosapiensGN=CD9PE=1SV=4	sp|P21926|CD9_HUMANCD9antigenOS=HomosapiensGN=CD9PE=1SV=4	P21926
25.1257	24.9575	25.287	24.9706	25.5472	26.0765	25.9523	26.1269	+	KO_WT	2	2	2	6.1	6.1	6.1	43.122	0	8.3324	461870000	17	2.29298	0.0462906	-0.854021	-4.75242	sp|P21953|ODBB_HUMAN2-oxoisovaleratedehydrogenasesubunitbeta,mitochondrialOS=HomosapiensGN=BCKDHBPE=1SV=2	sp|P21953|ODBB_HUMAN2-oxoisovaleratedehydrogenasesubunitbeta,mitochondrialOS=HomosapiensGN=BCKDHBPE=1SV=2	P21953
30.4666	30.1917	30.1982	30.3917	29.5303	30.2173	29.6006	30.372			6	6	6	36.2	36.2	36.2	30.037	0	152.45	15026000000	111	0.590147	0.442891	0.33047	1.27926	sp|P21964|COMT_HUMANCatecholO-methyltransferaseOS=HomosapiensGN=COMTPE=1SV=2	sp|P21964|COMT_HUMANCatecholO-methyltransferaseOS=HomosapiensGN=COMTPE=1SV=2	P21964
27.6211	27.4993	27.612	27.4887	27.7175	28.1307	27.7431	28.1921			14	14	14	23.6	23.6	23.6	83.134	0	34.052	2119300000	60	1.3782	0.152928	-0.412505	-2.7183	sp|P22033|MUTA_HUMANMethylmalonyl-CoAmutase,mitochondrialOS=HomosapiensGN=MUTPE=1SV=4	sp|P22033|MUTA_HUMANMethylmalonyl-CoAmutase,mitochondrialOS=HomosapiensGN=MUTPE=1SV=4	P22033
28.5014	28.2354	28.3756	28.3876	28.577	28.7601	28.5467	28.7249			16	16	16	29.6	29.6	29.6	89.42	0	88.368	3582900000	115	2.09844	0.058981	-0.319298	-4.26565	sp|P22059|OSBP1_HUMANOxysterol-bindingprotein1OS=HomosapiensGN=OSBPPE=1SV=1;sp|Q969R2|OSBP2_HUMANOxysterol-bindingprotein2OS=HomosapiensGN=OSBP2PE=1SV=2	sp|P22059|OSBP1_HUMANOxysterol-bindingprotein1OS=HomosapiensGN=OSBPPE=1SV=1	P22059
29.4484	29.646	29.6314	29.5884	30.4595	30.3326	30.271	30.3011	+	KO_WT	8	8	8	56.8	56.8	56.8	24.636	0	168.64	11550000000	95	4.48531	0.00398587	-0.719098	-14.0628	sp|P22061|PIMT_HUMANProtein-L-isoaspartate(D-aspartate)O-methyltransferaseOS=HomosapiensGN=PCMT1PE=1SV=4	sp|P22061|PIMT_HUMANProtein-L-isoaspartate(D-aspartate)O-methyltransferaseOS=HomosapiensGN=PCMT1PE=1SV=4	P22061
30.6297	30.6697	30.5549	30.685	30.7588	30.8094	30.6772	30.9256			13	13	11	51.7	51.7	48.3	33.784	0	94.868	16754000000	170	1.11126	0.226247	-0.156204	-2.2172	sp|P22087|FBRL_HUMANrRNA2'-O-methyltransferasefibrillarinOS=HomosapiensGN=FBLPE=1SV=2	sp|P22087|FBRL_HUMANrRNA2'-O-methyltransferasefibrillarinOS=HomosapiensGN=FBLPE=1SV=2	P22087
31.9857	31.8566	32.1085	32.0761	32.0704	31.9028	32.0258	31.8887			35	35	35	47.7	47.7	47.7	107.77	0	323.31	39697000000	457	0.191474	0.777723	0.0418123	0.492138	sp|P22102|PUR2_HUMANTrifunctionalpurinebiosyntheticproteinadenosine-3OS=HomosapiensGN=GARTPE=1SV=1	sp|P22102|PUR2_HUMANTrifunctionalpurinebiosyntheticproteinadenosine-3OS=HomosapiensGN=GARTPE=1SV=1	P22102
31.8071	31.6903	31.6985	31.8703	32.0727	32.0637	32.0934	32.0949	+	KO_WT	17	17	17	49.9	49.9	49.9	47.079	0	282.18	37968000000	320	2.91209	0.0207987	-0.328163	-6.57129	sp|P22234|PUR6_HUMANMultifunctionalproteinADE2OS=HomosapiensGN=PAICSPE=1SV=3	sp|P22234|PUR6_HUMANMultifunctionalproteinADE2OS=HomosapiensGN=PAICSPE=1SV=3	P22234
27.4924	27.684	27.4677	27.6326	27.7298	27.7945	27.9858	27.2213			8	8	8	16.8	16.8	16.8	58.993	0	23.42	1939800000	77	0.168179	0.802341	-0.0880879	-0.439088	sp|P22307|NLTP_HUMANNon-specificlipid-transferproteinOS=HomosapiensGN=SCP2PE=1SV=2	sp|P22307|NLTP_HUMANNon-specificlipid-transferproteinOS=HomosapiensGN=SCP2PE=1SV=2	P22307
33.2165	33.1313	33.1749	33.2186	33.256	33.1645	33.2355	33.3131			35	35	35	52.7	52.7	52.7	117.85	0	323.31	95597000000	901	0.770997	0.349102	-0.0673663	-1.60484	sp|P22314|UBA1_HUMANUbiquitin-likemodifier-activatingenzyme1OS=HomosapiensGN=UBA1PE=1SV=3	sp|P22314|UBA1_HUMANUbiquitin-likemodifier-activatingenzyme1OS=HomosapiensGN=UBA1PE=1SV=3	P22314
32.7831	33.2771	33.1223	33.0476	33.2371	32.6956	33.1674	32.4823			14	14	1	77	77	9.9	17.298	0	129.03	80385000000	368	0.510713	0.494865	0.253428	1.13321	sp|P22392|NDKB_HUMANNucleosidediphosphatekinaseBOS=HomosapiensGN=NME2PE=1SV=1	sp|P22392|NDKB_HUMANNucleosidediphosphatekinaseBOS=HomosapiensGN=NME2PE=1SV=1	P22392
25.4842	25.7673	26.045	25.2386	26.9754	26.8737	26.8782	26.7712	+	KO_WT	11	11	11	28.5	28.5	28.5	53.836	0	34.552	826990000	37	2.68135	0.027831	-1.191	-5.83998	sp|P22570|ADRO_HUMANNADPH:adrenodoxinoxidoreductase,mitochondrialOS=HomosapiensGN=FDXRPE=1SV=3	sp|P22570|ADRO_HUMANNADPH:adrenodoxinoxidoreductase,mitochondrialOS=HomosapiensGN=FDXRPE=1SV=3	P22570
33.6058	34.1492	33.8285	33.8525	33.4989	33.3637	33.3974	32.8245			14	14	14	48.7	48.7	48.7	37.429	0	201.63	156580000000	500	1.70448	0.0980322	0.672267	3.37658	sp|P22626|ROA2_HUMANHeterogeneousnuclearribonucleoproteinsA2/B1OS=HomosapiensGN=HNRNPA2B1PE=1SV=2	sp|P22626|ROA2_HUMANHeterogeneousnuclearribonucleoproteinsA2/B1OS=HomosapiensGN=HNRNPA2B1PE=1SV=2	P22626
25.4307	23.6967	25.1101	24.9819	24.2699	24.8687	24.8087	24.7251			4	4	4	8.3	8.3	8.3	104.76	0	11.07	226980000	10	0.0615156	0.925575	-0.0718301	-0.175022	sp|P22670|RFX1_HUMANMHCclassIIregulatoryfactorRFX1OS=HomosapiensGN=RFX1PE=1SV=2;sp|P48378|RFX2_HUMANDNA-bindingproteinRFX2OS=HomosapiensGN=RFX2PE=2SV=2;sp|P48380|RFX3_HUMANTranscriptionfactorRFX3OS=HomosapiensGN=RFX3PE=1SV=2	sp|P22670|RFX1_HUMANMHCclassIIregulatoryfactorRFX1OS=HomosapiensGN=RFX1PE=1SV=2	P22670
27.8602	27.7561	27.9277	28.0335	27.7575	27.6182	27.7534	27.9603			8	8	8	15	15	15	99.632	0	35.65	2456700000	31	0.569799	0.455128	0.133399	1.24211	sp|P22681|CBL_HUMANE3ubiquitin-proteinligaseCBLOS=HomosapiensGN=CBLPE=1SV=2;sp|Q13191|CBLB_HUMANE3ubiquitin-proteinligaseCBL-BOS=HomosapiensGN=CBLBPE=1SV=2	sp|P22681|CBL_HUMANE3ubiquitin-proteinligaseCBLOS=HomosapiensGN=CBLPE=1SV=2	P22681
30.0237	30.0742	29.9618	30.1325	30.4505	30.6073	30.5561	30.5698	+	KO_WT	13	13	13	39.5	39.5	39.5	48.442	0	267.25	12468000000	191	3.42617	0.0114722	-0.489786	-8.47945	sp|P22695|QCR2_HUMANCytochromeb-c1complexsubunit2,mitochondrialOS=HomosapiensGN=UQCRC2PE=1SV=3	sp|P22695|QCR2_HUMANCytochromeb-c1complexsubunit2,mitochondrialOS=HomosapiensGN=UQCRC2PE=1SV=3	P22695
25.243	25.1249	25.1894	25.3332	25.5239	25.7061	25.5776	24.9323			4	4	4	13.5	13.5	13.5	47.862	0	7.689	380270000	15	0.463436	0.527604	-0.21914	-1.04473	sp|P22830|HEMH_HUMANFerrochelatase,mitochondrialOS=HomosapiensGN=FECHPE=1SV=2	sp|P22830|HEMH_HUMANFerrochelatase,mitochondrialOS=HomosapiensGN=FECHPE=1SV=2	P22830
28.4672	28.2462	28.4611	28.3632	28.4892	28.4205	28.363	28.3554			7	7	7	30.6	30.6	30.6	33.969	0	42.408	3358000000	93	0.331724	0.63906	-0.0501908	-0.788958	sp|P23193|TCEA1_HUMANTranscriptionelongationfactorAprotein1OS=HomosapiensGN=TCEA1PE=1SV=2;sp|Q15560|TCEA2_HUMANTranscriptionelongationfactorAprotein2OS=HomosapiensGN=TCEA2PE=1SV=1	sp|P23193|TCEA1_HUMANTranscriptionelongationfactorAprotein1OS=HomosapiensGN=TCEA1PE=1SV=2	P23193
32.5278	32.9145	32.687	32.7714	32.3919	32.4855	32.3957	32.4495	+	KO_WT	23	23	22	41.3	41.3	40.2	76.149	0	311.4	58906000000	558	2.68404	0.027831	0.360322	5.84814	sp|P23246|SFPQ_HUMANSplicingfactor,proline-andglutamine-richOS=HomosapiensGN=SFPQPE=1SV=2	sp|P23246|SFPQ_HUMANSplicingfactor,proline-andglutamine-richOS=HomosapiensGN=SFPQPE=1SV=2	P23246
29.2645	29.1092	29.1094	29.3169	28.9136	29.3495	29.0967	29.4911			10	10	10	38.6	38.6	38.6	51.169	0	194.47	5744300000	126	0.0746875	0.908819	-0.0342315	-0.20994	sp|P23258|TBG1_HUMANTubulingamma-1chainOS=HomosapiensGN=TUBG1PE=1SV=2;sp|Q9NRH3|TBG2_HUMANTubulingamma-2chainOS=HomosapiensGN=TUBG2PE=1SV=1	sp|P23258|TBG1_HUMANTubulingamma-1chainOS=HomosapiensGN=TUBG1PE=1SV=2;sp|Q9NRH3|TBG2_HUMANTubulingamma-2chainOS=HomosapiensGN=TUBG2PE=1SV=1	P23258
30.719	31.1961	30.9514	30.9971	30.4206	30.2818	30.6439	30.0734			11	11	11	49.1	49.1	49.1	23.742	0	66.432	15846000000	153	2.18135	0.0541158	0.693236	4.46883	sp|P23284|PPIB_HUMANPeptidyl-prolylcis-transisomeraseBOS=HomosapiensGN=PPIBPE=1SV=2	sp|P23284|PPIB_HUMANPeptidyl-prolylcis-transisomeraseBOS=HomosapiensGN=PPIBPE=1SV=2	P23284
28.3754	28.5155	28.476	28.4033	28.1801	28.1337	28.2335	28.145	+	KO_WT	13	13	13	25.5	25.5	25.5	65.443	0	101.73	3194400000	93	3.21315	0.0145827	0.291882	7.63773	sp|P23368|MAOM_HUMANNAD-dependentmalicenzyme,mitochondrialOS=HomosapiensGN=ME2PE=1SV=1	sp|P23368|MAOM_HUMANNAD-dependentmalicenzyme,mitochondrialOS=HomosapiensGN=ME2PE=1SV=1	P23368
27.7064	27.9409	28.1111	28.0322	28.0323	27.8066	27.8436	27.5688			19	19	19	30	30	30	112.73	0	47.278	2330500000	63	0.877563	0.303076	0.215232	1.79524	sp|P23378|GCSP_HUMANGlycinedehydrogenase[decarboxylating],mitochondrialOS=HomosapiensGN=GLDCPE=1SV=2	sp|P23378|GCSP_HUMANGlycinedehydrogenase[decarboxylating],mitochondrialOS=HomosapiensGN=GLDCPE=1SV=2	P23378
29.8427	29.7584	29.8431	29.8091	29.9527	29.9983	30.0637	30.0513	+	KO_WT	11	11	11	38.6	38.6	38.6	53.165	0	160.99	10375000000	119	2.67462	0.027831	-0.212966	-5.81969	sp|P23381|SYWC_HUMANTryptophanyl-tRNAsynthetase,cytoplasmicOS=HomosapiensGN=WARSPE=1SV=2	sp|P23381|SYWC_HUMANTryptophanyl-tRNAsynthetase,cytoplasmicOS=HomosapiensGN=WARSPE=1SV=2	P23381
32.4158	32.4502	32.416	32.4422	32.3429	32.2412	32.3289	32.1951			18	18	18	76.5	76.5	76.5	26.688	0	253.38	51290000000	536	1.86306	0.0789893	0.159053	3.72036	sp|P23396|RS3_HUMAN40SribosomalproteinS3OS=HomosapiensGN=RPS3PE=1SV=2	sp|P23396|RS3_HUMAN40SribosomalproteinS3OS=HomosapiensGN=RPS3PE=1SV=2	P23396
27.7754	27.7962	27.7823	27.5773	28.2704	28.501	28.2534	27.9564			3	3	3	23.7	23.7	23.7	18.884	0	63.117	2644000000	50	1.82596	0.083596	-0.526685	-3.63835	sp|P23434|GCSH_HUMANGlycinecleavagesystemHprotein,mitochondrialOS=HomosapiensGN=GCSHPE=1SV=2	sp|P23434|GCSH_HUMANGlycinecleavagesystemHprotein,mitochondrialOS=HomosapiensGN=GCSHPE=1SV=2	P23434
25.2308	25.1524	25.4867	25.4126	25.8578	25.5814	25.7396	25.3482			5	5	5	11.2	11.2	11.2	59.139	0	9.064	438440000	20	0.884706	0.299896	-0.281157	-1.80802	sp|P23443|KS6B1_HUMANRibosomalproteinS6kinasebeta-1OS=HomosapiensGN=RPS6KB1PE=1SV=2	sp|P23443|KS6B1_HUMANRibosomalproteinS6kinasebeta-1OS=HomosapiensGN=RPS6KB1PE=1SV=2	P23443
31.2831	31.3867	31.4803	31.4838	31.695	31.4443	31.5946	31.7048			17	17	17	45.6	45.6	45.6	47.716	0	223.87	28338000000	338	1.04041	0.24669	-0.159438	-2.08814	sp|P23526|SAHH_HUMANAdenosylhomocysteinaseOS=HomosapiensGN=AHCYPE=1SV=4	sp|P23526|SAHH_HUMANAdenosylhomocysteinaseOS=HomosapiensGN=AHCYPE=1SV=4	P23526
32.3576	32.2531	32.371	32.4691	32.7003	32.3799	32.4968	32.6319			11	11	10	59	59	52.4	18.502	0	166.31	65687000000	576	0.932045	0.28423	-0.187829	-1.89281	sp|P23528|COF1_HUMANCofilin-1OS=HomosapiensGN=CFL1PE=1SV=3	sp|P23528|COF1_HUMANCofilin-1OS=HomosapiensGN=CFL1PE=1SV=3	P23528
29.659	29.1807	29.1578	29.5158	28.789	29.2374	28.9444	29.3228			7	7	7	19.6	19.6	19.6	69.15	0	323.31	6137300000	101	0.54557	0.469994	0.211358	1.19765	sp|P23588|IF4B_HUMANEukaryotictranslationinitiationfactor4BOS=HomosapiensGN=EIF4BPE=1SV=2	sp|P23588|IF4B_HUMANEukaryotictranslationinitiationfactor4BOS=HomosapiensGN=EIF4BPE=1SV=2	P23588
23.7014	24.2613	26.1286	23.9423	26.577	26.7477	26.6428	26.5367			13	7	7	15.9	8.5	8.5	137.92	0	14.59	674300000	17	1.63238	0.108845	-1.84863	-3.22582	sp|P23634|AT2B4_HUMANPlasmamembranecalcium-transportingATPase4OS=HomosapiensGN=ATP2B4PE=1SV=2	sp|P23634|AT2B4_HUMANPlasmamembranecalcium-transportingATPase4OS=HomosapiensGN=ATP2B4PE=1SV=2	P23634
28.2852	28.1071	28.2274	28.1418	27.8839	28.1989	28.1844	28.2166			11	11	11	21	21	21	73.776	0	20.665	2831900000	59	0.144803	0.826403	0.0378499	0.384428	sp|P23786|CPT2_HUMANCarnitineO-palmitoyltransferase2,mitochondrialOS=HomosapiensGN=CPT2PE=1SV=2	sp|P23786|CPT2_HUMANCarnitineO-palmitoyltransferase2,mitochondrialOS=HomosapiensGN=CPT2PE=1SV=2	P23786
28.3318	28.7283	28.4687	28.5937	28.6641	28.0988	28.4519	28.0773			9	9	9	46.7	46.7	46.7	23.819	0	24.121	3364300000	81	0.725182	0.370679	0.273893	1.52288	sp|P23919|KTHY_HUMANThymidylatekinaseOS=HomosapiensGN=DTYMKPE=1SV=4	sp|P23919|KTHY_HUMANThymidylatekinaseOS=HomosapiensGN=DTYMKPE=1SV=4	P23919
29.32	29.2783	29.4356	29.3183	29.6062	29.5041	29.6891	29.4884			17	17	17	28	28	28	90.069	0	102.72	6857100000	184	1.68882	0.100762	-0.227912	-3.34355	sp|P23921|RIR1_HUMANRibonucleoside-diphosphatereductaselargesubunitOS=HomosapiensGN=RRM1PE=1SV=1	sp|P23921|RIR1_HUMANRibonucleoside-diphosphatereductaselargesubunitOS=HomosapiensGN=RRM1PE=1SV=1	P23921
24.9182	24.9229	25.05	24.3994	24.7933	24.7128	24.1168	24.32			4	4	4	13	13	13	45.571	0	7.4041	229410000	19	0.550662	0.466299	0.305054	1.20701	sp|P24468|COT2_HUMANCOUPtranscriptionfactor2OS=HomosapiensGN=NR2F2PE=1SV=1;sp|P10589|COT1_HUMANCOUPtranscriptionfactor1OS=HomosapiensGN=NR2F1PE=1SV=1	sp|P24468|COT2_HUMANCOUPtranscriptionfactor2OS=HomosapiensGN=NR2F2PE=1SV=1;sp|P10589|COT1_HUMANCOUPtranscriptionfactor1OS=HomosapiensGN=NR2F1PE=1SV=1	P24468
32.1635	32.3373	32.0825	32.2655	32.0852	32.1272	32.1546	32.6179			8	6	6	52	46.7	46.7	24.763	0	231.72	48546000000	227	0.0379769	0.951141	-0.0177603	-0.110556	sp|P24534|EF1B_HUMANElongationfactor1-betaOS=HomosapiensGN=EEF1B2PE=1SV=3	sp|P24534|EF1B_HUMANElongationfactor1-betaOS=HomosapiensGN=EEF1B2PE=1SV=3	P24534
27.9234	28.1167	28.1402	27.9797	28.1821	27.8394	28.4169	27.6376			7	7	7	30.1	30.1	30.1	28.908	0	19.251	2579800000	60	0.104077	0.874891	0.0598728	0.285228	sp|P24539|AT5F1_HUMANATPsynthasesubunitb,mitochondrialOS=HomosapiensGN=ATP5F1PE=1SV=2	sp|P24539|AT5F1_HUMANATPsynthasesubunitb,mitochondrialOS=HomosapiensGN=ATP5F1PE=1SV=2	P24539
28.7006	28.6087	28.7761	28.8008	29.2027	29.2488	29.099	29.0721	+	KO_WT	6	6	6	54.4	54.4	54.4	18.042	0	123.43	4819700000	97	2.74542	0.0261817	-0.427102	-6.03615	sp|P24666|PPAC_HUMANLowmolecularweightphosphotyrosineproteinphosphataseOS=HomosapiensGN=ACP1PE=1SV=3	sp|P24666|PPAC_HUMANLowmolecularweightphosphotyrosineproteinphosphataseOS=HomosapiensGN=ACP1PE=1SV=3	P24666
30.3593	30.3226	30.2706	30.2209	30.4573	30.3711	30.2175	29.8646			15	15	15	51.5	51.5	51.5	45.199	0	119.45	11937000000	176	0.101683	0.877574	0.0437446	0.279222	sp|P24752|THIL_HUMANAcetyl-CoAacetyltransferase,mitochondrialOS=HomosapiensGN=ACAT1PE=1SV=1	sp|P24752|THIL_HUMANAcetyl-CoAacetyltransferase,mitochondrialOS=HomosapiensGN=ACAT1PE=1SV=1	P24752
28.433	28.8257	28.4197	28.6122	28.5075	28.6998	28.5419	28.4775			24	24	24	17.4	17.4	17.4	217.17	0	133.58	3795500000	114	0.21652	0.750463	0.0625723	0.547766	sp|P24928|RPB1_HUMANDNA-directedRNApolymeraseIIsubunitRPB1OS=HomosapiensGN=POLR2APE=1SV=2	sp|P24928|RPB1_HUMANDNA-directedRNApolymeraseIIsubunitRPB1OS=HomosapiensGN=POLR2APE=1SV=2	P24928
27.1303	27.3059	27.1573	27.3234	27.5681	27.9062	27.6507	27.7314	+	KO_WT	9	7	7	37.6	31.2	31.2	33.929	0	35.3	1739200000	42	2.27348	0.0474519	-0.451902	-4.70203	sp|P24941|CDK2_HUMANCyclin-dependentkinase2OS=HomosapiensGN=CDK2PE=1SV=2;sp|Q00526|CDK3_HUMANCyclin-dependentkinase3OS=HomosapiensGN=CDK3PE=1SV=1	sp|P24941|CDK2_HUMANCyclin-dependentkinase2OS=HomosapiensGN=CDK2PE=1SV=2	P24941
26.0129	25.3801	25.9494	25.7131	25.5566	26.1346	24.7508	26.5215			4	4	4	8	8	8	79.573	0	19.932	538430000	13	0.0435737	0.943681	-0.0600433	-0.126139	sp|P25098|ARBK1_HUMANBeta-adrenergicreceptorkinase1OS=HomosapiensGN=ADRBK1PE=1SV=2;sp|P35626|ARBK2_HUMANBeta-adrenergicreceptorkinase2OS=HomosapiensGN=ADRBK2PE=2SV=2	sp|P25098|ARBK1_HUMANBeta-adrenergicreceptorkinase1OS=HomosapiensGN=ADRBK1PE=1SV=2;sp|P35626|ARBK2_HUMANBeta-adrenergicreceptorkinase2OS=HomosapiensGN=ADRBK2PE=2SV=2	P25098
30.5512	30.6003	30.6107	30.5795	30.7084	30.6566	30.6675	30.7179	+	KO_WT	28	28	28	41.3	41.3	41.3	90.98	0	274.61	15941000000	304	2.26642	0.0478069	-0.0908012	-4.68386	sp|P25205|MCM3_HUMANDNAreplicationlicensingfactorMCM3OS=HomosapiensGN=MCM3PE=1SV=3	sp|P25205|MCM3_HUMANDNAreplicationlicensingfactorMCM3OS=HomosapiensGN=MCM3PE=1SV=3	P25205
28.1531	28.0775	28.3053	28.1686	28.5228	28.5222	28.4383	28.7956			6	6	6	28.6	28.6	28.6	33.178	0	28.712	3735500000	89	1.80409	0.0853039	-0.385941	-3.59046	sp|P25325|THTM_HUMAN3-mercaptopyruvatesulfurtransferaseOS=HomosapiensGN=MPSTPE=1SV=3	sp|P25325|THTM_HUMAN3-mercaptopyruvatesulfurtransferaseOS=HomosapiensGN=MPSTPE=1SV=3	P25325
31.6433	31.5158	31.5974	31.922	31.8306	31.753	31.6486	31.8141			7	7	7	64.4	64.4	64.4	14.515	0	323.31	34755000000	217	0.300292	0.667732	-0.0831656	-0.725174	sp|P25398|RS12_HUMAN40SribosomalproteinS12OS=HomosapiensGN=RPS12PE=1SV=3	sp|P25398|RS12_HUMAN40SribosomalproteinS12OS=HomosapiensGN=RPS12PE=1SV=3	P25398
28.4529	28.6865	28.4627	28.2947	29.0184	28.7604	28.9481	28.999			16	16	14	25.2	25.2	23.2	88.06	0	85.21	4307400000	122	1.90855	0.073952	-0.450234	-3.82234	sp|P25440|BRD2_HUMANBromodomain-containingprotein2OS=HomosapiensGN=BRD2PE=1SV=2	sp|P25440|BRD2_HUMANBromodomain-containingprotein2OS=HomosapiensGN=BRD2PE=1SV=2	P25440
26.9091	26.4736	26.3036	26.4274	26.1969	26.6594	26.5013	26.1429			3	3	3	7	7	7	44.712	0	5.1052	981390000	20	0.0611033	0.925575	0.0264257	0.173916	sp|P25490|TYY1_HUMANTranscriptionalrepressorproteinYY1OS=HomosapiensGN=YY1PE=1SV=2;sp|Q96MM3|ZFP42_HUMANZincfingerprotein42homologOS=HomosapiensGN=ZFP42PE=1SV=2;sp|O15391|TYY2_HUMANTranscriptionfactorYY2OS=HomosapiensGN=YY2PE=2SV=1	sp|P25490|TYY1_HUMANTranscriptionalrepressorproteinYY1OS=HomosapiensGN=YY1PE=1SV=2	P25490
27.8757	27.6267	27.7094	27.6694	27.5727	27.6224	27.339	27.794			4	4	3	11.8	11.8	8.2	38.044	0	20.014	1918000000	54	0.320617	0.648762	0.0864876	0.766568	sp|P25685|DNJB1_HUMANDnaJhomologsubfamilyBmember1OS=HomosapiensGN=DNAJB1PE=1SV=4	sp|P25685|DNJB1_HUMANDnaJhomologsubfamilyBmember1OS=HomosapiensGN=DNAJB1PE=1SV=4	P25685
33.3557	33.1774	33.3364	33.2432	33.0348	33.2449	33.0587	33.3355			19	19	19	41	41	41	59.75	0	323.31	112450000000	675	0.381716	0.596183	0.0838547	0.887969	sp|P25705|ATPA_HUMANATPsynthasesubunitalpha,mitochondrialOS=HomosapiensGN=ATP5A1PE=1SV=1	sp|P25705|ATPA_HUMANATPsynthasesubunitalpha,mitochondrialOS=HomosapiensGN=ATP5A1PE=1SV=1	P25705
29.5484	29.5663	29.6076	29.619	29.6477	29.5927	29.7765	29.701			10	10	10	47.1	47.1	47.1	29.555	0	124.14	8023600000	157	0.821758	0.325932	-0.0818051	-1.69552	sp|P25786|PSA1_HUMANProteasomesubunitalphatype-1OS=HomosapiensGN=PSMA1PE=1SV=1	sp|P25786|PSA1_HUMANProteasomesubunitalphatype-1OS=HomosapiensGN=PSMA1PE=1SV=1	P25786
29.817	29.574	29.7479	29.6746	29.9698	29.8498	29.995	30.0974			9	9	9	65.8	65.8	65.8	25.898	0	211.68	8713300000	106	2.09313	0.0590725	-0.312472	-4.25282	sp|P25787|PSA2_HUMANProteasomesubunitalphatype-2OS=HomosapiensGN=PSMA2PE=1SV=2	sp|P25787|PSA2_HUMANProteasomesubunitalphatype-2OS=HomosapiensGN=PSMA2PE=1SV=2	P25787
29.0238	28.8968	28.9167	29.0834	29.3375	29.1737	29.2913	29.5365			8	8	8	36.1	36.1	36.1	28.433	0	55.217	5635500000	148	1.8138	0.0839838	-0.369127	-3.61168	sp|P25788|PSA3_HUMANProteasomesubunitalphatype-3OS=HomosapiensGN=PSMA3PE=1SV=2	sp|P25788|PSA3_HUMANProteasomesubunitalphatype-3OS=HomosapiensGN=PSMA3PE=1SV=2	P25788
30.667	30.3746	30.6992	30.518	30.465	30.5717	30.4389	30.5478			8	8	8	44.4	44.4	44.4	29.483	0	208.36	14134000000	124	0.103531	0.875054	0.0247504	0.283861	sp|P25789|PSA4_HUMANProteasomesubunitalphatype-4OS=HomosapiensGN=PSMA4PE=1SV=1	sp|P25789|PSA4_HUMANProteasomesubunitalphatype-4OS=HomosapiensGN=PSMA4PE=1SV=1	P25789
30.3367	30.2288	30.3437	30.3347	29.8048	29.8353	30.2498	29.969			20	20	12	34.5	34.5	22.7	67.819	0	82.617	10981000000	188	1.38098	0.152415	0.337706	2.72367	sp|P26038|MOES_HUMANMoesinOS=HomosapiensGN=MSNPE=1SV=3	sp|P26038|MOES_HUMANMoesinOS=HomosapiensGN=MSNPE=1SV=3	P26038
30.6408	30.5686	30.7395	30.7775	30.7124	30.7484	30.7088	30.9651			21	21	21	66	66	66	54.416	0	142.62	16065000000	190	0.430494	0.554603	-0.0884843	-0.982188	sp|P26196|DDX6_HUMANProbableATP-dependentRNAhelicaseDDX6OS=HomosapiensGN=DDX6PE=1SV=2	sp|P26196|DDX6_HUMANProbableATP-dependentRNAhelicaseDDX6OS=HomosapiensGN=DDX6PE=1SV=2	P26196
30.1102	30.0724	30.0605	30.0743	30.2857	30.1216	30.1347	30.0632			24	24	24	18.1	18.1	18.1	183.16	0	128.65	11421000000	155	0.691519	0.389322	-0.0822372	-1.46251	sp|P26358|DNMT1_HUMANDNA(cytosine-5)-methyltransferase1OS=HomosapiensGN=DNMT1PE=1SV=2	sp|P26358|DNMT1_HUMANDNA(cytosine-5)-methyltransferase1OS=HomosapiensGN=DNMT1PE=1SV=2	P26358
31.6318	31.3762	31.5701	31.6792	31.4499	31.6811	31.4458	31.6449			12	12	12	34.1	34.1	34.1	53.5	0	86.17	31227000000	201	0.0448376	0.942649	-0.0135802	-0.129636	sp|P26368|U2AF2_HUMANSplicingfactorU2AF65kDasubunitOS=HomosapiensGN=U2AF2PE=1SV=4	sp|P26368|U2AF2_HUMANSplicingfactorU2AF65kDasubunitOS=HomosapiensGN=U2AF2PE=1SV=4	P26368
30.5685	31.1399	31.0899	30.9581	30.9396	30.5355	30.9312	30.3063			6	6	6	29.4	29.4	29.4	24.261	0	141.87	17831000000	163	1.00606	0.259323	0.384493	2.02598	sp|P26373|RL13_HUMAN60SribosomalproteinL13OS=HomosapiensGN=RPL13PE=1SV=4	sp|P26373|RL13_HUMAN60SribosomalproteinL13OS=HomosapiensGN=RPL13PE=1SV=4	P26373
25.7147	25.5897	25.6452	25.5347	25.666	25.7072	25.6989	25.8305			4	4	3	7	7	5.8	74.071	0	12.262	489570000	21	1.36726	0.155422	-0.135763	-2.69718	sp|P26374|RAE2_HUMANRabproteinsgeranylgeranyltransferasecomponentA2OS=HomosapiensGN=CHMLPE=1SV=2	sp|P26374|RAE2_HUMANRabproteinsgeranylgeranyltransferasecomponentA2OS=HomosapiensGN=CHMLPE=1SV=2	P26374
25.5921	25.881	25.8628	25.5879	26.312	26.2304	26.4655	26.3005	+	KO_WT	5	5	5	13.2	13.2	13.2	46.319	0	10.384	654420000	25	2.59223	0.0307617	-0.549858	-5.57546	sp|P26440|IVD_HUMANIsovaleryl-CoAdehydrogenase,mitochondrialOS=HomosapiensGN=IVDPE=1SV=1	sp|P26440|IVD_HUMANIsovaleryl-CoAdehydrogenase,mitochondrialOS=HomosapiensGN=IVDPE=1SV=1	P26440
27.2856	27.8817	27.6966	27.7131	28.2275	27.5773	28.0612	27.6704			5	4	4	23.9	18.2	18.2	24.033	0	47.277	2185100000	60	0.255789	0.709346	-0.120281	-0.632427	sp|P26583|HMGB2_HUMANHighmobilitygroupproteinB2OS=HomosapiensGN=HMGB2PE=1SV=2	sp|P26583|HMGB2_HUMANHighmobilitygroupproteinB2OS=HomosapiensGN=HMGB2PE=1SV=2	P26583
32.5768	32.4915	32.603	32.6856	32.3532	32.5234	32.5	32.6031			15	15	13	44.6	44.6	41.8	57.221	0	323.31	65483000000	421	0.584508	0.445772	0.098444	1.26898	sp|P26599|PTBP1_HUMANPolypyrimidinetract-bindingprotein1OS=HomosapiensGN=PTBP1PE=1SV=1	sp|P26599|PTBP1_HUMANPolypyrimidinetract-bindingprotein1OS=HomosapiensGN=PTBP1PE=1SV=1	P26599
31.8996	31.9988	32.0517	32.123	31.6933	31.509	31.5851	31.6353	+	KO_WT	29	29	28	45.9	45.9	44.8	83.434	0	315.29	34594000000	392	3.35621	0.01206	0.452168	8.19445	sp|P26639|SYTC_HUMANThreonyl-tRNAsynthetase,cytoplasmicOS=HomosapiensGN=TARSPE=1SV=3	sp|P26639|SYTC_HUMANThreonyl-tRNAsynthetase,cytoplasmicOS=HomosapiensGN=TARSPE=1SV=3	P26639
29.1411	29.1987	29.268	29.3026	30.038	29.9035	30.0675	30.0869	+	KO_WT	27	27	27	29	29	29	140.47	0	242.91	8213500000	237	4.46014	0.00398587	-0.767567	-13.8973	sp|P26640|SYVC_HUMANValyl-tRNAsynthetaseOS=HomosapiensGN=VARSPE=1SV=4	sp|P26640|SYVC_HUMANValyl-tRNAsynthetaseOS=HomosapiensGN=VARSPE=1SV=4	P26640
32.1463	32.1704	32.1952	32.2447	32.3288	32.1121	32.3055	32.0157			20	20	20	45.5	45.5	45.5	50.118	0	270.69	45105000000	416	0.0489495	0.940539	0.0129096	0.140954	sp|P26641|EF1G_HUMANElongationfactor1-gammaOS=HomosapiensGN=EEF1GPE=1SV=3	sp|P26641|EF1G_HUMANElongationfactor1-gammaOS=HomosapiensGN=EEF1GPE=1SV=3	P26641
24.3117	24.3045	23.036	25.0691	24.9741	23.0924	22.5598	23.3108			5	5	5	25.7	25.7	25.7	31.73	0	9.835	152930000	16	0.349393	0.625517	0.652236	0.82427	sp|P27105|STOM_HUMANErythrocyteband7integralmembraneproteinOS=HomosapiensGN=STOMPE=1SV=3	sp|P27105|STOM_HUMANErythrocyteband7integralmembraneproteinOS=HomosapiensGN=STOMPE=1SV=3	P27105
28.822	29.0184	29.1673	28.8924	29.0914	29.279	29.0792	28.8485			9	9	9	53.4	53.4	53.4	25.268	0	89.021	5795400000	102	0.148082	0.823847	-0.0485009	-0.392189	sp|P27144|KAD4_HUMANAdenylatekinaseisoenzyme4,mitochondrialOS=HomosapiensGN=AK4PE=1SV=1	sp|P27144|KAD4_HUMANAdenylatekinaseisoenzyme4,mitochondrialOS=HomosapiensGN=AK4PE=1SV=1	P27144
31.3199	31.4816	31.3125	31.6113	31.5466	31.1906	31.4639	31.402			11	9	9	46.5	39.2	39.2	27.764	0	201.54	26362000000	165	0.234188	0.730988	0.0676978	0.586218	sp|P27348|1433T_HUMAN14-3-3proteinthetaOS=HomosapiensGN=YWHAQPE=1SV=1	sp|P27348|1433T_HUMAN14-3-3proteinthetaOS=HomosapiensGN=YWHAQPE=1SV=1	P27348
25.3346	25.2451	23.5271	25.41	25.079	25.2152	25.0472	26.1538			7	4	4	27.4	15.6	15.6	43.135	0	19.212	412980000	15	0.488751	0.509463	-0.646377	-1.09227	sp|P27361|MK03_HUMANMitogen-activatedproteinkinase3OS=HomosapiensGN=MAPK3PE=1SV=4	sp|P27361|MK03_HUMANMitogen-activatedproteinkinase3OS=HomosapiensGN=MAPK3PE=1SV=4	P27361
23.3958	25.1591	23.5999	23.765	24.9498	24.6937	25.0841	24.6768			5	2	2	10.8	5.4	5.4	87.004	0	5.2365	232130000	7	0.752787	0.359089	-0.676424	-1.57229	sp|P27448|MARK3_HUMANMAP/microtubuleaffinity-regulatingkinase3OS=HomosapiensGN=MARK3PE=1SV=3	sp|P27448|MARK3_HUMANMAP/microtubuleaffinity-regulatingkinase3OS=HomosapiensGN=MARK3PE=1SV=3	P27448
29.223	29.0975	29.205	29.4576	29.0688	28.978	29.7141	29.7168			8	8	8	42.1	42.1	42.1	24.604	0	55.692	6351800000	83	0.176247	0.794648	-0.116069	-0.457614	sp|P27635|RL10_HUMAN60SribosomalproteinL10OS=HomosapiensGN=RPL10PE=1SV=4;sp|Q96L21|RL10L_HUMAN60SribosomalproteinL10-likeOS=HomosapiensGN=RPL10LPE=1SV=3	sp|P27635|RL10_HUMAN60SribosomalproteinL10OS=HomosapiensGN=RPL10PE=1SV=4	P27635
30.5727	30.5413	30.6274	30.5763	30.5733	30.6297	30.6092	30.7232			23	23	23	45.6	45.6	45.6	68.137	0	192.14	16276000000	302	0.550603	0.466299	-0.0521809	-1.2069	sp|P27694|RFA1_HUMANReplicationproteinA70kDaDNA-bindingsubunitOS=HomosapiensGN=RPA1PE=1SV=2	sp|P27694|RFA1_HUMANReplicationproteinA70kDaDNA-bindingsubunitOS=HomosapiensGN=RPA1PE=1SV=2	P27694
30.5296	30.7015	30.4741	30.3826	30.4921	30.6381	30.8908	30.5513			10	10	10	48.4	48.4	48.4	35.554	0	205.43	16261000000	115	0.411583	0.570602	-0.123672	-0.945908	sp|P27695|APEX1_HUMANDNA-(apurinicorapyrimidinicsite)lyaseOS=HomosapiensGN=APEX1PE=1SV=2	sp|P27695|APEX1_HUMANDNA-(apurinicorapyrimidinicsite)lyaseOS=HomosapiensGN=APEX1PE=1SV=2	P27695
25.137	25.1611	25.1036	25.0502	25.5754	25.0994	24.9313	25.253			4	4	4	18.1	18.1	18.1	30.518	0	7.0743	351970000	16	0.272858	0.693097	-0.109794	-0.668368	sp|P27707|DCK_HUMANDeoxycytidinekinaseOS=HomosapiensGN=DCKPE=1SV=1	sp|P27707|DCK_HUMANDeoxycytidinekinaseOS=HomosapiensGN=DCKPE=1SV=1	P27707
31.8313	31.8626	31.9048	31.9229	32.1503	32.0816	32.2273	32.4072			54	54	53	35.7	35.7	35.3	242.98	0	323.31	46403000000	601	1.89493	0.0757451	-0.319828	-3.79164	sp|P27708|PYR1_HUMANCADproteinOS=HomosapiensGN=CADPE=1SV=3	sp|P27708|PYR1_HUMANCADproteinOS=HomosapiensGN=CADPE=1SV=3	P27708
31.3848	31.4637	31.4001	31.4342	31.5008	31.333	31.4698	31.5383			19	19	19	61.9	61.9	61.9	48.141	0	275.99	27529000000	516	0.196826	0.771906	-0.0277977	-0.504142	sp|P27797|CALR_HUMANCalreticulinOS=HomosapiensGN=CALRPE=1SV=1	sp|P27797|CALR_HUMANCalreticulinOS=HomosapiensGN=CALRPE=1SV=1	P27797
28.3522	28.6204	28.403	28.5078	28.8194	28.526	28.8837	28.2196			21	21	21	28.9	28.9	28.9	121	0	89.902	3667000000	116	0.214071	0.752384	-0.101777	-0.542387	sp|P27816|MAP4_HUMANMicrotubule-associatedprotein4OS=HomosapiensGN=MAP4PE=1SV=3	sp|P27816|MAP4_HUMANMicrotubule-associatedprotein4OS=HomosapiensGN=MAP4PE=1SV=3	P27816
32.6365	32.876	32.8414	32.8201	32.2491	32.342	32.1884	31.9853	+	KO_WT	21	21	21	36.8	36.8	36.8	67.567	0	316.79	56277000000	470	3.10513	0.0164606	0.654679	7.23937	sp|P27824|CALX_HUMANCalnexinOS=HomosapiensGN=CANXPE=1SV=2	sp|P27824|CALX_HUMANCalnexinOS=HomosapiensGN=CANXPE=1SV=2	P27824
29.5439	29.6044	29.6757	29.7107	29.8851	29.8829	29.9669	29.8156	+	KO_WT	12	12	12	68.9	68.9	68.9	26.411	0	131.24	8836300000	140	2.37806	0.0415343	-0.224053	-4.97676	sp|P28066|PSA5_HUMANProteasomesubunitalphatype-5OS=HomosapiensGN=PSMA5PE=1SV=3	sp|P28066|PSA5_HUMANProteasomesubunitalphatype-5OS=HomosapiensGN=PSMA5PE=1SV=3	P28066
29.4538	29.3764	29.5571	29.501	29.7475	29.7927	29.5668	29.758			5	5	5	28	28	28	29.204	0	148.3	8169500000	121	1.6111	0.111867	-0.238094	-3.18194	sp|P28070|PSB4_HUMANProteasomesubunitbetatype-4OS=HomosapiensGN=PSMB4PE=1SV=4	sp|P28070|PSB4_HUMANProteasomesubunitbetatype-4OS=HomosapiensGN=PSMB4PE=1SV=4	P28070
27.777	28.2114	28.0731	28.1586	28.6402	28.057	28.3654	27.8676			4	4	4	22.2	22.2	22.2	25.357	0	117.64	2840400000	63	0.157992	0.812964	-0.084854	-0.415453	sp|P28072|PSB6_HUMANProteasomesubunitbetatype-6OS=HomosapiensGN=PSMB6PE=1SV=4	sp|P28072|PSB6_HUMANProteasomesubunitbetatype-6OS=HomosapiensGN=PSMB6PE=1SV=4	P28072
27.9617	28.2131	27.957	28.1728	28.5234	28.0702	28.5084	27.7786			7	7	7	27.8	27.8	27.8	28.48	0	89.16	2984100000	118	0.182688	0.787471	-0.105832	-0.472287	sp|P28074|PSB5_HUMANProteasomesubunitbetatype-5OS=HomosapiensGN=PSMB5PE=1SV=3	sp|P28074|PSB5_HUMANProteasomesubunitbetatype-5OS=HomosapiensGN=PSMB5PE=1SV=3	P28074
28.0088	27.9601	27.9852	27.9737	28.2569	28.6033	28.1982	28.4621			7	6	6	37.2	33	33	25.744	0	28.722	2888100000	64	1.84332	0.0816831	-0.407107	-3.67661	sp|P28161|GSTM2_HUMANGlutathioneS-transferaseMu2OS=HomosapiensGN=GSTM2PE=1SV=2;sp|P46439|GSTM5_HUMANGlutathioneS-transferaseMu5OS=HomosapiensGN=GSTM5PE=1SV=3;sp|Q03013|GSTM4_HUMANGlutathioneS-transferaseMu4OS=HomosapiensGN=GSTM4PE=1SV=3;sp|P09488|GSTM1_HUMANGlutathioneS-transferaseMu1OS=HomosapiensGN=GSTM1PE=1SV=3	sp|P28161|GSTM2_HUMANGlutathioneS-transferaseMu2OS=HomosapiensGN=GSTM2PE=1SV=2	P28161
27.7972	27.7869	28.0197	27.938	27.886	27.9741	27.9285	27.9589			9	9	9	18.8	18.8	18.8	75.475	0	53.248	2325200000	88	0.133679	0.840483	-0.0220135	-0.357863	sp|P28288|ABCD3_HUMANATP-bindingcassettesub-familyDmember3OS=HomosapiensGN=ABCD3PE=1SV=1	sp|P28288|ABCD3_HUMANATP-bindingcassettesub-familyDmember3OS=HomosapiensGN=ABCD3PE=1SV=1	P28288
25.7247	25.1469	24.6942	25.453	23.0456	22.503	22.63	22.9484	+	KO_WT	2	2	2	9.7	9.7	9.7	40.569	0	19.238	201070000	7	3.70209	0.00875259	2.31628	9.69211	sp|P28289|TMOD1_HUMANTropomodulin-1OS=HomosapiensGN=TMOD1PE=1SV=1	sp|P28289|TMOD1_HUMANTropomodulin-1OS=HomosapiensGN=TMOD1PE=1SV=1	P28289
30.2919	30.3236	30.3621	30.341	30.4564	30.4528	30.4479	30.3696			21	21	21	42.4	42.4	42.4	79.467	0	170.11	12991000000	191	1.71814	0.0958248	-0.0894513	-3.4055	sp|P28331|NDUS1_HUMANNADH-ubiquinoneoxidoreductase75kDasubunit,mitochondrialOS=HomosapiensGN=NDUFS1PE=1SV=3	sp|P28331|NDUS1_HUMANNADH-ubiquinoneoxidoreductase75kDasubunit,mitochondrialOS=HomosapiensGN=NDUFS1PE=1SV=3	P28331
28.5957	28.5616	28.6868	28.6586	28.8913	28.8563	29.0368	28.8605	+	KO_WT	20	20	20	24.6	24.6	24.6	123.63	0	61.225	4297300000	89	2.24417	0.0494523	-0.275562	-4.62696	sp|P28340|DPOD1_HUMANDNApolymerasedeltacatalyticsubunitOS=HomosapiensGN=POLD1PE=1SV=2	sp|P28340|DPOD1_HUMANDNApolymerasedeltacatalyticsubunitOS=HomosapiensGN=POLD1PE=1SV=2	P28340
27.0259	26.9469	27.1329	27.1219	26.4277	26.9069	26.8203	27.2224			18	8	8	19.2	10.6	10.6	122.6	0	22.177	1221400000	38	0.500737	0.500976	0.222906	1.11465	sp|P28370|SMCA1_HUMANProbableglobaltranscriptionactivatorSNF2L1OS=HomosapiensGN=SMARCA1PE=1SV=2	sp|P28370|SMCA1_HUMANProbableglobaltranscriptionactivatorSNF2L1OS=HomosapiensGN=SMARCA1PE=1SV=2	P28370
29.4555	29.4681	29.4528	29.5884	29.6119	29.4647	29.314	29.4604			13	13	10	56.9	56.9	44.4	41.389	0	151.15	6915500000	127	0.195682	0.772578	0.0403357	0.501581	sp|P28482|MK01_HUMANMitogen-activatedproteinkinase1OS=HomosapiensGN=MAPK1PE=1SV=3	sp|P28482|MK01_HUMANMitogen-activatedproteinkinase1OS=HomosapiensGN=MAPK1PE=1SV=3	P28482
25.7953	25.9187	26.0747	25.8046	25.7054	26.0342	26.0059	25.6189			4	4	4	17.5	17.5	17.5	24.01	0	6.3684	566520000	32	0.265212	0.700195	0.0916026	0.652327	sp|P28676|GRAN_HUMANGrancalcinOS=HomosapiensGN=GCAPE=1SV=2	sp|P28676|GRAN_HUMANGrancalcinOS=HomosapiensGN=GCAPE=1SV=2	P28676
30.4423	30.7062	30.4943	30.3437	30.3712	29.9723	30.4388	30.2855			21	21	21	51.6	51.6	51.6	56.166	0	118.79	15668000000	272	0.794934	0.338808	0.247802	1.64761	sp|P28838|AMPL_HUMANCytosolaminopeptidaseOS=HomosapiensGN=LAP3PE=1SV=3	sp|P28838|AMPL_HUMANCytosolaminopeptidaseOS=HomosapiensGN=LAP3PE=1SV=3	P28838
26.1016	25.8601	26.357	25.8149	23.2083	22.9749	23.2061	23.0685	+	KO_WT	1	1	1	3	3	3	49.452	0	15.998	289840000	5	5.0228	0.00274306	2.89623	18.0883	sp|P29083|T2EA_HUMANGeneraltranscriptionfactorIIEsubunit1OS=HomosapiensGN=GTF2E1PE=1SV=2	sp|P29083|T2EA_HUMANGeneraltranscriptionfactorIIEsubunit1OS=HomosapiensGN=GTF2E1PE=1SV=2	P29083
24.4847	24.1645	24.4618	24.6956	24.3361	23.4601	22.7658	23.3402			2	2	2	8.6	8.6	8.6	33.043	0	4.1226	163340000	16	1.20175	0.199506	0.965083	2.38415	sp|P29084|T2EB_HUMANTranscriptioninitiationfactorIIEsubunitbetaOS=HomosapiensGN=GTF2E2PE=1SV=1	sp|P29084|T2EB_HUMANTranscriptioninitiationfactorIIEsubunitbetaOS=HomosapiensGN=GTF2E2PE=1SV=1	P29084
27.4389	27.0728	27.1616	27.3758	28.2422	28.2926	28.1637	28.5712	+	KO_WT	24	24	24	31.1	31.1	31.1	138.35	0	112.97	2327800000	92	3.46243	0.0111949	-1.11403	-8.63062	sp|P29144|TPP2_HUMANTripeptidyl-peptidase2OS=HomosapiensGN=TPP2PE=1SV=4	sp|P29144|TPP2_HUMANTripeptidyl-peptidase2OS=HomosapiensGN=TPP2PE=1SV=4	P29144
26.368	26.4185	26.5566	26.6157	26.753	26.575	26.7124	26.4972			7	7	7	29.2	29.2	29.2	30.188	0	22.882	920720000	46	0.554968	0.464309	-0.104155	-1.21492	sp|P29218|IMPA1_HUMANInositolmonophosphatase1OS=HomosapiensGN=IMPA1PE=1SV=1	sp|P29218|IMPA1_HUMANInositolmonophosphatase1OS=HomosapiensGN=IMPA1PE=1SV=1	P29218
24.1143	24.5669	23.8402	23.643	24.7112	25.0267	24.7929	24.7692			2	2	2	2.3	2.3	2.3	108.27	0.0033865	2.0998	193110000	6	1.64247	0.107651	-0.808324	-3.24671	sp|P29317|EPHA2_HUMANEphrintype-Areceptor2OS=HomosapiensGN=EPHA2PE=1SV=2	sp|P29317|EPHA2_HUMANEphrintype-Areceptor2OS=HomosapiensGN=EPHA2PE=1SV=2	P29317
27.3649	27.2272	27.3616	27.2496	27.0266	26.8799	26.7879	26.8519	+	KO_WT	6	6	6	25.2	25.2	25.2	32.868	0	22.218	1296000000	28	2.62873	0.0294872	0.392878	5.68266	sp|P29372|3MG_HUMANDNA-3-methyladenineglycosylaseOS=HomosapiensGN=MPGPE=1SV=3	sp|P29372|3MG_HUMANDNA-3-methyladenineglycosylaseOS=HomosapiensGN=MPGPE=1SV=3	P29372
28.3868	28.506	28.5553	28.5774	25.98	26.0449	25.7095	25.4093	+	KO_WT	8	8	8	52.2	52.2	52.2	15.693	0	56.559	1889800000	53	4.76035	0.00293881	2.76032	16.0003	sp|P29373|RABP2_HUMANCellularretinoicacid-bindingprotein2OS=HomosapiensGN=CRABP2PE=1SV=2;sp|P29762|RABP1_HUMANCellularretinoicacid-bindingprotein1OS=HomosapiensGN=CRABP1PE=1SV=2	sp|P29373|RABP2_HUMANCellularretinoicacid-bindingprotein2OS=HomosapiensGN=CRABP2PE=1SV=2	P29373
31.6742	31.6444	31.7894	31.61	31.8476	31.9674	31.9323	31.7072			17	17	17	45.1	45.1	45.1	67.877	0	323.31	35937000000	367	1.10782	0.226942	-0.182397	-2.21091	sp|P29401|TKT_HUMANTransketolaseOS=HomosapiensGN=TKTPE=1SV=3	sp|P29401|TKT_HUMANTransketolaseOS=HomosapiensGN=TKTPE=1SV=3	P29401
24.4648	24.9482	22.4978	25.0201	24.9743	24.6688	23.6145	23.8257			2	2	2	7.4	7.4	7.4	44.505	0	5.087	193230000	17	0.0505713	0.938324	-0.115465	-0.145394	sp|P29558|RBMS1_HUMANRNA-bindingmotif,single-stranded-interactingprotein1OS=HomosapiensGN=RBMS1PE=1SV=3;sp|Q6XE24|RBMS3_HUMANRNA-bindingmotif,single-stranded-interactingprotein3OS=HomosapiensGN=RBMS3PE=1SV=1	sp|P29558|RBMS1_HUMANRNA-bindingmotif,single-stranded-interactingprotein1OS=HomosapiensGN=RBMS1PE=1SV=3;sp|Q6XE24|RBMS3_HUMANRNA-bindingmotif,single-stranded-interactingprotein3OS=HomosapiensGN=RBMS3PE=1SV=1	P29558
25.2524	25.124	25.1536	25.4769	25.1406	25.4318	25.2525	25.0212			9	9	9	11.9	11.9	11.9	97.55	0	22.736	369510000	23	0.104148	0.874891	0.0399712	0.285408	sp|P29590|PML_HUMANProteinPMLOS=HomosapiensGN=PMLPE=1SV=3	sp|P29590|PML_HUMANProteinPMLOS=HomosapiensGN=PMLPE=1SV=3	P29590
32.4644	32.3819	32.3745	32.4017	32.4424	32.2968	32.434	32.5518			16	16	14	63.7	63.7	63.7	31.121	0	323.31	64056000000	298	0.301114	0.667534	-0.0451927	-0.726859	sp|P29692|EF1D_HUMANElongationfactor1-deltaOS=HomosapiensGN=EEF1DPE=1SV=5	sp|P29692|EF1D_HUMANElongationfactor1-deltaOS=HomosapiensGN=EEF1DPE=1SV=5	P29692
26.1658	27.1364	26.2591	26.2993	26.7591	26.2319	26.5387	25.7813			5	5	5	32.5	32.5	32.5	31.554	0	40.942	865280000	36	0.280583	0.685968	0.237181	0.68448	sp|P29966|MARCS_HUMANMyristoylatedalanine-richC-kinasesubstrateOS=HomosapiensGN=MARCKSPE=1SV=4	sp|P29966|MARCS_HUMANMyristoylatedalanine-richC-kinasesubstrateOS=HomosapiensGN=MARCKSPE=1SV=4	P29966
27.2059	27.0902	27.1005	27.0022	27.0346	26.9725	26.7603	26.8924			7	7	5	26.5	26.5	18.9	42.123	0	28.739	1226000000	52	0.990394	0.264527	0.149356	1.99772	sp|P29992|GNA11_HUMANGuaninenucleotide-bindingproteinsubunitalpha-11OS=HomosapiensGN=GNA11PE=1SV=2;sp|O95837|GNA14_HUMANGuaninenucleotide-bindingproteinsubunitalpha-14OS=HomosapiensGN=GNA14PE=2SV=1	sp|P29992|GNA11_HUMANGuaninenucleotide-bindingproteinsubunitalpha-11OS=HomosapiensGN=GNA11PE=1SV=2	P29992
24.4722	24.9706	24.8024	24.9338	25.1823	24.7473	24.9808	25.0988			3	3	3	6.4	6.4	6.4	61.719	0	7.9876	291620000	21	0.355198	0.620228	-0.100059	-0.835792	sp|P30038|AL4A1_HUMANDelta-1-pyrroline-5-carboxylatedehydrogenase,mitochondrialOS=HomosapiensGN=ALDH4A1PE=1SV=3	sp|P30038|AL4A1_HUMANDelta-1-pyrroline-5-carboxylatedehydrogenase,mitochondrialOS=HomosapiensGN=ALDH4A1PE=1SV=3	P30038
29.119	29.2925	29.2104	29.353	28.8276	29.3476	29.1886	28.6034			8	8	8	38.7	38.7	38.7	28.993	0	102.27	5425200000	93	0.682028	0.393773	0.293498	1.44545	sp|P30040|ERP29_HUMANEndoplasmicreticulumresidentprotein29OS=HomosapiensGN=ERP29PE=1SV=4	sp|P30040|ERP29_HUMANEndoplasmicreticulumresidentprotein29OS=HomosapiensGN=ERP29PE=1SV=4	P30040
32.4316	32.398	32.338	32.4045	31.8603	31.7481	32.049	32.0114	+	KO_WT	16	16	16	79	79	79	25.035	0	145.24	50332000000	334	2.56602	0.0320697	0.462988	5.49944	sp|P30041|PRDX6_HUMANPeroxiredoxin-6OS=HomosapiensGN=PRDX6PE=1SV=3	sp|P30041|PRDX6_HUMANPeroxiredoxin-6OS=HomosapiensGN=PRDX6PE=1SV=3	P30041
29.0157	29.1367	28.9304	28.894	29.4641	29.5376	29.4313	29.392	+	KO_WT	7	7	7	46.6	46.6	46.6	28.17	0	141.2	6010800000	95	2.86834	0.0223433	-0.469227	-6.42722	sp|P30042|ES1_HUMANES1proteinhomolog,mitochondrialOS=HomosapiensGN=C21orf33PE=1SV=3	sp|P30042|ES1_HUMANES1proteinhomolog,mitochondrialOS=HomosapiensGN=C21orf33PE=1SV=3	P30042
27.3212	27.292	27.201	27.4302	27.7468	27.5407	27.7682	28.1983			7	7	7	52.9	52.9	52.9	22.119	0	52.353	1867200000	76	1.48571	0.132233	-0.505764	-2.92875	sp|P30043|BLVRB_HUMANFlavinreductaseOS=HomosapiensGN=BLVRBPE=1SV=3	sp|P30043|BLVRB_HUMANFlavinreductaseOS=HomosapiensGN=BLVRBPE=1SV=3	P30043
30.5766	30.5294	30.586	30.4574	30.4841	30.4971	30.4421	30.6071			6	6	6	36.4	36.4	36.4	22.086	0	28.08	14140000000	148	0.118261	0.858199	0.0166535	0.320402	sp|P30044|PRDX5_HUMANPeroxiredoxin-5,mitochondrialOS=HomosapiensGN=PRDX5PE=1SV=4	sp|P30044|PRDX5_HUMANPeroxiredoxin-5,mitochondrialOS=HomosapiensGN=PRDX5PE=1SV=4	P30044
29.723	29.6223	29.6146	29.6306	29.8789	29.6292	29.7926	30.0158			7	7	7	83.1	83.1	83.1	12.712	0	123.43	8324300000	73	1.07762	0.236952	-0.206633	-2.15576	sp|P30046|DOPD_HUMAND-dopachromedecarboxylaseOS=HomosapiensGN=DDTPE=1SV=3;sp|A6NHG4|DDTL_HUMAND-dopachromedecarboxylase-likeproteinOS=HomosapiensGN=DDTLPE=2SV=1	sp|P30046|DOPD_HUMAND-dopachromedecarboxylaseOS=HomosapiensGN=DDTPE=1SV=3;sp|A6NHG4|DDTL_HUMAND-dopachromedecarboxylase-likeproteinOS=HomosapiensGN=DDTLPE=2SV=1	P30046
31.5023	31.5632	31.4587	31.6168	31.5619	31.9023	31.5976	31.6337			10	10	10	43.4	43.4	43.4	27.692	0	323.31	35279000000	205	0.591276	0.442891	-0.127647	-1.28132	sp|P30048|PRDX3_HUMANThioredoxin-dependentperoxidereductase,mitochondrialOS=HomosapiensGN=PRDX3PE=1SV=3	sp|P30048|PRDX3_HUMANThioredoxin-dependentperoxidereductase,mitochondrialOS=HomosapiensGN=PRDX3PE=1SV=3	P30048
28.0702	28.1189	28.028	28.1978	27.9902	27.9709	27.968	27.7997			3	3	3	22.6	22.6	22.6	17.49	0	22.416	2618200000	110	1.38905	0.151217	0.182725	2.73927	sp|P30049|ATPD_HUMANATPsynthasesubunitdelta,mitochondrialOS=HomosapiensGN=ATP5DPE=1SV=2	sp|P30049|ATPD_HUMANATPsynthasesubunitdelta,mitochondrialOS=HomosapiensGN=ATP5DPE=1SV=2	P30049
31.3421	31.2104	31.3101	31.3626	31.2878	31.3754	31.4562	31.4684			6	6	6	54.5	54.5	54.5	17.818	0	323.31	27670000000	265	0.799068	0.337262	-0.102615	-1.65499	sp|P30050|RL12_HUMAN60SribosomalproteinL12OS=HomosapiensGN=RPL12PE=1SV=1	sp|P30050|RL12_HUMAN60SribosomalproteinL12OS=HomosapiensGN=RPL12PE=1SV=1	P30050
30.5883	30.5444	30.6392	30.5398	30.838	30.8139	30.6664	30.5443			10	10	10	42.8	42.8	42.8	31.387	0	323.31	15506000000	117	0.796293	0.338175	-0.14115	-1.65004	sp|P30084|ECHM_HUMANEnoyl-CoAhydratase,mitochondrialOS=HomosapiensGN=ECHS1PE=1SV=4	sp|P30084|ECHM_HUMANEnoyl-CoAhydratase,mitochondrialOS=HomosapiensGN=ECHS1PE=1SV=4	P30084
28.1895	28.2127	28.1999	28.2176	28.1361	28.4066	28.3145	28.6			9	9	9	54.6	54.6	54.6	22.222	0	90.283	3079600000	67	0.628633	0.4219	-0.154268	-1.34915	sp|P30085|KCY_HUMANUMP-CMPkinaseOS=HomosapiensGN=CMPK1PE=1SV=3	sp|P30085|KCY_HUMANUMP-CMPkinaseOS=HomosapiensGN=CMPK1PE=1SV=3	P30085
31.2704	31.1043	31.1132	31.3592	31.7196	31.5777	31.7009	31.7503	+	KO_WT	10	10	10	73.3	73.3	73.3	21.057	0	323.31	28048000000	245	2.72138	0.0268025	-0.494904	-5.96195	sp|P30086|PEBP1_HUMANPhosphatidylethanolamine-bindingprotein1OS=HomosapiensGN=PEBP1PE=1SV=3	sp|P30086|PEBP1_HUMANPhosphatidylethanolamine-bindingprotein1OS=HomosapiensGN=PEBP1PE=1SV=3	P30086
32.6072	32.8139	32.6228	32.5829	32.2172	32.2551	32.2962	31.8554			18	18	18	47.9	47.9	47.9	56.782	0	323.31	53174000000	426	1.92417	0.0727467	0.517215	3.85769	sp|P30101|PDIA3_HUMANProteindisulfide-isomeraseA3OS=HomosapiensGN=PDIA3PE=1SV=4	sp|P30101|PDIA3_HUMANProteindisulfide-isomeraseA3OS=HomosapiensGN=PDIA3PE=1SV=4	P30101
32.2138	32.2592	32.2429	32.3222	32.3838	32.0077	32.2354	32.2735			22	22	17	50.8	50.8	38.7	65.308	0	312.82	61529000000	224	0.203712	0.764889	0.0496826	0.519492	sp|P30153|2AAA_HUMANSerine/threonine-proteinphosphatase2A65kDaregulatorysubunitAalphaisoformOS=HomosapiensGN=PPP2R1APE=1SV=4	sp|P30153|2AAA_HUMANSerine/threonine-proteinphosphatase2A65kDaregulatorysubunitAalphaisoformOS=HomosapiensGN=PPP2R1APE=1SV=4	P30153
27.4331	27.3911	27.5194	27.543	27.2284	23.7323	26.3053	26.2474			11	6	6	26.1	14.3	14.3	66.213	0	15.034	1382400000	22	0.885016	0.299896	1.60615	1.80857	sp|P30154|2AAB_HUMANSerine/threonine-proteinphosphatase2A65kDaregulatorysubunitAbetaisoformOS=HomosapiensGN=PPP2R1BPE=1SV=3	sp|P30154|2AAB_HUMANSerine/threonine-proteinphosphatase2A65kDaregulatorysubunitAbetaisoformOS=HomosapiensGN=PPP2R1BPE=1SV=3	P30154
26.9378	26.9035	27.0812	27.0851	26.9947	26.9297	26.816	26.7421			6	6	6	10	10	10	91.866	0	17.25	1181500000	38	0.894374	0.296511	0.152602	1.82531	sp|P30260|CDC27_HUMANCelldivisioncycleprotein27homologOS=HomosapiensGN=CDC27PE=1SV=2	sp|P30260|CDC27_HUMANCelldivisioncycleprotein27homologOS=HomosapiensGN=CDC27PE=1SV=2	P30260
28.898	28.8917	28.9369	28.8644	28.8893	29.0995	28.861	29.1243			6	5	5	44.9	41.5	41.5	22.04	0	163.65	4881500000	97	0.520213	0.48767	-0.0958481	-1.15083	sp|P30405|PPIF_HUMANPeptidyl-prolylcis-transisomeraseF,mitochondrialOS=HomosapiensGN=PPIFPE=1SV=1	sp|P30405|PPIF_HUMANPeptidyl-prolylcis-transisomeraseF,mitochondrialOS=HomosapiensGN=PPIFPE=1SV=1	P30405
27.7808	28.0576	27.7349	27.8838	28.3913	28.6397	28.6917	28.3697	+	KO_WT	5	5	4	14.5	14.5	12.3	56.806	0	22.93	2952700000	59	2.39635	0.0410232	-0.631003	-5.02595	sp|P30419|NMT1_HUMANGlycylpeptideN-tetradecanoyltransferase1OS=HomosapiensGN=NMT1PE=1SV=2	sp|P30419|NMT1_HUMANGlycylpeptideN-tetradecanoyltransferase1OS=HomosapiensGN=NMT1PE=1SV=2	P30419
27.9195	27.9325	27.9946	28.0618	28.0158	28.4639	28.0042	28.0834			7	7	7	32.9	32.9	32.9	36.032	0	47.117	2712800000	66	0.492501	0.507505	-0.145569	-1.09928	sp|P30519|HMOX2_HUMANHemeoxygenase2OS=HomosapiensGN=HMOX2PE=1SV=2	sp|P30519|HMOX2_HUMANHemeoxygenase2OS=HomosapiensGN=HMOX2PE=1SV=2	P30519
29.8859	29.6546	30.0044	30.0178	29.7907	29.7027	29.5417	29.915			12	12	12	39.5	39.5	39.5	50.097	0	95.349	8708100000	114	0.512875	0.493587	0.154743	1.13722	sp|P30520|PURA2_HUMANAdenylosuccinatesynthetaseisozyme2OS=HomosapiensGN=ADSSPE=1SV=3	sp|P30520|PURA2_HUMANAdenylosuccinatesynthetaseisozyme2OS=HomosapiensGN=ADSSPE=1SV=3	P30520
27.9703	27.5646	27.6754	27.7342	27.563	27.8971	27.7173	27.6199			5	5	5	17.9	17.9	17.9	41.465	0	17.25	2056000000	67	0.163853	0.807186	-0.0412405	-0.429085	sp|P30533|AMRP_HUMANAlpha-2-macroglobulinreceptor-associatedproteinOS=HomosapiensGN=LRPAP1PE=1SV=1	sp|P30533|AMRP_HUMANAlpha-2-macroglobulinreceptor-associatedproteinOS=HomosapiensGN=LRPAP1PE=1SV=1	P30533
31.0985	30.8479	30.938	31.0155	30.9114	30.9715	30.9434	31.3404			14	14	14	42.8	42.8	42.8	54.889	0	323.31	20201000000	184	0.367286	0.609156	-0.107848	-0.859668	sp|P30566|PUR8_HUMANAdenylosuccinatelyaseOS=HomosapiensGN=ADSLPE=1SV=2	sp|P30566|PUR8_HUMANAdenylosuccinatelyaseOS=HomosapiensGN=ADSLPE=1SV=2	P30566
25.4959	25.3776	25.3519	25.4509	25.71	25.8437	25.8132	25.7716	+	KO_WT	10	10	10	8.9	8.9	8.9	162.24	0	13.773	468150000	22	3.6055	0.00942041	-0.391165	-9.25086	sp|P30622|CLIP1_HUMANCAP-Glydomain-containinglinkerprotein1OS=HomosapiensGN=CLIP1PE=1SV=2;sp|Q9UDT6|CLIP2_HUMANCAP-Glydomain-containinglinkerprotein2OS=HomosapiensGN=CLIP2PE=1SV=1	sp|P30622|CLIP1_HUMANCAP-Glydomain-containinglinkerprotein1OS=HomosapiensGN=CLIP1PE=1SV=2	P30622
27.4906	27.5287	27.603	27.5503	27.736	27.6059	27.8115	27.657			7	7	7	38.4	38.4	38.4	21.676	0	19.7	1917700000	59	1.27107	0.180481	-0.141946	-2.51393	sp|P30626|SORCN_HUMANSorcinOS=HomosapiensGN=SRIPE=1SV=1	sp|P30626|SORCN_HUMANSorcinOS=HomosapiensGN=SRIPE=1SV=1	P30626
27.4649	26.9165	27.28	27.5919	27.136	27.4902	27.3335	27.6126			3	3	3	5.1	5.1	5.1	67.638	0	35.519	1596700000	30	0.259073	0.707009	-0.130265	-0.63938	sp|P30825|CTR1_HUMANHighaffinitycationicaminoacidtransporter1OS=HomosapiensGN=SLC7A1PE=1SV=1;sp|P52569|CTR2_HUMANLowaffinitycationicaminoacidtransporter2OS=HomosapiensGN=SLC7A2PE=1SV=2	sp|P30825|CTR1_HUMANHighaffinitycationicaminoacidtransporter1OS=HomosapiensGN=SLC7A1PE=1SV=1	P30825
28.9907	29.0274	28.9576	29.171	29.307	29.7247	29.5295	29.5016			14	13	13	32.5	30.9	30.9	57.206	0	126.76	6145500000	177	2.01601	0.0642439	-0.463741	-4.06955	sp|P30837|AL1B1_HUMANAldehydedehydrogenaseX,mitochondrialOS=HomosapiensGN=ALDH1B1PE=1SV=3	sp|P30837|AL1B1_HUMANAldehydedehydrogenaseX,mitochondrialOS=HomosapiensGN=ALDH1B1PE=1SV=3	P30837
29.1073	29.0663	29.0771	29.0497	28.9212	28.9951	28.9807	28.9921			24	24	24	26.1	26.1	26.1	133.9	0	103.28	5690600000	168	2.1028	0.058981	0.0920986	4.27617	sp|P30876|RPB2_HUMANDNA-directedRNApolymeraseIIsubunitRPB2OS=HomosapiensGN=POLR2BPE=1SV=1	sp|P30876|RPB2_HUMANDNA-directedRNApolymeraseIIsubunitRPB2OS=HomosapiensGN=POLR2BPE=1SV=1	P30876
30.2544	30.2543	30.3131	30.3188	30.5433	30.4271	30.508	30.2943			22	22	22	48	48	48	72.691	0	323.31	13399000000	248	1.09351	0.231702	-0.147763	-2.18474	sp|P31040|DHSA_HUMANSuccinatedehydrogenase[ubiquinone]flavoproteinsubunit,mitochondrialOS=HomosapiensGN=SDHAPE=1SV=2	sp|P31040|DHSA_HUMANSuccinatedehydrogenase[ubiquinone]flavoproteinsubunit,mitochondrialOS=HomosapiensGN=SDHAPE=1SV=2	P31040
29.3656	29.2314	29.3342	29.2797	29.0273	28.8355	28.9138	28.7088	+	KO_WT	19	12	12	56.6	39.6	39.6	50.582	0	191.34	5189500000	126	2.3653	0.0419749	0.410418	4.94264	sp|P31150|GDIA_HUMANRabGDPdissociationinhibitoralphaOS=HomosapiensGN=GDI1PE=1SV=2	sp|P31150|GDIA_HUMANRabGDPdissociationinhibitoralphaOS=HomosapiensGN=GDI1PE=1SV=2	P31150
31.2736	31.2512	31.4427	31.3434	31.1455	31.4931	31.0005	31.2484			11	11	11	38.2	38.2	38.2	43.66	0	169.33	25273000000	251	0.410783	0.571237	0.12386	0.944366	sp|P31153|METK2_HUMANS-adenosylmethioninesynthaseisoformtype-2OS=HomosapiensGN=MAT2APE=1SV=1;sp|Q00266|METK1_HUMANS-adenosylmethioninesynthaseisoformtype-1OS=HomosapiensGN=MAT1APE=1SV=2	sp|P31153|METK2_HUMANS-adenosylmethioninesynthaseisoformtype-2OS=HomosapiensGN=MAT2APE=1SV=1	P31153
24.2358	23.9084	23.9735	25.2037	24.944	24.9655	24.6851	25.2411			3	2	2	2.5	1.9	1.9	164.94	0	3.7278	197630000	4	0.758484	0.356027	-0.597029	-1.58247	sp|P31327|CPSM_HUMANCarbamoyl-phosphatesynthase[ammonia],mitochondrialOS=HomosapiensGN=CPS1PE=1SV=2	sp|P31327|CPSM_HUMANCarbamoyl-phosphatesynthase[ammonia],mitochondrialOS=HomosapiensGN=CPS1PE=1SV=2	P31327
28.2724	28.3817	28.1657	28.1451	28.1573	28.5394	28.1728	28.3928			11	11	11	33.9	33.9	33.9	44.877	0	35.655	2985800000	74	0.275048	0.690948	-0.0847351	-0.672946	sp|P31350|RIR2_HUMANRibonucleoside-diphosphatereductasesubunitM2OS=HomosapiensGN=RRM2PE=1SV=1;sp|P33799|RIR2_VAR67Ribonucleoside-diphosphatereductasesmallchainOS=Variolavirus(isolateHuman/India/Ind3/1967)GN=F4LPE=3SV=1;sp|Q7LG56|RIR2B_HUMANRibonucleoside-diphosphatereductasesubunitM2BOS=HomosapiensGN=RRM2BPE=1SV=1	sp|P31350|RIR2_HUMANRibonucleoside-diphosphatereductasesubunitM2OS=HomosapiensGN=RRM2PE=1SV=1	P31350
25.3278	25.4796	25.5732	25.3627	25.9117	25.9965	25.7891	26.277			5	3	3	19.7	14	14	42.963	0	10.872	508540000	12	1.95539	0.0691053	-0.521706	-3.92897	sp|P31483|TIA1_HUMANNucleolysinTIA-1isoformp40OS=HomosapiensGN=TIA1PE=1SV=3	sp|P31483|TIA1_HUMANNucleolysinTIA-1isoformp40OS=HomosapiensGN=TIA1PE=1SV=3	P31483
31.6188	31.585	31.7374	31.8067	30.6605	30.8028	30.5743	30.8268	+	KO_WT	12	12	12	48.9	48.9	48.9	44.868	0	323.31	26458000000	269	3.9848	0.00641451	0.993615	11.0971	sp|P31689|DNJA1_HUMANDnaJhomologsubfamilyAmember1OS=HomosapiensGN=DNAJA1PE=1SV=2	sp|P31689|DNJA1_HUMANDnaJhomologsubfamilyAmember1OS=HomosapiensGN=DNAJA1PE=1SV=2	P31689
26.2751	26.3531	25.9724	25.9241	23.8763	22.935	26.0873	23.7243			4	4	3	12.7	12.7	8.3	55.686	0	20.446	687390000	24	1.20251	0.199447	1.92747	2.38556	sp|P31749|AKT1_HUMANRAC-alphaserine/threonine-proteinkinaseOS=HomosapiensGN=AKT1PE=1SV=2	sp|P31749|AKT1_HUMANRAC-alphaserine/threonine-proteinkinaseOS=HomosapiensGN=AKT1PE=1SV=2	P31749
25.8693	26.1573	25.8206	25.8965	25.7495	25.7866	25.5806	22.7842			3	2	2	8.5	4.2	4.2	55.768	0	3.5388	649530000	15	0.508877	0.496171	0.982899	1.1298	sp|P31751|AKT2_HUMANRAC-betaserine/threonine-proteinkinaseOS=HomosapiensGN=AKT2PE=1SV=2	sp|P31751|AKT2_HUMANRAC-betaserine/threonine-proteinkinaseOS=HomosapiensGN=AKT2PE=1SV=2	P31751
30.8396	30.7641	30.7882	30.6215	31.07	31.0839	30.9571	30.8987			13	13	13	36.7	36.7	36.7	52.645	0	186.3	20205000000	296	2.00975	0.064846	-0.277827	-4.0549	sp|P31930|QCR1_HUMANCytochromeb-c1complexsubunit1,mitochondrialOS=HomosapiensGN=UQCRC1PE=1SV=3	sp|P31930|QCR1_HUMANCytochromeb-c1complexsubunit1,mitochondrialOS=HomosapiensGN=UQCRC1PE=1SV=3	P31930
27.5228	27.6822	27.4322	27.6826	28.2128	28.3407	28.2857	28.1098	+	KO_WT	9	9	9	37.2	37.2	37.2	35.329	0	43.736	2626700000	55	3.03268	0.0178348	-0.638258	-6.98226	sp|P31937|3HIDH_HUMAN3-hydroxyisobutyratedehydrogenase,mitochondrialOS=HomosapiensGN=HIBADHPE=1SV=2	sp|P31937|3HIDH_HUMAN3-hydroxyisobutyratedehydrogenase,mitochondrialOS=HomosapiensGN=HIBADHPE=1SV=2	P31937
31.8306	31.7333	31.8579	32.0573	31.6043	31.5288	31.6673	31.8086			30	30	30	65.7	65.7	65.7	64.615	0	323.31	36230000000	452	1.09258	0.231865	0.230588	2.18305	sp|P31939|PUR9_HUMANBifunctionalpurinebiosynthesisproteinPURHOS=HomosapiensGN=ATICPE=1SV=3	sp|P31939|PUR9_HUMANBifunctionalpurinebiosynthesisproteinPURHOS=HomosapiensGN=ATICPE=1SV=3	P31939
29.0477	28.9185	28.9014	28.8784	28.6086	29.0872	28.7246	28.603			7	6	6	32.9	30.6	30.6	36.926	0	209.92	4364400000	170	0.472671	0.520669	0.143571	1.06212	sp|P31942|HNRH3_HUMANHeterogeneousnuclearribonucleoproteinH3OS=HomosapiensGN=HNRNPH3PE=1SV=2	sp|P31942|HNRH3_HUMANHeterogeneousnuclearribonucleoproteinH3OS=HomosapiensGN=HNRNPH3PE=1SV=2	P31942
31.8294	31.9136	31.7588	31.8281	31.5837	31.8214	31.5246	31.6005			16	16	10	51.7	51.7	33.6	49.229	0	249.65	35608000000	744	1.18268	0.204297	0.200954	2.34874	sp|P31943|HNRH1_HUMANHeterogeneousnuclearribonucleoproteinHOS=HomosapiensGN=HNRNPH1PE=1SV=4	sp|P31943|HNRH1_HUMANHeterogeneousnuclearribonucleoproteinHOS=HomosapiensGN=HNRNPH1PE=1SV=4	P31943
30.8676	30.7357	30.7771	30.8077	30.9203	30.7382	30.8375	30.7026			11	9	8	58.5	51.2	47.6	28.082	0	323.31	17158000000	121	0.163909	0.807186	-0.0261329	-0.429216	sp|P31946|1433B_HUMAN14-3-3proteinbeta/alphaOS=HomosapiensGN=YWHABPE=1SV=3	sp|P31946|1433B_HUMAN14-3-3proteinbeta/alphaOS=HomosapiensGN=YWHABPE=1SV=3	P31946
32.2353	32.4899	32.3165	32.3769	32.6291	32.2157	32.5257	32.2686			16	16	16	31.9	31.9	31.9	62.639	0	299.12	55107000000	352	0.0421194	0.945295	-0.0153033	-0.122106	sp|P31948|STIP1_HUMANStress-induced-phosphoprotein1OS=HomosapiensGN=STIP1PE=1SV=1	sp|P31948|STIP1_HUMANStress-induced-phosphoprotein1OS=HomosapiensGN=STIP1PE=1SV=1	P31948
27.1032	26.9669	26.6799	27.0147	26.1702	26.9641	26.5993	26.9044			2	2	2	40	40	40	11.74	0	69.222	1091500000	18	0.429981	0.554719	0.227652	0.981209	sp|P31949|S10AB_HUMANProteinS100-A11OS=HomosapiensGN=S100A11PE=1SV=2	sp|P31949|S10AB_HUMANProteinS100-A11OS=HomosapiensGN=S100A11PE=1SV=2	P31949
32.1244	32.1292	32.1165	32.2868	32.4791	32.399	32.5911	32.7326			11	10	10	62.1	56.6	56.6	21.892	0	279.42	69227000000	209	1.91651	0.0733469	-0.37298	-3.84033	sp|P32119|PRDX2_HUMANPeroxiredoxin-2OS=HomosapiensGN=PRDX2PE=1SV=5	sp|P32119|PRDX2_HUMANPeroxiredoxin-2OS=HomosapiensGN=PRDX2PE=1SV=5	P32119
25.5361	25.8352	25.3924	25.5628	26.0138	25.5915	25.8974	24.6579			4	4	4	13.2	13.2	13.2	46.105	0	6.791	516320000	30	0.0520272	0.937071	0.0566451	0.149369	sp|P32121|ARRB2_HUMANBeta-arrestin-2OS=HomosapiensGN=ARRB2PE=1SV=2	sp|P32121|ARRB2_HUMANBeta-arrestin-2OS=HomosapiensGN=ARRB2PE=1SV=2	P32121
25.2677	25.3563	25.2427	25.4093	25.4186	25.5994	25.7673	25.7719			4	4	4	10.4	10.4	10.4	61.244	0	8.2588	442240000	16	1.4331	0.14197	-0.303222	-2.82504	sp|P32189|GLPK_HUMANGlycerolkinaseOS=HomosapiensGN=GKPE=1SV=3;sp|Q14409|GLPK3_HUMANPutativeglycerolkinase3OS=HomosapiensGN=GK3PPE=5SV=2	sp|P32189|GLPK_HUMANGlycerolkinaseOS=HomosapiensGN=GKPE=1SV=3;sp|Q14409|GLPK3_HUMANPutativeglycerolkinase3OS=HomosapiensGN=GK3PPE=5SV=2	P32189
28.4151	28.3658	28.3438	28.3704	29.1275	28.9073	29.2534	28.9512	+	KO_WT	10	10	9	47	47	42.9	33.36	0	54.268	4347100000	110	3.13829	0.0157423	-0.699884	-7.35973	sp|P32322|P5CR1_HUMANPyrroline-5-carboxylatereductase1,mitochondrialOS=HomosapiensGN=PYCR1PE=1SV=2	sp|P32322|P5CR1_HUMANPyrroline-5-carboxylatereductase1,mitochondrialOS=HomosapiensGN=PYCR1PE=1SV=2	P32322
24.5601	24.4785	23.6254	22.9389	24.2795	23.8537	24.2218	24.0664			2	2	2	4.4	4.4	4.4	62.031	0	4.7197	174220000	11	0.48773	0.510173	-0.424405	-1.09036	sp|P32780|TF2H1_HUMANGeneraltranscriptionfactorIIHsubunit1OS=HomosapiensGN=GTF2H1PE=1SV=1	sp|P32780|TF2H1_HUMANGeneraltranscriptionfactorIIHsubunit1OS=HomosapiensGN=GTF2H1PE=1SV=1	P32780
26.4201	26.7242	26.6568	26.7747	27.5207	27.4044	27.3227	27.2769	+	KO_WT	9	9	9	30.9	30.9	30.9	44.508	0	32.733	1336200000	53	3.67057	0.00900863	-0.662648	-9.54606	sp|P32929|CGL_HUMANCystathioninegamma-lyaseOS=HomosapiensGN=CTHPE=1SV=3	sp|P32929|CGL_HUMANCystathioninegamma-lyaseOS=HomosapiensGN=CTHPE=1SV=3	P32929
32.127	31.8158	32.0992	32.1729	31.9966	32.1107	32.075	32.1808			9	9	9	65.1	65.1	65.1	21.863	0	219.63	57143000000	324	0.242624	0.72187	-0.0614823	-0.604366	sp|P32969|RL9_HUMAN60SribosomalproteinL9OS=HomosapiensGN=RPL9PE=1SV=1	sp|P32969|RL9_HUMAN60SribosomalproteinL9OS=HomosapiensGN=RPL9PE=1SV=1	P32969
26.0348	25.8979	25.9307	26.0753	25.9619	26.2064	25.85	25.834			8	8	8	12.3	12.3	12.3	77.942	0	11.804	605770000	25	0.0147529	0.982067	0.00490443	0.0440091	sp|P33121|ACSL1_HUMANLong-chain-fatty-acid--CoAligase1OS=HomosapiensGN=ACSL1PE=1SV=1	sp|P33121|ACSL1_HUMANLong-chain-fatty-acid--CoAligase1OS=HomosapiensGN=ACSL1PE=1SV=1	P33121
29.984	29.9798	29.9027	30.0056	30.0308	29.9991	30.0079	29.9459			27	27	23	36.3	36.3	31.7	109.68	0	215.78	12759000000	189	0.435963	0.550318	-0.03323	-0.992627	sp|P33176|KINH_HUMANKinesin-1heavychainOS=HomosapiensGN=KIF5BPE=1SV=1	sp|P33176|KINH_HUMANKinesin-1heavychainOS=HomosapiensGN=KIF5BPE=1SV=1	P33176
28.2062	28.0381	28.0825	28.1617	28.1477	28.365	28.1863	28.2812			8	8	3	26	26	13	60.959	0	117.84	2847900000	106	1.1642	0.210252	-0.150978	-2.31455	sp|P33240|CSTF2_HUMANCleavagestimulationfactorsubunit2OS=HomosapiensGN=CSTF2PE=1SV=1	sp|P33240|CSTF2_HUMANCleavagestimulationfactorsubunit2OS=HomosapiensGN=CSTF2PE=1SV=1	P33240
29.6604	29.4579	29.6664	29.575	29.7083	29.8445	29.7894	29.9151			9	9	9	42.5	42.5	42.5	26.706	0	86.554	8293300000	175	1.72957	0.0943929	-0.247896	-3.42981	sp|P33316|DUT_HUMANDeoxyuridine5'-triphosphatenucleotidohydrolase,mitochondrialOS=HomosapiensGN=DUTPE=1SV=3	sp|P33316|DUT_HUMANDeoxyuridine5'-triphosphatenucleotidohydrolase,mitochondrialOS=HomosapiensGN=DUTPE=1SV=3	P33316
24.624	24.3446	24.3624	23.5834	25.1067	23.7307	25.4553	22.1977			4	4	4	3.8	3.8	3.8	171.59	0	8.1232	254080000	10	0.00951461	0.988148	-0.0257963	-0.0285473	sp|P33527|MRP1_HUMANMultidrugresistance-associatedprotein1OS=HomosapiensGN=ABCC1PE=1SV=3	sp|P33527|MRP1_HUMANMultidrugresistance-associatedprotein1OS=HomosapiensGN=ABCC1PE=1SV=3	P33527
24.7056	24.6394	24.4112	24.9119	24.8408	24.7162	24.7287	24.8738			2	2	2	24.1	24.1	24.1	9.8602	0	10.028	255370000	24	0.46368	0.527509	-0.135706	-1.04519	sp|P33552|CKS2_HUMANCyclin-dependentkinasesregulatorysubunit2OS=HomosapiensGN=CKS2PE=1SV=1	sp|P33552|CKS2_HUMANCyclin-dependentkinasesregulatorysubunit2OS=HomosapiensGN=CKS2PE=1SV=1	P33552
25.613	25.605	25.958	25.7011	26.2931	26.5464	26.1167	26.4215			7	7	7	14.8	14.8	14.8	97.071	0	15.835	643090000	17	2.07715	0.0600843	-0.589703	-4.21444	sp|P33981|TTK_HUMANDualspecificityproteinkinaseTTKOS=HomosapiensGN=TTKPE=1SV=2	sp|P33981|TTK_HUMANDualspecificityproteinkinaseTTKOS=HomosapiensGN=TTKPE=1SV=2	P33981
30.9441	30.9502	31.0066	31.0025	30.8971	30.9814	30.8199	31.0315			27	27	27	40.3	40.3	40.3	96.557	0	323.31	19814000000	259	0.40977	0.571943	0.0539627	0.942415	sp|P33991|MCM4_HUMANDNAreplicationlicensingfactorMCM4OS=HomosapiensGN=MCM4PE=1SV=5;sp|Q9UJA3|MCM8_HUMANDNAreplicationlicensingfactorMCM8OS=HomosapiensGN=MCM8PE=1SV=2	sp|P33991|MCM4_HUMANDNAreplicationlicensingfactorMCM4OS=HomosapiensGN=MCM4PE=1SV=5	P33991
30.3874	30.4014	30.4176	30.4967	30.3799	30.4879	30.4215	30.4745			25	25	25	38	38	38	82.285	0	90.266	13247000000	257	0.020994	0.972829	-0.00238784	-0.0622054	sp|P33992|MCM5_HUMANDNAreplicationlicensingfactorMCM5OS=HomosapiensGN=MCM5PE=1SV=5	sp|P33992|MCM5_HUMANDNAreplicationlicensingfactorMCM5OS=HomosapiensGN=MCM5PE=1SV=5	P33992
31.403	31.222	31.1912	31.3821	31.234	31.4017	31.1982	31.4456			23	23	23	36.7	36.7	36.7	81.307	0	276.59	25227000000	346	0.252695	0.712347	-0.0547821	-0.625859	sp|P33993|MCM7_HUMANDNAreplicationlicensingfactorMCM7OS=HomosapiensGN=MCM7PE=1SV=4	sp|P33993|MCM7_HUMANDNAreplicationlicensingfactorMCM7OS=HomosapiensGN=MCM7PE=1SV=4	P33993
26.7279	26.7761	26.9028	26.5563	27.6303	27.5169	27.3931	27.2867	+	KO_WT	7	6	6	21.5	18.6	18.6	53.082	0	19.962	1497400000	30	2.675	0.027831	-0.711728	-5.82083	sp|P34896|GLYC_HUMANSerinehydroxymethyltransferase,cytosolicOS=HomosapiensGN=SHMT1PE=1SV=1	sp|P34896|GLYC_HUMANSerinehydroxymethyltransferase,cytosolicOS=HomosapiensGN=SHMT1PE=1SV=1	P34896
31.4447	31.5534	31.6404	31.6109	31.5129	31.8883	31.7695	31.9946			20	20	19	53	53	50.2	55.992	0	323.31	33438000000	319	0.726708	0.369786	-0.189768	-1.52561	sp|P34897|GLYM_HUMANSerinehydroxymethyltransferase,mitochondrialOS=HomosapiensGN=SHMT2PE=1SV=3	sp|P34897|GLYM_HUMANSerinehydroxymethyltransferase,mitochondrialOS=HomosapiensGN=SHMT2PE=1SV=3	P34897
31.8297	31.836	31.9186	31.939	31.8693	31.7128	31.8492	31.7721			31	30	29	50.4	48.7	46.8	94.33	0	323.31	35290000000	494	0.955177	0.278504	0.0970125	1.93434	sp|P34932|HSP74_HUMANHeatshock70kDaprotein4OS=HomosapiensGN=HSPA4PE=1SV=4	sp|P34932|HSP74_HUMANHeatshock70kDaprotein4OS=HomosapiensGN=HSPA4PE=1SV=4	P34932
29.3987	29.213	29.2686	29.4041	29.8795	29.9373	29.8047	30.0335	+	KO_WT	10	10	10	35.9	35.9	35.9	46.655	0	70.186	7785500000	86	3.3888	0.0116968	-0.618517	-8.32615	sp|P34949|MPI_HUMANMannose-6-phosphateisomeraseOS=HomosapiensGN=MPIPE=1SV=2	sp|P34949|MPI_HUMANMannose-6-phosphateisomeraseOS=HomosapiensGN=MPIPE=1SV=2	P34949
25.516	26.0234	25.9517	26.0154	23.4095	25.4154	26.0716	25.8183			3	3	3	25	25	25	15.046	0	19.149	548610000	14	0.515703	0.491169	0.818127	1.14247	sp|P35080|PROF2_HUMANProfilin-2OS=HomosapiensGN=PFN2PE=1SV=3	sp|P35080|PROF2_HUMANProfilin-2OS=HomosapiensGN=PFN2PE=1SV=3	P35080
28.454	28.2083	28.2964	28.5245	29.5586	29.3942	29.4499	29.7291	+	KO_WT	6	6	6	27.6	27.6	27.6	32.973	0	102.74	5267000000	66	3.7918	0.00772114	-1.18993	-10.1191	sp|P35219|CAH8_HUMANCarbonicanhydrase-relatedproteinOS=HomosapiensGN=CA8PE=1SV=3	sp|P35219|CAH8_HUMANCarbonicanhydrase-relatedproteinOS=HomosapiensGN=CA8PE=1SV=3	P35219
30.0188	30.0359	29.9525	29.8819	29.7349	29.9033	29.8682	29.8171			25	25	18	41.8	41.8	31.7	100.07	0	302.68	9298600000	231	1.1052	0.227822	0.125918	2.20612	sp|P35221|CTNA1_HUMANCateninalpha-1OS=HomosapiensGN=CTNNA1PE=1SV=1	sp|P35221|CTNA1_HUMANCateninalpha-1OS=HomosapiensGN=CTNNA1PE=1SV=1	P35221
29.8568	29.9468	29.7573	29.7692	29.4238	29.6214	29.5708	29.4935			22	22	20	49.4	49.4	45.6	85.496	0	299.24	8339400000	181	2.02602	0.0634888	0.29706	4.09308	sp|P35222|CTNB1_HUMANCateninbeta-1OS=HomosapiensGN=CTNNB1PE=1SV=1	sp|P35222|CTNB1_HUMANCateninbeta-1OS=HomosapiensGN=CTNNB1PE=1SV=1	P35222
31.9957	31.7529	31.9997	32.0577	31.898	32.0855	31.8076	32.152			17	17	17	69.5	69.5	69.5	29.804	0	323.31	38376000000	316	0.15084	0.821451	-0.0489926	-0.39869	sp|P35232|PHB_HUMANProhibitinOS=HomosapiensGN=PHBPE=1SV=1	sp|P35232|PHB_HUMANProhibitinOS=HomosapiensGN=PHBPE=1SV=1	P35232
26.5621	26.5132	27.119	26.5063	27.0677	27.2342	27.1197	27.175			7	7	7	26.9	26.9	26.9	42.621	0	31.365	1201400000	33	1.25912	0.183718	-0.436301	-2.49142	sp|P35237|SPB6_HUMANSerpinB6OS=HomosapiensGN=SERPINB6PE=1SV=3	sp|P35237|SPB6_HUMANSerpinB6OS=HomosapiensGN=SERPINB6PE=1SV=3	P35237
23.9331	23.8186	24.0034	23.9547	23.8244	22.7422	23.5202	23.1997			3	3	3	6.1	6.1	6.1	69.689	0	6.4675	140460000	12	1.08793	0.233199	0.603964	2.17456	sp|P35240|MERL_HUMANMerlinOS=HomosapiensGN=NF2PE=1SV=1	sp|P35240|MERL_HUMANMerlinOS=HomosapiensGN=NF2PE=1SV=1	P35240
28.1893	28.4222	28.2868	28.2671	28.4564	27.9883	28.1877	27.9612			15	7	6	24.4	12.7	11.3	68.563	0	59.413	2952100000	84	0.575075	0.452099	0.176987	1.25176	sp|P35241|RADI_HUMANRadixinOS=HomosapiensGN=RDXPE=1SV=1	sp|P35241|RADI_HUMANRadixinOS=HomosapiensGN=RDXPE=1SV=1	P35241
29.1616	29.0677	29.2426	29.2944	29.3762	29.4012	29.3517	29.4755			5	5	5	57.9	57.9	57.9	13.569	0	46.229	5963800000	84	1.54352	0.123618	-0.199551	-3.04437	sp|P35244|RFA3_HUMANReplicationproteinA14kDasubunitOS=HomosapiensGN=RPA3PE=1SV=1	sp|P35244|RFA3_HUMANReplicationproteinA14kDasubunitOS=HomosapiensGN=RPA3PE=1SV=1	P35244
27.1709	26.9985	27.2565	27.0319	27.4397	27.4199	27.282	27.3425			6	6	6	17.9	17.9	17.9	39.681	0	29.615	1416300000	28	1.73027	0.0943589	-0.275374	-3.43131	sp|P35249|RFC4_HUMANReplicationfactorCsubunit4OS=HomosapiensGN=RFC4PE=1SV=2	sp|P35249|RFC4_HUMANReplicationfactorCsubunit4OS=HomosapiensGN=RFC4PE=1SV=2	P35249
27.9924	28.0614	27.9497	28.122	28.2166	27.8574	28.1703	27.7768			8	8	8	29.1	29.1	29.1	39.157	0	251.73	2580900000	90	0.103971	0.874891	0.0390816	0.284964	sp|P35250|RFC2_HUMANReplicationfactorCsubunit2OS=HomosapiensGN=RFC2PE=1SV=3	sp|P35250|RFC2_HUMANReplicationfactorCsubunit2OS=HomosapiensGN=RFC2PE=1SV=3	P35250
27.807	27.6328	28.0753	27.8323	28.0886	28.08	27.9374	28.0914			11	11	11	13.9	13.9	13.9	128.25	0	50.834	2742100000	65	0.851642	0.315447	-0.202564	-1.7489	sp|P35251|RFC1_HUMANReplicationfactorCsubunit1OS=HomosapiensGN=RFC1PE=1SV=4	sp|P35251|RFC1_HUMANReplicationfactorCsubunit1OS=HomosapiensGN=RFC1PE=1SV=4	P35251
30.5376	30.5691	30.7913	30.8085	30.8935	30.8858	30.7788	30.7585			4	4	4	50.8	50.8	50.8	14.787	0	98.388	16740000000	59	0.646907	0.412067	-0.106134	-1.38219	sp|P35268|RL22_HUMAN60SribosomalproteinL22OS=HomosapiensGN=RPL22PE=1SV=2	sp|P35268|RL22_HUMAN60SribosomalproteinL22OS=HomosapiensGN=RPL22PE=1SV=2	P35268
25.6898	25.7851	25.7266	25.9719	26.3583	26.1231	26.2988	25.8638			4	4	4	12.2	12.2	12.2	58.24	0	22.98	622410000	34	1.15399	0.21282	-0.333128	-2.29571	sp|P35269|T2FA_HUMANGeneraltranscriptionfactorIIFsubunit1OS=HomosapiensGN=GTF2F1PE=1SV=2	sp|P35269|T2FA_HUMANGeneraltranscriptionfactorIIFsubunit1OS=HomosapiensGN=GTF2F1PE=1SV=2	P35269
27.9659	27.7498	27.7752	28.1005	27.7771	28.0133	27.7716	27.778			7	7	7	37.5	37.5	37.5	28.048	0	39.817	2218800000	41	0.126761	0.84968	0.0401815	0.341149	sp|P35270|SPRE_HUMANSepiapterinreductaseOS=HomosapiensGN=SPRPE=1SV=1	sp|P35270|SPRE_HUMANSepiapterinreductaseOS=HomosapiensGN=SPRPE=1SV=1	P35270
30.2941	30.2667	30.362	30.3665	30.1871	30.1804	30.3881	30.1369			19	19	19	50.8	50.8	50.8	60.586	0	323.31	11970000000	188	0.720084	0.37305	0.108627	1.51375	sp|P35520|CBS_HUMANCystathioninebeta-synthaseOS=HomosapiensGN=CBSPE=1SV=2	sp|P35520|CBS_HUMANCystathioninebeta-synthaseOS=HomosapiensGN=CBSPE=1SV=2	P35520
30.1143	30.0223	30.1391	30.2137	29.7935	29.7786	29.8353	30.0079			29	29	29	26	26	26	174.76	0	235.2	9973600000	241	1.75453	0.0910672	0.271238	3.4832	sp|P35573|GDE_HUMANGlycogendebranchingenzymeOS=HomosapiensGN=AGLPE=1SV=3	sp|P35573|GDE_HUMANGlycogendebranchingenzymeOS=HomosapiensGN=AGLPE=1SV=3	P35573
33.4948	33.6183	33.564	33.5767	33.7535	33.5715	33.612	33.6884			76	76	61	43.6	43.6	36.2	226.53	0	323.31	159700000000	1315	0.660568	0.405175	-0.0700579	-1.40683	sp|P35579|MYH9_HUMANMyosin-9OS=HomosapiensGN=MYH9PE=1SV=4;REV__sp|Q9UKV3|ACINU_HUMANApoptoticchromatincondensationinducerinthenucleusOS=HomosapiensGN=ACIN1PE=1SV=2;sp|P12883|MYH7_HUMANMyosin-7OS=HomosapiensGN=MYH7PE=1SV=5;sp|P13535|MYH8_HUMANMyosin-8OS=HomosapiensGN=MYH8PE=1SV=3;sp|Q9UKX3|MYH13_HUMANMyosin-13OS=HomosapiensGN=MYH13PE=1SV=2;sp|Q9Y623|MYH4_HUMANMyosin-4OS=HomosapiensGN=MYH4PE=1SV=2;…	sp|P35579|MYH9_HUMANMyosin-9OS=HomosapiensGN=MYH9PE=1SV=4	P35579
31.845	31.842	31.8625	31.7871	32.0424	31.9414	32.0389	32.0345	+	KO_WT	65	54	49	38	31.9	29.6	229	0	323.31	44705000000	590	2.50901	0.0351569	-0.183729	-5.33679	sp|P35580|MYH10_HUMANMyosin-10OS=HomosapiensGN=MYH10PE=1SV=3	sp|P35580|MYH10_HUMANMyosin-10OS=HomosapiensGN=MYH10PE=1SV=3	P35580
30.2901	30.2654	30.3149	30.3942	29.8518	29.7789	29.8041	29.8712	+	KO_WT	21	21	21	36.6	36.6	36.6	102.49	0	144.17	11152000000	229	4.21828	0.00487107	0.498349	12.3981	sp|P35606|COPB2_HUMANCoatomersubunitbeta'OS=HomosapiensGN=COPB2PE=1SV=2	sp|P35606|COPB2_HUMANCoatomersubunitbeta'OS=HomosapiensGN=COPB2PE=1SV=2	P35606
27.396	27.4032	26.0907	27.5802	27.4236	27.8115	27.776	27.1201			4	4	4	8.7	8.7	8.7	64.734	0	12.626	1667100000	28	0.525391	0.484532	-0.508089	-1.16042	sp|P35610|SOAT1_HUMANSterolO-acyltransferase1OS=HomosapiensGN=SOAT1PE=1SV=3	sp|P35610|SOAT1_HUMANSterolO-acyltransferase1OS=HomosapiensGN=SOAT1PE=1SV=3	P35610
27.3852	27.3546	27.358	27.3241	27.6228	27.8229	27.4814	27.7024			8	8	7	14.2	14.2	13.2	80.954	0	34.737	1791100000	54	1.83469	0.0825051	-0.311828	-3.65757	sp|P35611|ADDA_HUMANAlpha-adducinOS=HomosapiensGN=ADD1PE=1SV=2	sp|P35611|ADDA_HUMANAlpha-adducinOS=HomosapiensGN=ADD1PE=1SV=2	P35611
26.0187	25.553	25.8881	25.9905	25.762	26.0104	25.6262	26.1865			5	4	4	8.1	7	7	80.853	0	10.887	563030000	19	0.178977	0.791765	-0.0857514	-0.463845	sp|P35612|ADDB_HUMANBeta-adducinOS=HomosapiensGN=ADD2PE=1SV=3	sp|P35612|ADDB_HUMANBeta-adducinOS=HomosapiensGN=ADD2PE=1SV=3	P35612
29.9661	29.9556	29.8884	29.9646	30.1677	30.1778	30.2491	30.2112	+	KO_WT	7	7	7	22.1	22.1	22.1	42.2	0	99.054	10518000000	118	3.53718	0.0104345	-0.265266	-8.94987	sp|P35613|BASI_HUMANBasiginOS=HomosapiensGN=BSGPE=1SV=2	sp|P35613|BASI_HUMANBasiginOS=HomosapiensGN=BSGPE=1SV=2	P35613
30.111	30.2781	30.0863	30.2108	29.8013	29.886	29.7656	29.627	+	KO_WT	7	7	5	14.4	14.4	12.7	53.425	0	117.68	9857900000	181	2.50369	0.0353646	0.421771	5.32182	sp|P35637|FUS_HUMANRNA-bindingproteinFUSOS=HomosapiensGN=FUSPE=1SV=1	sp|P35637|FUS_HUMANRNA-bindingproteinFUSOS=HomosapiensGN=FUSPE=1SV=1	P35637
28.3759	28.2162	28.1186	28.0335	28.2261	28.2512	28.1178	28.0438			16	16	16	13	13	13	213.62	0	131.35	2786100000	95	0.200166	0.76884	-0.0369347	-0.511601	sp|P35658|NU214_HUMANNuclearporecomplexproteinNup214OS=HomosapiensGN=NUP214PE=1SV=2	sp|P35658|NU214_HUMANNuclearporecomplexproteinNup214OS=HomosapiensGN=NUP214PE=1SV=2	P35658
29.275	29.2443	28.943	29.3208	29.5959	29.9822	29.8578	29.8754	+	KO_WT	8	8	8	29.9	29.9	29.9	42.674	0	63.498	7350000000	87	2.31517	0.044487	-0.658473	-4.81023	sp|P35659|DEK_HUMANProteinDEKOS=HomosapiensGN=DEKPE=1SV=1	sp|P35659|DEK_HUMANProteinDEKOS=HomosapiensGN=DEKPE=1SV=1	P35659
26.0277	25.7072	25.7126	25.787	25.7182	26.0155	25.7873	25.9545			4	4	4	15.7	15.7	15.7	34.36	0	9.3485	608370000	26	0.748343	0.360598	-0.133237	-1.56434	sp|P35914|HMGCL_HUMANHydroxymethylglutaryl-CoAlyase,mitochondrialOS=HomosapiensGN=HMGCLPE=1SV=2	sp|P35914|HMGCL_HUMANHydroxymethylglutaryl-CoAlyase,mitochondrialOS=HomosapiensGN=HMGCLPE=1SV=2	P35914
29.6274	29.6757	29.9249	29.8271	29.7672	29.7502	29.6772	29.6382			15	15	15	43.4	43.4	43.4	48.633	0	179.02	9815200000	208	0.674411	0.397595	0.100997	1.43175	sp|P35998|PRS7_HUMAN26Sproteaseregulatorysubunit7OS=HomosapiensGN=PSMC2PE=1SV=3	sp|P35998|PRS7_HUMAN26Sproteaseregulatorysubunit7OS=HomosapiensGN=PSMC2PE=1SV=3	P35998
27.8613	27.4665	27.6367	27.969	26.405	26.2443	26.6122	26.9327	+	KO_WT	5	5	5	33.2	33.2	33.2	20.878	0	41.026	1431900000	30	2.50242	0.0353646	1.14218	5.31824	sp|P36404|ARL2_HUMANADP-ribosylationfactor-likeprotein2OS=HomosapiensGN=ARL2PE=1SV=4	sp|P36404|ARL2_HUMANADP-ribosylationfactor-likeprotein2OS=HomosapiensGN=ARL2PE=1SV=4	P36404
29.3752	29.2435	29.479	29.1851	29.9173	29.8302	29.8329	29.7897	+	KO_WT	8	8	8	53.8	53.8	53.8	20.455	0	227.45	8367700000	100	2.92626	0.0206539	-0.539934	-6.61851	sp|P36405|ARL3_HUMANADP-ribosylationfactor-likeprotein3OS=HomosapiensGN=ARL3PE=1SV=2	sp|P36405|ARL3_HUMANADP-ribosylationfactor-likeprotein3OS=HomosapiensGN=ARL3PE=1SV=2	P36405
27.3015	27.3765	27.5312	27.7676	27.7915	27.5779	27.5585	27.8829			13	13	10	37.5	37.5	32.5	44.424	0	74.957	1872700000	73	0.479705	0.516603	-0.144267	-1.07533	sp|P36507|MP2K2_HUMANDualspecificitymitogen-activatedproteinkinasekinase2OS=HomosapiensGN=MAP2K2PE=1SV=1	sp|P36507|MP2K2_HUMANDualspecificitymitogen-activatedproteinkinasekinase2OS=HomosapiensGN=MAP2K2PE=1SV=1	P36507
29.9319	29.7609	29.8933	29.8032	29.8183	29.836	29.9916	29.7948			7	7	7	24.5	24.5	24.5	32.996	0	46.577	8885400000	148	0.269523	0.695075	-0.0410527	-0.661384	sp|P36542|ATPG_HUMANATPsynthasesubunitgamma,mitochondrialOS=HomosapiensGN=ATP5C1PE=1SV=1	sp|P36542|ATPG_HUMANATPsynthasesubunitgamma,mitochondrialOS=HomosapiensGN=ATP5C1PE=1SV=1	P36542
29.6126	29.5651	29.23	29.1524	28.9443	29.5528	29.3078	30.115			3	3	3	11.9	11.9	11.9	26.145	0	23.529	7901600000	37	0.20859	0.758139	-0.164154	-0.530301	sp|P36543|VATE1_HUMANV-typeprotonATPasesubunitE1OS=HomosapiensGN=ATP6V1E1PE=1SV=1	sp|P36543|VATE1_HUMANV-typeprotonATPasesubunitE1OS=HomosapiensGN=ATP6V1E1PE=1SV=1	P36543
29.1373	29.1321	28.9596	29.0221	29.4819	29.7263	29.4322	29.4882	+	KO_WT	17	17	17	46.7	46.7	46.7	50.151	0	90.538	6241100000	149	2.59182	0.0307617	-0.494218	-5.57425	sp|P36551|HEM6_HUMANCoproporphyrinogen-IIIoxidase,mitochondrialOS=HomosapiensGN=CPOXPE=1SV=3	sp|P36551|HEM6_HUMANCoproporphyrinogen-IIIoxidase,mitochondrialOS=HomosapiensGN=CPOXPE=1SV=3	P36551
32.9948	33.0458	33.1043	33.2359	33.1946	33.0817	33.1305	32.8947			16	16	16	40	40	40	47.697	0	128.13	87298000000	375	0.238016	0.727063	0.053298	0.59447	sp|P36578|RL4_HUMAN60SribosomalproteinL4OS=HomosapiensGN=RPL4PE=1SV=5	sp|P36578|RL4_HUMAN60SribosomalproteinL4OS=HomosapiensGN=RPL4PE=1SV=5	P36578
27.0826	26.5643	26.3396	26.6753	26.6792	26.5528	26.4932	26.5232			3	3	3	20.3	20.3	20.3	22.519	0	10.881	979270000	21	0.139945	0.83321	-0.0356997	-0.372872	sp|P36639|8ODP_HUMAN7,8-dihydro-8-oxoguaninetriphosphataseOS=HomosapiensGN=NUDT1PE=1SV=3	sp|P36639|8ODP_HUMAN7,8-dihydro-8-oxoguaninetriphosphataseOS=HomosapiensGN=NUDT1PE=1SV=3	P36639
30.3819	30.3304	30.2886	30.2853	30.153	30.4649	30.195	30.2869			20	20	20	30.8	30.8	30.8	106.49	0	152.96	11920000000	146	0.117965	0.858397	0.0264665	0.319674	sp|P36776|LONM_HUMANLonproteasehomolog,mitochondrialOS=HomosapiensGN=LONP1PE=1SV=2	sp|P36776|LONM_HUMANLonproteasehomolog,mitochondrialOS=HomosapiensGN=LONP1PE=1SV=2	P36776
29.342	29.2823	29.3321	29.3255	29.6008	29.5401	29.6501	29.2992			21	21	21	45.6	45.6	45.6	61.448	0	100.75	6831900000	286	1.12983	0.220347	-0.209252	-2.25125	sp|P36871|PGM1_HUMANPhosphoglucomutase-1OS=HomosapiensGN=PGM1PE=1SV=3	sp|P36871|PGM1_HUMANPhosphoglucomutase-1OS=HomosapiensGN=PGM1PE=1SV=3	P36871
31.0882	30.8241	31.085	31.1331	30.8757	31.2621	31.0596	31.1184			14	14	4	55.7	55.7	17.6	36.983	0	323.31	20673000000	259	0.205203	0.763145	-0.0648974	-0.522801	sp|P36873|PP1G_HUMANSerine/threonine-proteinphosphatasePP1-gammacatalyticsubunitOS=HomosapiensGN=PPP1CCPE=1SV=1	sp|P36873|PP1G_HUMANSerine/threonine-proteinphosphatasePP1-gammacatalyticsubunitOS=HomosapiensGN=PPP1CCPE=1SV=1	P36873
25.2695	24.9319	25.3969	25.3229	25.5104	25.347	25.9188	25.5791			7	7	7	14.8	14.8	14.8	68.66	0	22.63	419180000	18	0.986835	0.26602	-0.371584	-1.99131	sp|P36915|GNL1_HUMANGuaninenucleotide-bindingprotein-like1OS=HomosapiensGN=GNL1PE=1SV=2	sp|P36915|GNL1_HUMANGuaninenucleotide-bindingprotein-like1OS=HomosapiensGN=GNL1PE=1SV=2	P36915
28.7554	28.6238	28.7187	28.5898	28.7413	28.9919	28.8066	28.8719			6	6	6	19	19	19	48.755	0	151.25	4268000000	101	1.49231	0.131295	-0.208858	-2.94185	sp|P36957|ODO2_HUMANDihydrolipoyllysine-residuesuccinyltransferasecomponentof2-oxoglutaratedehydrogenasecomplex,mitochondrialOS=HomosapiensGN=DLSTPE=1SV=4	sp|P36957|ODO2_HUMANDihydrolipoyllysine-residuesuccinyltransferasecomponentof2-oxoglutaratedehydrogenasecomplex,mitochondrialOS=HomosapiensGN=DLSTPE=1SV=4	P36957
25.9783	25.6697	25.6637	25.67	25.4808	24.7538	25.7816	23.6343			4	4	4	24.9	24.9	24.9	22.174	0	7.5331	460200000	17	0.621522	0.425254	0.755155	1.33627	sp|P36969|GPX4_HUMANPhospholipidhydroperoxideglutathioneperoxidase,mitochondrialOS=HomosapiensGN=GPX4PE=1SV=3	sp|P36969|GPX4_HUMANPhospholipidhydroperoxideglutathioneperoxidase,mitochondrialOS=HomosapiensGN=GPX4PE=1SV=3	P36969
30.8369	30.9525	30.3694	30.4604	30.1978	30.558	30.3172	30.332			5	5	5	33.1	33.1	33.1	14.57	0	65.426	15724000000	128	0.646891	0.412067	0.242875	1.38216	sp|P37108|SRP14_HUMANSignalrecognitionparticle14kDaproteinOS=HomosapiensGN=SRP14PE=1SV=2	sp|P37108|SRP14_HUMANSignalrecognitionparticle14kDaproteinOS=HomosapiensGN=SRP14PE=1SV=2	P37108
29.8378	29.76	29.5637	29.3931	29.3065	29.7856	29.4234	29.6902			9	9	9	23.4	23.4	23.4	53.254	0	139.71	8024500000	130	0.0452879	0.942649	0.020867	0.130879	sp|P37198|NUP62_HUMANNuclearporeglycoproteinp62OS=HomosapiensGN=NUP62PE=1SV=3	sp|P37198|NUP62_HUMANNuclearporeglycoproteinp62OS=HomosapiensGN=NUP62PE=1SV=3	P37198
26.4149	26.141	26.0982	26.4251	26.6026	26.3598	26.3779	26.2996			5	5	5	30.1	30.1	30.1	22.313	0	7.2723	793850000	21	0.780107	0.345212	-0.188545	-1.62112	sp|P37235|HPCL1_HUMANHippocalcin-likeprotein1OS=HomosapiensGN=HPCAL1PE=1SV=3;sp|P84074|HPCA_HUMANNeuron-specificcalcium-bindingproteinhippocalcinOS=HomosapiensGN=HPCAPE=1SV=2;sp|P61601|NCALD_HUMANNeurocalcin-deltaOS=HomosapiensGN=NCALDPE=2SV=2	sp|P37235|HPCL1_HUMANHippocalcin-likeprotein1OS=HomosapiensGN=HPCAL1PE=1SV=3	P37235
25.6992	25.9872	25.8082	25.9278	24.9713	25.2853	25.0577	25.3141	+	KO_WT	2	2	2	7.4	7.4	7.4	48.115	0	54.539	440800000	22	3.00254	0.0187034	0.750608	6.87758	sp|P37268|FDFT_HUMANSqualenesynthaseOS=HomosapiensGN=FDFT1PE=1SV=1	sp|P37268|FDFT_HUMANSqualenesynthaseOS=HomosapiensGN=FDFT1PE=1SV=1	P37268
31.3055	31.1718	31.0594	31.3199	30.3055	30.4353	30.5551	30.1875	+	KO_WT	11	11	11	75.9	75.9	75.9	22.391	0	323.31	17480000000	166	3.08639	0.0166656	0.812861	7.17211	sp|P37802|TAGL2_HUMANTransgelin-2OS=HomosapiensGN=TAGLN2PE=1SV=3;sp|Q9UI15|TAGL3_HUMANTransgelin-3OS=HomosapiensGN=TAGLN3PE=1SV=2	sp|P37802|TAGL2_HUMANTransgelin-2OS=HomosapiensGN=TAGLN2PE=1SV=3	P37802
29.9749	30.072	29.9821	30.1268	30.9584	30.6977	30.7036	30.7407	+	KO_WT	12	12	12	34.1	34.1	34.1	37.54	0	43.682	15560000000	147	3.50175	0.0106686	-0.714782	-8.79724	sp|P37837|TALDO_HUMANTransaldolaseOS=HomosapiensGN=TALDO1PE=1SV=2	sp|P37837|TALDO_HUMANTransaldolaseOS=HomosapiensGN=TALDO1PE=1SV=2	P37837
25.9725	25.5948	25.6112	26.0526	25.2636	24.5177	25.5537	26.12			3	3	3	35	35	35	14.46	0	10.756	472900000	25	0.408561	0.572911	0.389152	0.940083	sp|P37840|SYUA_HUMANAlpha-synucleinOS=HomosapiensGN=SNCAPE=1SV=1	sp|P37840|SYUA_HUMANAlpha-synucleinOS=HomosapiensGN=SNCAPE=1SV=1	P37840
30.6829	30.7973	30.7425	30.6406	30.7813	30.743	30.7533	30.7782			14	14	14	51.4	51.4	51.4	27.843	0	74.137	19007000000	158	0.40318	0.576158	-0.037175	-0.929689	sp|P38117|ETFB_HUMANElectrontransferflavoproteinsubunitbetaOS=HomosapiensGN=ETFBPE=1SV=3	sp|P38117|ETFB_HUMANElectrontransferflavoproteinsubunitbetaOS=HomosapiensGN=ETFBPE=1SV=3	P38117
30.8815	31.1356	30.7765	30.8946	30.5695	30.8507	30.2201	30.7601			7	7	3	21.2	21.2	7.4	42.331	0	51.414	16872000000	126	0.875167	0.30389	0.335474	1.79096	sp|P38159|HNRPG_HUMANHeterogeneousnuclearribonucleoproteinGOS=HomosapiensGN=RBMXPE=1SV=3;sp|O75526|HNRGT_HUMANRNA-bindingmotifprotein,X-linked-like-2OS=HomosapiensGN=RBMXL2PE=1SV=3;sp|Q8N7X1|RMXL3_HUMANRNA-bindingmotifprotein,X-linked-like-3OS=HomosapiensGN=RBMXL3PE=2SV=2	sp|P38159|HNRPG_HUMANHeterogeneousnuclearribonucleoproteinGOS=HomosapiensGN=RBMXPE=1SV=3	P38159
26.2612	26.3901	26.6894	26.2108	26.1612	25.4886	25.8993	23.479			3	3	3	2.5	2.5	2.5	207.72	0	12.297	636180000	10	0.772725	0.348072	1.17305	1.60793	sp|P38398|BRCA1_HUMANBreastcancertype1susceptibilityproteinOS=HomosapiensGN=BRCA1PE=1SV=2	sp|P38398|BRCA1_HUMANBreastcancertype1susceptibilityproteinOS=HomosapiensGN=BRCA1PE=1SV=2	P38398
28.149	28.3172	28.3894	28.1315	28.4761	28.6401	28.3592	28.8013			7	7	7	19.4	19.4	19.4	62.608	0	58.493	3478200000	80	1.10863	0.226685	-0.289797	-2.21239	sp|P38432|COIL_HUMANCoilinOS=HomosapiensGN=COILPE=1SV=1	sp|P38432|COIL_HUMANCoilinOS=HomosapiensGN=COILPE=1SV=1	P38432
29.1231	29.0422	29.0861	29.1669	29.3399	29.2854	29.4776	29.2521			14	14	14	27.7	27.7	27.7	68.303	0	107.41	5878500000	119	1.82104	0.0838493	-0.240364	-3.62754	sp|P38606|VATA_HUMANV-typeprotonATPasecatalyticsubunitAOS=HomosapiensGN=ATP6V1APE=1SV=2	sp|P38606|VATA_HUMANV-typeprotonATPasecatalyticsubunitAOS=HomosapiensGN=ATP6V1APE=1SV=2	P38606
33.6082	33.5772	33.5572	33.6541	33.2553	33.3872	33.3131	33.3779	+	KO_WT	25	25	25	49.5	49.5	49.5	73.68	0	323.31	125220000000	900	2.72407	0.0267599	0.262783	5.97022	sp|P38646|GRP75_HUMANStress-70protein,mitochondrialOS=HomosapiensGN=HSPA9PE=1SV=2	sp|P38646|GRP75_HUMANStress-70protein,mitochondrialOS=HomosapiensGN=HSPA9PE=1SV=2	P38646
30.7069	30.9975	30.9217	30.7566	30.8919	30.6544	30.7533	30.4626			23	19	19	62.5	56.7	56.7	46.871	0	105.77	17579000000	244	0.794731	0.338808	0.201404	1.64725	sp|P38919|IF4A3_HUMANEukaryoticinitiationfactor4A-IIIOS=HomosapiensGN=EIF4A3PE=1SV=4	sp|P38919|IF4A3_HUMANEukaryoticinitiationfactor4A-IIIOS=HomosapiensGN=EIF4A3PE=1SV=4	P38919
25.1354	24.8864	24.1448	25.4711	25.0959	23.001	23.8819	25.8868			3	3	3	3.7	3.7	3.7	109.15	0	10.809	284040000	12	0.171862	0.799489	0.367729	0.447565	sp|P38935|SMBP2_HUMANDNA-bindingproteinSMUBP-2OS=HomosapiensGN=IGHMBP2PE=1SV=3	sp|P38935|SMBP2_HUMANDNA-bindingproteinSMUBP-2OS=HomosapiensGN=IGHMBP2PE=1SV=3	P38935
29.9491	30.2404	30.1499	30.0527	30.1678	29.487	30.0007	29.3019			7	7	7	34.5	34.5	34.5	16.06	0	15.833	9622000000	82	0.7965	0.338175	0.408295	1.65041	sp|P39019|RS19_HUMAN40SribosomalproteinS19OS=HomosapiensGN=RPS19PE=1SV=2	sp|P39019|RS19_HUMAN40SribosomalproteinS19OS=HomosapiensGN=RPS19PE=1SV=2	P39019
30.945	31.2276	31.0362	31.2935	31.1205	30.7607	31.2444	30.9527			12	12	12	34.7	34.7	34.7	46.108	0	248.37	21530000000	266	0.539978	0.473947	0.166197	1.18735	sp|P39023|RL3_HUMAN60SribosomalproteinL3OS=HomosapiensGN=RPL3PE=1SV=2;sp|Q92901|RL3L_HUMAN60SribosomalproteinL3-likeOS=HomosapiensGN=RPL3LPE=1SV=3	sp|P39023|RL3_HUMAN60SribosomalproteinL3OS=HomosapiensGN=RPL3PE=1SV=2	P39023
31.3173	31.063	31.0091	30.9786	30.5824	31.0454	30.731	31.4279			11	11	11	32.5	32.5	32.5	50.8	0	118.73	29758000000	289	0.116274	0.859581	0.0701914	0.315517	sp|P39656|OST48_HUMANDolichyl-diphosphooligosaccharide--proteinglycosyltransferase48kDasubunitOS=HomosapiensGN=DDOSTPE=1SV=4	sp|P39656|OST48_HUMANDolichyl-diphosphooligosaccharide--proteinglycosyltransferase48kDasubunitOS=HomosapiensGN=DDOSTPE=1SV=4	P39656
32.475	32.5683	32.746	32.5081	32.7084	32.5119	32.6759	32.3608			11	11	9	43.4	43.4	43.4	28.585	0	323.31	60191000000	325	0.145051	0.826403	0.0432081	0.385015	sp|P39687|AN32A_HUMANAcidicleucine-richnuclearphosphoprotein32familymemberAOS=HomosapiensGN=ANP32APE=1SV=1;sp|O95626|AN32D_HUMANAcidicleucine-richnuclearphosphoprotein32familymemberDOS=HomosapiensGN=ANP32DPE=1SV=2;sp|O43423|AN32C_HUMANAcidicleucine-richnuclearphosphoprotein32familymemberCOS=HomosapiensGN=ANP32CPE=2SV=1	sp|P39687|AN32A_HUMANAcidicleucine-richnuclearphosphoprotein32familymemberAOS=HomosapiensGN=ANP32APE=1SV=1	P39687
29.7504	29.7409	29.7846	29.7918	30.2657	30.0042	30.0097	30.0491			12	12	12	38.9	38.9	38.9	42.592	0	191.79	9555000000	147	2.05222	0.0617608	-0.309732	-4.155	sp|P39748|FEN1_HUMANFlapendonuclease1OS=HomosapiensGN=FEN1PE=1SV=1	sp|P39748|FEN1_HUMANFlapendonuclease1OS=HomosapiensGN=FEN1PE=1SV=1	P39748
25.3414	22.3285	24.8827	24.5378	23.8685	25.5711	25.078	25.097			2	2	2	1.9	1.9	1.9	164.19	0	6.6352	249120000	10	0.56914	0.455628	-0.987324	-1.2409	sp|P39880|CUX1_HUMANHomeoboxproteincut-like1OS=HomosapiensGN=CUX1PE=1SV=3;sp|O14529|CUX2_HUMANHomeoboxproteincut-like2OS=HomosapiensGN=CUX2PE=1SV=4	sp|P39880|CUX1_HUMANHomeoboxproteincut-like1OS=HomosapiensGN=CUX1PE=1SV=3;sp|O14529|CUX2_HUMANHomeoboxproteincut-like2OS=HomosapiensGN=CUX2PE=1SV=4	P39880
24.5516	23.7872	23.6586	24.765	25.2514	24.1623	25.1834	24.3976			4	3	3	13.2	11.5	11.5	52.823	0	6.919	201810000	7	0.740579	0.363562	-0.678426	-1.55045	sp|P40123|CAP2_HUMANAdenylylcyclase-associatedprotein2OS=HomosapiensGN=CAP2PE=1SV=1	sp|P40123|CAP2_HUMANAdenylylcyclase-associatedprotein2OS=HomosapiensGN=CAP2PE=1SV=1	P40123
27.6689	28.0855	27.8794	27.8731	27.4878	27.2737	27.398	27.1419	+	KO_WT	11	11	11	33.5	33.5	33.5	61.89	0	31.348	1941400000	95	2.67752	0.027831	0.62065	5.82841	sp|P40222|TXLNA_HUMANAlpha-taxilinOS=HomosapiensGN=TXLNAPE=1SV=3	sp|P40222|TXLNA_HUMANAlpha-taxilinOS=HomosapiensGN=TXLNAPE=1SV=3	P40222
32.61	32.363	32.6629	32.6786	32.9616	32.7364	32.8706	33.0714			18	18	13	45.6	45.6	36.5	58.024	0	323.31	66679000000	461	1.44391	0.139698	-0.341852	-2.84622	sp|P40227|TCPZ_HUMANT-complexprotein1subunitzetaOS=HomosapiensGN=CCT6APE=1SV=3	sp|P40227|TCPZ_HUMANT-complexprotein1subunitzetaOS=HomosapiensGN=CCT6APE=1SV=3	P40227
25.3586	25.4839	25.211	25.2674	25.2452	25.2711	25.6104	25.3007			4	4	2	17.2	17.2	9.8	46.625	0	7.0613	389900000	18	0.107795	0.870345	-0.0360998	-0.294518	sp|P40424|PBX1_HUMANPre-B-cellleukemiatranscriptionfactor1OS=HomosapiensGN=PBX1PE=1SV=1	sp|P40424|PBX1_HUMANPre-B-cellleukemiatranscriptionfactor1OS=HomosapiensGN=PBX1PE=1SV=1	P40424
29.6321	29.7958	29.9097	29.675	30.0388	29.8527	29.8503	29.3275			7	7	7	33.5	33.5	33.5	23.577	0	99.892	8610400000	238	0.0479367	0.941322	0.0262294	0.138174	sp|P40429|RL13A_HUMAN60SribosomalproteinL13aOS=HomosapiensGN=RPL13APE=1SV=2;sp|Q6NVV1|R13AX_HUMANPutative60SribosomalproteinL13a-likeMGC87657OS=HomosapiensPE=5SV=1	sp|P40429|RL13A_HUMAN60SribosomalproteinL13aOS=HomosapiensGN=RPL13APE=1SV=2	P40429
30.0198	29.4259	29.6278	29.6287	29.4411	29.6145	29.567	30.101			7	7	7	47	47	47	20.417	0	126.92	7878200000	59	0.271786	0.69369	-0.120103	-0.666126	sp|P40616|ARL1_HUMANADP-ribosylationfactor-likeprotein1OS=HomosapiensGN=ARL1PE=1SV=1	sp|P40616|ARL1_HUMANADP-ribosylationfactor-likeprotein1OS=HomosapiensGN=ARL1PE=1SV=1	P40616
27.3974	27.4321	27.4576	27.3534	28.1072	28.1751	27.9413	28.2329	+	KO_WT	9	9	9	17.9	17.9	17.9	88.067	0	36.367	2182600000	62	3.51311	0.0106489	-0.699789	-8.84593	sp|P40763|STAT3_HUMANSignaltransducerandactivatoroftranscription3OS=HomosapiensGN=STAT3PE=1SV=2	sp|P40763|STAT3_HUMANSignaltransducerandactivatoroftranscription3OS=HomosapiensGN=STAT3PE=1SV=2	P40763
24.1768	23.9593	24.1681	24.1535	23.303	24.1992	23.6704	24.4421			2	2	2	2.9	2.9	2.9	127.52	0	3.589	162150000	6	0.247228	0.71673	0.189924	0.614214	sp|P40818|UBP8_HUMANUbiquitincarboxyl-terminalhydrolase8OS=HomosapiensGN=USP8PE=1SV=1	sp|P40818|UBP8_HUMANUbiquitincarboxyl-terminalhydrolase8OS=HomosapiensGN=USP8PE=1SV=1	P40818
27.034	27.0813	26.995	27.1108	26.8679	26.9192	26.854	26.6395			7	7	7	32.8	32.8	32.8	32.806	0	15.243	1352300000	34	1.55945	0.120289	0.242212	3.07657	sp|P40855|PEX19_HUMANPeroxisomalbiogenesisfactor19OS=HomosapiensGN=PEX19PE=1SV=1	sp|P40855|PEX19_HUMANPeroxisomalbiogenesisfactor19OS=HomosapiensGN=PEX19PE=1SV=1	P40855
30.3557	30.3331	30.4277	30.4108	30.6042	30.4326	30.6442	30.4846			8	8	8	28.7	28.7	28.7	36.426	0	81.807	13728000000	162	1.19532	0.200922	-0.150844	-2.37218	sp|P40925|MDHC_HUMANMalatedehydrogenase,cytoplasmicOS=HomosapiensGN=MDH1PE=1SV=4	sp|P40925|MDHC_HUMANMalatedehydrogenase,cytoplasmicOS=HomosapiensGN=MDH1PE=1SV=4	P40925
34.273	34.2448	34.3093	34.3702	34.2201	34.3964	34.274	34.1406			14	14	14	56.2	56.2	56.2	35.503	0	323.31	241540000000	539	0.295138	0.672272	0.050313	0.714588	sp|P40926|MDHM_HUMANMalatedehydrogenase,mitochondrialOS=HomosapiensGN=MDH2PE=1SV=3	sp|P40926|MDHM_HUMANMalatedehydrogenase,mitochondrialOS=HomosapiensGN=MDH2PE=1SV=3	P40926
29.2004	28.8549	29.4298	29.3047	29.2922	29.5545	29.5895	30.0081			7	7	7	27.9	27.9	27.9	38.496	0	72.911	8058100000	62	0.890331	0.298362	-0.414625	-1.81808	sp|P40937|RFC5_HUMANReplicationfactorCsubunit5OS=HomosapiensGN=RFC5PE=1SV=1	sp|P40937|RFC5_HUMANReplicationfactorCsubunit5OS=HomosapiensGN=RFC5PE=1SV=1	P40937
30.3113	30.3054	30.1691	30.1989	30.3762	30.2598	30.374	30.6444			9	9	9	35.4	35.4	35.4	40.556	0	175.91	14414000000	92	0.904712	0.292517	-0.189081	-1.84382	sp|P40938|RFC3_HUMANReplicationfactorCsubunit3OS=HomosapiensGN=RFC3PE=1SV=2	sp|P40938|RFC3_HUMANReplicationfactorCsubunit3OS=HomosapiensGN=RFC3PE=1SV=2	P40938
30.7999	30.8219	30.8971	30.7848	30.8483	30.8872	30.8531	30.6253			20	20	20	36.8	36.8	36.8	82.999	0	303.55	22614000000	321	0.15482	0.81655	0.0310936	0.408037	sp|P40939|ECHA_HUMANTrifunctionalenzymesubunitalpha,mitochondrialOS=HomosapiensGN=HADHAPE=1SV=2	sp|P40939|ECHA_HUMANTrifunctionalenzymesubunitalpha,mitochondrialOS=HomosapiensGN=HADHAPE=1SV=2	P40939
30.7712	31.0356	30.9651	31.0129	30.6099	30.5691	30.6249	30.3299	+	KO_WT	17	17	17	45.3	45.3	45.3	51.109	0	199.3	17170000000	243	2.61894	0.0296976	0.471076	5.65373	sp|P41091|IF2G_HUMANEukaryotictranslationinitiationfactor2subunit3OS=HomosapiensGN=EIF2S3PE=1SV=3;sp|Q2VIR3|IF2GL_HUMANEukaryotictranslationinitiationfactor2subunit3-likeproteinOS=HomosapiensGN=EIF2S3LPE=1SV=2	sp|P41091|IF2G_HUMANEukaryotictranslationinitiationfactor2subunit3OS=HomosapiensGN=EIF2S3PE=1SV=3;sp|Q2VIR3|IF2GL_HUMANEukaryotictranslationinitiationfactor2subunit3-likeproteinOS=HomosapiensGN=EIF2S3LPE=1SV=2	P41091
25.6229	25.8266	26.0352	25.8881	26.5263	25.8792	26.5065	26.5961			6	6	6	14.7	14.7	14.7	64.706	0	11.75	710380000	25	1.13095	0.220101	-0.460374	-2.25332	sp|P41214|EIF2D_HUMANEukaryotictranslationinitiationfactor2DOS=HomosapiensGN=EIF2DPE=1SV=3	sp|P41214|EIF2D_HUMANEukaryotictranslationinitiationfactor2DOS=HomosapiensGN=EIF2DPE=1SV=3	P41214
28.1201	28.3879	28.4048	27.9208	27.812	28.2746	27.6808	28.4887			5	5	5	33.3	33.3	33.3	17	0	39.991	4568900000	92	0.271146	0.693691	0.173826	0.664785	sp|P41223|BUD31_HUMANProteinBUD31homologOS=HomosapiensGN=BUD31PE=1SV=2	sp|P41223|BUD31_HUMANProteinBUD31homologOS=HomosapiensGN=BUD31PE=1SV=2	P41223
28.223	28.1558	28.0106	28.3214	27.9139	27.8993	28.1183	28.0439			10	10	10	63.8	63.8	63.8	26.458	0	71.159	2800900000	80	0.840258	0.31973	0.168726	1.72857	sp|P41227|NAA10_HUMANN-alpha-acetyltransferase10,NatAcatalyticsubunitOS=HomosapiensGN=NAA10PE=1SV=1;sp|Q9BSU3|NAA11_HUMANN-alpha-acetyltransferase11,NatAcatalyticsubunitOS=HomosapiensGN=NAA11PE=1SV=3	sp|P41227|NAA10_HUMANN-alpha-acetyltransferase10,NatAcatalyticsubunitOS=HomosapiensGN=NAA10PE=1SV=1	P41227
26.2373	26.0589	26.5543	26.6931	26.7809	26.4921	26.6335	26.5504			15	15	10	12.4	12.4	8.9	175.72	0	21.164	879040000	36	0.444277	0.542921	-0.178812	-1.00845	sp|P41229|KDM5C_HUMANLysine-specificdemethylase5COS=HomosapiensGN=KDM5CPE=1SV=2;sp|P29375|KDM5A_HUMANLysine-specificdemethylase5AOS=HomosapiensGN=KDM5APE=1SV=3	sp|P41229|KDM5C_HUMANLysine-specificdemethylase5COS=HomosapiensGN=KDM5CPE=1SV=2	P41229
25.0494	25.0572	24.9929	25.3073	25.4841	25.3456	25.7281	25.1554			2	2	2	12.2	12.2	12.2	23.048	0	3.8269	382280000	17	0.93011	0.284876	-0.309159	-1.88934	sp|Q6NXS1|IPP2M_HUMANPutativeproteinphosphataseinhibitor2-likeprotein3OS=HomosapiensGN=PPP1R2P3PE=5SV=1;sp|P41236|IPP2_HUMANProteinphosphataseinhibitor2OS=HomosapiensGN=PPP1R2PE=1SV=2	sp|Q6NXS1|IPP2M_HUMANPutativeproteinphosphataseinhibitor2-likeprotein3OS=HomosapiensGN=PPP1R2P3PE=5SV=1;sp|P41236|IPP2_HUMANProteinphosphataseinhibitor2OS=HomosapiensGN=PPP1R2PE=1SV=2	Q6NXS1
27.4795	27.2211	27.408	27.5032	27.4625	27.5257	27.3953	27.4912			11	11	11	31.1	31.1	31.1	50.704	0	24.665	1674000000	55	0.541304	0.472888	-0.0912075	-1.18979	sp|P41240|CSK_HUMANTyrosine-proteinkinaseCSKOS=HomosapiensGN=CSKPE=1SV=1;sp|P42679|MATK_HUMANMegakaryocyte-associatedtyrosine-proteinkinaseOS=HomosapiensGN=MATKPE=1SV=1	sp|P41240|CSK_HUMANTyrosine-proteinkinaseCSKOS=HomosapiensGN=CSKPE=1SV=1	P41240
29.669	29.477	29.8646	29.6992	29.4601	29.3015	29.5154	29.3498			20	20	20	32.5	32.5	32.5	83.165	0	159.66	7107400000	125	1.25113	0.185101	0.273575	2.4764	sp|P41250|SYG_HUMANGlycyl-tRNAsynthetaseOS=HomosapiensGN=GARSPE=1SV=3	sp|P41250|SYG_HUMANGlycyl-tRNAsynthetaseOS=HomosapiensGN=GARSPE=1SV=3	P41250
31.5355	31.4941	31.6425	31.5449	31.4853	31.4629	31.5414	31.6376			38	38	38	40.1	40.1	40.1	144.5	0	323.31	29443000000	499	0.190138	0.779418	0.0287266	0.489131	sp|P41252|SYIC_HUMANIsoleucyl-tRNAsynthetase,cytoplasmicOS=HomosapiensGN=IARSPE=1SV=2	sp|P41252|SYIC_HUMANIsoleucyl-tRNAsynthetase,cytoplasmicOS=HomosapiensGN=IARSPE=1SV=2	P41252
30.3662	30.1126	30.323	30.3741	30.1133	30.6855	29.9739	30.4845			7	7	7	76.1	76.1	76.1	12.732	0	297.72	12255000000	133	0.0771248	0.907382	-0.0444221	-0.216318	sp|P41567|EIF1_HUMANEukaryotictranslationinitiationfactor1OS=HomosapiensGN=EIF1PE=1SV=1;sp|O60739|EIF1B_HUMANEukaryotictranslationinitiationfactor1bOS=HomosapiensGN=EIF1BPE=1SV=2	sp|P41567|EIF1_HUMANEukaryotictranslationinitiationfactor1OS=HomosapiensGN=EIF1PE=1SV=1;sp|O60739|EIF1B_HUMANEukaryotictranslationinitiationfactor1bOS=HomosapiensGN=EIF1BPE=1SV=2	P41567
28.4651	28.124	28.2078	28.2357	27.9207	27.8516	27.4551	28.1308			6	6	6	18.3	18.3	18.3	68.262	0	40.847	2732000000	65	1.02666	0.252004	0.349604	2.06323	sp|P41743|KPCI_HUMANProteinkinaseCiotatypeOS=HomosapiensGN=PRKCIPE=1SV=2	sp|P41743|KPCI_HUMANProteinkinaseCiotatypeOS=HomosapiensGN=PRKCIPE=1SV=2	P41743
26.5641	25.8147	26.4726	26.4022	26.4113	26.8339	25.954	26.895			6	3	3	22.3	14.6	14.6	42.293	0	25.9	1325200000	55	0.409861	0.571943	-0.29373	-0.94259	sp|P42025|ACTY_HUMANBeta-centractinOS=HomosapiensGN=ACTR1BPE=1SV=1	sp|P42025|ACTY_HUMANBeta-centractinOS=HomosapiensGN=ACTR1BPE=1SV=1	P42025
28.3804	28.4859	28.4398	28.3714	28.331	28.5255	28.4947	28.4239			5	5	5	21.5	21.5	21.5	32.816	0	58.198	3312400000	66	0.0693096	0.916947	-0.0113926	-0.195777	sp|P42126|ECI1_HUMANEnoyl-CoAdeltaisomerase1,mitochondrialOS=HomosapiensGN=ECI1PE=1SV=1	sp|P42126|ECI1_HUMANEnoyl-CoAdeltaisomerase1,mitochondrialOS=HomosapiensGN=ECI1PE=1SV=1	P42126
30.2689	30.5053	30.4017	30.3614	30.1689	30.2848	30.2227	30.0194			20	20	12	45	45	25.9	75.491	0	323.31	11998000000	246	1.65422	0.105883	0.248834	3.27113	sp|P42166|LAP2A_HUMANLamina-associatedpolypeptide2,isoformalphaOS=HomosapiensGN=TMPOPE=1SV=2	sp|P42166|LAP2A_HUMANLamina-associatedpolypeptide2,isoformalphaOS=HomosapiensGN=TMPOPE=1SV=2	P42166
28.7227	28.7968	28.8181	28.6097	28.8167	29.0886	28.9198	29.1376			16	8	8	49.1	20	20	50.67	0	47.845	4496000000	64	1.20748	0.197847	-0.249161	-2.39481	sp|P42167|LAP2B_HUMANLamina-associatedpolypeptide2,isoformsbeta/gammaOS=HomosapiensGN=TMPOPE=1SV=2	sp|P42167|LAP2B_HUMANLamina-associatedpolypeptide2,isoformsbeta/gammaOS=HomosapiensGN=TMPOPE=1SV=2	P42167
28.0501	28.0397	28.0989	28.1439	28.4315	28.451	28.4962	28.4135	+	KO_WT	16	16	16	27.7	27.7	27.7	87.334	0	53.119	2992000000	103	3.92235	0.00659472	-0.353896	-10.7714	sp|P42224|STAT1_HUMANSignaltransducerandactivatoroftranscription1-alpha/betaOS=HomosapiensGN=STAT1PE=1SV=2	sp|P42224|STAT1_HUMANSignaltransducerandactivatoroftranscription1-alpha/betaOS=HomosapiensGN=STAT1PE=1SV=2	P42224
29.8134	29.761	29.907	29.872	29.8771	29.9617	29.9319	30.0904			21	21	21	26.6	26.6	26.6	117.8	0	155.27	10194000000	190	0.894285	0.296511	-0.118593	-1.82516	sp|P42285|SK2L2_HUMANSuperkillerviralicidicactivity2-like2OS=HomosapiensGN=SKIV2L2PE=1SV=3	sp|P42285|SK2L2_HUMANSuperkillerviralicidicactivity2-like2OS=HomosapiensGN=SKIV2L2PE=1SV=3	P42285
27.9277	27.744	27.8608	27.6785	27.9736	27.9981	28.1042	28.3467			15	15	15	8.9	8.9	8.9	288.89	0	43.453	2433400000	85	1.58382	0.116244	-0.344571	-3.12608	sp|P42345|MTOR_HUMANSerine/threonine-proteinkinasemTOROS=HomosapiensGN=MTORPE=1SV=1	sp|P42345|MTOR_HUMANSerine/threonine-proteinkinasemTOROS=HomosapiensGN=MTORPE=1SV=1	P42345
26.5194	26.3646	26.8511	26.4518	26.6628	26.8114	26.8186	26.9464			11	11	11	7.3	7.3	7.3	231.32	0	69.697	1077200000	56	0.867539	0.30736	-0.253924	-1.77732	sp|P42356|PI4KA_HUMANPhosphatidylinositol4-kinasealphaOS=HomosapiensGN=PI4KAPE=1SV=3;sp|A4QPH2|PI4P2_HUMANPutativephosphatidylinositol4-kinasealpha-likeproteinP2OS=HomosapiensGN=PI4KAP2PE=5SV=2;sp|Q8N8J0|PI4P1_HUMANPutativephosphatidylinositol4-kinasealpha-likeproteinP1OS=HomosapiensGN=PI4KAP1PE=5SV=1	sp|P42356|PI4KA_HUMANPhosphatidylinositol4-kinasealphaOS=HomosapiensGN=PI4KAPE=1SV=3	P42356
26.7174	26.573	26.5793	26.7418	26.5906	27.0312	26.7236	26.7515			9	9	9	15.2	15.2	15.2	98.655	0	18.233	1048500000	32	0.547938	0.468292	-0.142877	-1.202	sp|P42566|EPS15_HUMANEpidermalgrowthfactorreceptorsubstrate15OS=HomosapiensGN=EPS15PE=1SV=2	sp|P42566|EPS15_HUMANEpidermalgrowthfactorreceptorsubstrate15OS=HomosapiensGN=EPS15PE=1SV=2	P42566
24.502	23.8875	24.2593	24.1895	24.434	24.2285	24.3718	25.9227			3	3	3	7.2	7.2	7.2	63.351	0	5.1573	230860000	8	0.606495	0.433917	-0.627169	-1.30901	sp|P42568|AF9_HUMANProteinAF-9OS=HomosapiensGN=MLLT3PE=1SV=2	sp|P42568|AF9_HUMANProteinAF-9OS=HomosapiensGN=MLLT3PE=1SV=2	P42568
26.8114	27.1178	25.7213	27.0977	25.6823	24.8543	23.3229	27.1049			3	3	3	10.8	10.8	10.8	50.685	0	8.9497	748170000	14	0.650008	0.411053	1.4045	1.38778	sp|P42575|CASP2_HUMANCaspase-2OS=HomosapiensGN=CASP2PE=1SV=2	sp|P42575|CASP2_HUMANCaspase-2OS=HomosapiensGN=CASP2PE=1SV=2	P42575
26.8185	27.8689	26.937	27.1148	26.66	26.1352	26.6873	26.2755			4	4	2	39.3	39.3	14.3	9.461	0	12.954	1143500000	42	1.51871	0.126502	0.86738	2.99451	sp|P42677|RS27_HUMAN40SribosomalproteinS27OS=HomosapiensGN=RPS27PE=1SV=3	sp|P42677|RS27_HUMAN40SribosomalproteinS27OS=HomosapiensGN=RPS27PE=1SV=3	P42677
26.4364	26.326	26.5437	26.5372	26.7411	26.9268	26.8586	26.9222	+	KO_WT	10	10	10	10.7	10.7	10.7	168.89	0	56.819	1057400000	52	2.38481	0.0415343	-0.393203	-4.99487	sp|P42695|CNDD3_HUMANCondensin-2complexsubunitD3OS=HomosapiensGN=NCAPD3PE=1SV=2	sp|P42695|CNDD3_HUMANCondensin-2complexsubunitD3OS=HomosapiensGN=NCAPD3PE=1SV=2	P42695
25.7257	26.6357	25.9518	25.9717	26.1618	24.4897	25.8617	23.2854			7	7	7	23.3	23.3	23.3	48.564	0	14.894	626730000	11	0.730354	0.36791	1.23681	1.53214	sp|P42696|RBM34_HUMANRNA-bindingprotein34OS=HomosapiensGN=RBM34PE=1SV=2	sp|P42696|RBM34_HUMANRNA-bindingprotein34OS=HomosapiensGN=RBM34PE=1SV=2	P42696
32.6081	32.6994	32.6995	32.6196	32.6649	32.7923	32.8283	32.7342			64	64	63	52.4	52.4	51.9	157.9	0	323.31	75011000000	765	0.834375	0.320605	-0.0820888	-1.71806	sp|P42704|LPPRC_HUMANLeucine-richPPRmotif-containingprotein,mitochondrialOS=HomosapiensGN=LRPPRCPE=1SV=3	sp|P42704|LPPRC_HUMANLeucine-richPPRmotif-containingprotein,mitochondrialOS=HomosapiensGN=LRPPRCPE=1SV=3	P42704
27.8711	27.8172	27.9618	27.9858	27.7069	27.7215	27.8212	27.2869			6	6	6	21.4	21.4	21.4	41.924	0	18.522	2135700000	36	0.967285	0.274466	0.287456	1.95611	sp|P42765|THIM_HUMAN3-ketoacyl-CoAthiolase,mitochondrialOS=HomosapiensGN=ACAA2PE=1SV=2	sp|P42765|THIM_HUMAN3-ketoacyl-CoAthiolase,mitochondrialOS=HomosapiensGN=ACAA2PE=1SV=2	P42765
28.0377	28.9496	28.6873	28.499	28.5177	27.8746	28.352	27.4868			5	5	5	26	26	26	14.551	0	30.726	3216300000	55	1.10015	0.229002	0.654198	2.19688	sp|P42766|RL35_HUMAN60SribosomalproteinL35OS=HomosapiensGN=RPL35PE=1SV=2	sp|P42766|RL35_HUMAN60SribosomalproteinL35OS=HomosapiensGN=RPL35PE=1SV=2	P42766
29.6853	29.455	29.4547	29.4538	28.9713	29.0865	29.2847	29.1747			4	4	4	40.4	40.4	40.4	16.532	0	127.99	6187000000	59	2.04395	0.0620558	0.325176	4.13537	sp|P42771|CD2A1_HUMANCyclin-dependentkinaseinhibitor2A,isoforms1/2/3OS=HomosapiensGN=CDKN2APE=1SV=2;sp|P42772|CDN2B_HUMANCyclin-dependentkinase4inhibitorBOS=HomosapiensGN=CDKN2BPE=1SV=1	sp|P42771|CD2A1_HUMANCyclin-dependentkinaseinhibitor2A,isoforms1/2/3OS=HomosapiensGN=CDKN2APE=1SV=2;sp|P42772|CDN2B_HUMANCyclin-dependentkinase4inhibitorBOS=HomosapiensGN=CDKN2BPE=1SV=1	P42771
24.817	25.0271	24.255	24.8212	24.3477	25.3119	25.1289	23.4334			3	3	3	7.1	7.1	7.1	55.799	0	4.3078	242560000	7	0.0973915	0.883332	0.145616	0.2684	sp|P42785|PCP_HUMANLysosomalPro-XcarboxypeptidaseOS=HomosapiensGN=PRCPPE=1SV=1	sp|P42785|PCP_HUMANLysosomalPro-XcarboxypeptidaseOS=HomosapiensGN=PRCPPE=1SV=1	P42785
27.3577	27.0488	27.0518	27.3099	27.5333	27.5382	27.6063	27.9147			20	20	20	9.6	9.6	9.6	347.6	0	122.83	1909800000	57	1.96814	0.0685515	-0.511304	-3.95829	sp|P42858|HD_HUMANHuntingtinOS=HomosapiensGN=HTTPE=1SV=2	sp|P42858|HD_HUMANHuntingtinOS=HomosapiensGN=HTTPE=1SV=2	P42858
26.4534	26.6357	22.967	26.5979	25.987	24.7613	26.4291	26.7312			2	2	2	7.6	7.6	7.6	59.572	0	6.2002	740130000	6	0.197767	0.771399	-0.576945	-0.506246	sp|P43003|EAA1_HUMANExcitatoryaminoacidtransporter1OS=HomosapiensGN=SLC1A3PE=1SV=1	sp|P43003|EAA1_HUMANExcitatoryaminoacidtransporter1OS=HomosapiensGN=SLC1A3PE=1SV=1	P43003
28.1111	28.1171	28.1473	28.0621	28.3052	28.0542	28.0225	28.1115			11	11	11	37.1	37.1	37.1	46.637	0	76.471	2674000000	91	0.0659148	0.920944	-0.0145307	-0.186771	sp|P43034|LIS1_HUMANPlatelet-activatingfactoracetylhydrolaseIBsubunitalphaOS=HomosapiensGN=PAFAH1B1PE=1SV=2	sp|P43034|LIS1_HUMANPlatelet-activatingfactoracetylhydrolaseIBsubunitalphaOS=HomosapiensGN=PAFAH1B1PE=1SV=2	P43034
23.767	24.1032	24.0898	24.0215	23.9525	23.843	24.0704	23.5619			3	3	3	5.7	5.7	5.7	71.607	0	5.9993	142580000	10	0.793555	0.338889	0.214565	1.64515	sp|P43121|MUC18_HUMANCellsurfaceglycoproteinMUC18OS=HomosapiensGN=MCAMPE=1SV=2	sp|P43121|MUC18_HUMANCellsurfaceglycoproteinMUC18OS=HomosapiensGN=MCAMPE=1SV=2	P43121
25.657	25.583	25.8339	25.4882	25.8329	26.7341	26.053	25.8346			3	3	3	6.5	6.5	6.5	70.857	0	7.2122	591370000	11	0.877625	0.303076	-0.478644	-1.79535	sp|P43155|CACP_HUMANCarnitineO-acetyltransferaseOS=HomosapiensGN=CRATPE=1SV=5	sp|P43155|CACP_HUMANCarnitineO-acetyltransferaseOS=HomosapiensGN=CRATPE=1SV=5	P43155
32.0628	32.3103	32.2059	32.184	31.8681	31.9544	32.0444	31.7336			24	24	24	42.4	42.4	42.4	94.622	0	323.31	40820000000	402	1.95588	0.0691053	0.333285	3.93009	sp|P43243|MATR3_HUMANMatrin-3OS=HomosapiensGN=MATR3PE=1SV=2	sp|P43243|MATR3_HUMANMatrin-3OS=HomosapiensGN=MATR3PE=1SV=2	P43243
28.7811	28.9164	28.8449	28.7639	28.9629	28.6532	28.8629	28.453			22	22	22	27.1	27.1	27.1	104.74	0	73.768	4275500000	123	0.32778	0.643126	0.108737	0.781026	sp|P43246|MSH2_HUMANDNAmismatchrepairproteinMsh2OS=HomosapiensGN=MSH2PE=1SV=1	sp|P43246|MSH2_HUMANDNAmismatchrepairproteinMsh2OS=HomosapiensGN=MSH2PE=1SV=1	P43246
28.2625	28.3413	28.1321	28.2603	28.0956	28.1702	28.078	28.2853			10	10	10	20.1	20.1	20.1	80.852	0	44.227	2864000000	69	0.522795	0.48613	0.0872819	1.15561	sp|P43304|GPDM_HUMANGlycerol-3-phosphatedehydrogenase,mitochondrialOS=HomosapiensGN=GPD2PE=1SV=3	sp|P43304|GPDM_HUMANGlycerol-3-phosphatedehydrogenase,mitochondrialOS=HomosapiensGN=GPD2PE=1SV=3	P43304
27.6357	27.8711	27.745	27.4652	27.5417	27.7532	27.5531	27.3467			6	6	6	33.2	33.2	33.2	32.235	0	14.964	1901300000	42	0.457446	0.5327	0.145103	1.03341	sp|P43307|SSRA_HUMANTranslocon-associatedproteinsubunitalphaOS=HomosapiensGN=SSR1PE=1SV=3	sp|P43307|SSRA_HUMANTranslocon-associatedproteinsubunitalphaOS=HomosapiensGN=SSR1PE=1SV=3	P43307
31.8217	31.983	31.9172	31.8875	32.1269	32.0726	32.2151	32.8053			6	6	5	47.3	47.3	43.8	23.31	0	239.86	46305000000	233	0.915218	0.28758	-0.375779	-1.86264	sp|P43487|RANG_HUMANRan-specificGTPase-activatingproteinOS=HomosapiensGN=RANBP1PE=1SV=1	sp|P43487|RANG_HUMANRan-specificGTPase-activatingproteinOS=HomosapiensGN=RANBP1PE=1SV=1	P43487
29.9083	29.8995	29.9375	29.892	30.0906	30.0379	30.0897	29.9521			17	17	17	39.9	39.9	39.9	55.52	0	159.89	9700400000	157	1.66747	0.10406	-0.132893	-3.29877	sp|P43490|NAMPT_HUMANNicotinamidephosphoribosyltransferaseOS=HomosapiensGN=NAMPTPE=1SV=1	sp|P43490|NAMPT_HUMANNicotinamidephosphoribosyltransferaseOS=HomosapiensGN=NAMPTPE=1SV=1	P43490
28.9093	28.929	29.1133	28.9938	29.0834	28.9586	29.1553	29.1145			15	15	15	50	50	50	47.366	0	131.81	5465400000	124	0.427516	0.556765	-0.0659316	-0.976495	sp|P43686|PRS6B_HUMAN26Sproteaseregulatorysubunit6BOS=HomosapiensGN=PSMC4PE=1SV=2	sp|P43686|PRS6B_HUMAN26Sproteaseregulatorysubunit6BOS=HomosapiensGN=PSMC4PE=1SV=2	P43686
28.6116	28.8047	28.5198	28.5272	28.2319	28.2185	28.2273	28.1357	+	KO_WT	10	10	10	43.7	43.7	43.7	35.39	0	50.737	3313500000	89	2.38338	0.0415343	0.413858	4.99102	sp|P43897|EFTS_HUMANElongationfactorTs,mitochondrialOS=HomosapiensGN=TSFMPE=1SV=2	sp|P43897|EFTS_HUMANElongationfactorTs,mitochondrialOS=HomosapiensGN=TSFMPE=1SV=2	P43897
31.2477	31.0469	31.2632	31.1878	31.3769	31.773	31.4325	31.5531			15	15	15	64.6	64.6	64.6	31.566	0	323.31	26218000000	347	1.59774	0.11435	-0.367877	-3.15452	sp|P45880|VDAC2_HUMANVoltage-dependentanion-selectivechannelprotein2OS=HomosapiensGN=VDAC2PE=1SV=2	sp|P45880|VDAC2_HUMANVoltage-dependentanion-selectivechannelprotein2OS=HomosapiensGN=VDAC2PE=1SV=2	P45880
26.1875	26.1326	26.3701	25.7745	26.8765	26.8565	26.6324	27.1007			5	5	5	16.4	16.4	16.4	47.485	0	26.254	1136300000	18	2.07586	0.0601555	-0.77411	-4.21136	sp|P45954|ACDSB_HUMANShort/branchedchainspecificacyl-CoAdehydrogenase,mitochondrialOS=HomosapiensGN=ACADSBPE=1SV=1	sp|P45954|ACDSB_HUMANShort/branchedchainspecificacyl-CoAdehydrogenase,mitochondrialOS=HomosapiensGN=ACADSBPE=1SV=1	P45954
28.4618	28.7786	28.4677	28.6115	28.4166	28.4288	28.6562	28.333			8	8	7	46.1	46.1	39.8	22.225	0	28.017	3525400000	100	0.68184	0.393773	0.160607	1.44511	sp|P45973|CBX5_HUMANChromoboxproteinhomolog5OS=HomosapiensGN=CBX5PE=1SV=1	sp|P45973|CBX5_HUMANChromoboxproteinhomolog5OS=HomosapiensGN=CBX5PE=1SV=1	P45973
29.1802	29.1816	29.2801	29.222	29.5473	29.1619	29.3998	29.3734			20	20	18	27.3	27.3	26	95.785	0	135.43	6168200000	172	0.69728	0.386475	-0.142745	-1.47285	sp|P45974|UBP5_HUMANUbiquitincarboxyl-terminalhydrolase5OS=HomosapiensGN=USP5PE=1SV=2	sp|P45974|UBP5_HUMANUbiquitincarboxyl-terminalhydrolase5OS=HomosapiensGN=USP5PE=1SV=2	P45974
29.1864	29.0521	28.9581	28.9738	29.5622	29.8357	29.6127	29.85	+	KO_WT	42	42	42	19.6	19.6	19.6	358.69	0	171.93	6652200000	175	3.27638	0.0136573	-0.720517	-7.87959	sp|P46013|KI67_HUMANAntigenKI-67OS=HomosapiensGN=MKI67PE=1SV=2	sp|P46013|KI67_HUMANAntigenKI-67OS=HomosapiensGN=MKI67PE=1SV=2	P46013
30.8392	30.8144	30.9067	30.8717	30.535	30.4857	30.4792	30.5361	+	KO_WT	19	19	19	37.1	37.1	37.1	63.541	0	221.43	16633000000	310	4.19586	0.00501982	0.355231	12.2672	sp|P46060|RAGP1_HUMANRanGTPase-activatingprotein1OS=HomosapiensGN=RANGAP1PE=1SV=1	sp|P46060|RAGP1_HUMANRanGTPase-activatingprotein1OS=HomosapiensGN=RANGAP1PE=1SV=1	P46060
[truncated: 2,885 more rows]

## Sheet: DEPs
Supplementary Data 1. List of differentially expressed proteins between UBR4 WT and KO HEK293T cells.
[truncated: 472 more rows]
