# Supplementary material for: UBR4/POE facilitates secretory trafficking to maintain circadian clock synchrony
Source: Nat Commun. 2022 Mar 24;13:1594. doi: 10.1038/s41467-022-29244-1 (PMC8948264; doi:10.1038/s41467-022-29244-1)
Supplement: Supplementary file 5 — Supplementary Data 2 [file 41467_2022_29244_MOESM5_ESM.xlsx]

## Sheet: BP-downregulated
Category	Term	Count	%	P-Value	Genes
GOTERM_BP_FAT	GO:0019752~carboxylic acid metabolic process	47	16.7857	3.8054e-07	P49748, P56192, Q01813, P12955, P53597, P47897, P26440, Q00796, Q02252, P48735, P17858, O15382, Q5JTZ9, Q9BV20, O94788, P51692, P53396, P32322, P09104, P32929, P49419, P51570, Q15274, O75521, P60174, P18669, P21912, P35613, P34896, O94808, P06744, P48163, P21953, P19367, O75600, P26640, Q9BV57, P48637, Q6NVY1, P31937, P09211, P00558, Q96CM8, P40763, Q9P2R7, P23381, P21399
GOTERM_BP_FAT	GO:0043436~oxoacid metabolic process	47	16.7857	4.63408e-07	P49748, P56192, Q01813, P12955, P53597, P47897, P26440, Q00796, Q02252, P48735, P17858, O15382, Q5JTZ9, Q9BV20, O94788, P51692, P53396, P32322, P09104, P32929, P49419, P51570, Q15274, O75521, P60174, P18669, P21912, P35613, P34896, O94808, P06744, P48163, P21953, P19367, O75600, P26640, Q9BV57, P48637, Q6NVY1, P31937, P09211, P00558, Q96CM8, P40763, Q9P2R7, P23381, P21399
GOTERM_BP_FAT	GO:0006082~organic acid metabolic process	48	17.1429	2.13718e-06	P49748, P56192, Q01813, P12955, P53597, P47897, P26440, Q00796, Q02252, P48735, P17858, O15382, Q5JTZ9, Q9BV20, Q9Y697, O94788, P51692, P53396, P32322, P09104, P32929, P49419, P51570, Q15274, O75521, P60174, P18669, P21912, P35613, P34896, O94808, P06744, P48163, P21953, P19367, O75600, P26640, Q9BV57, P48637, Q6NVY1, P31937, P09211, P00558, Q96CM8, P40763, Q9P2R7, P23381, P21399
GOTERM_BP_FAT	GO:0061620~glycolytic process through glucose-6-phosphate	9	3.21429	4.17073e-06	P60174, Q01813, P18669, P00558, P09104, P06744, P19367, P51570, P17858
GOTERM_BP_FAT	GO:0061615~glycolytic process through fructose-6-phosphate	9	3.21429	4.17073e-06	P60174, Q01813, P18669, P00558, P09104, P06744, P19367, P51570, P17858
GOTERM_BP_FAT	GO:0072524~pyridine-containing compound metabolic process	17	6.07143	7.74891e-06	Q15274, P60174, P37837, Q01813, P18669, P06744, P48163, P22570, P19367, P17858, P00558, P09104, Q9UHJ6, Q9NVS9, P55072, P40763, P51570
GOTERM_BP_FAT	GO:0019362~pyridine nucleotide metabolic process	16	5.71429	1.24661e-05	Q15274, P60174, P37837, Q01813, P18669, P06744, P48163, P22570, P19367, P17858, P00558, P09104, Q9UHJ6, P55072, P40763, P51570
GOTERM_BP_FAT	GO:0046496~nicotinamide nucleotide metabolic process	16	5.71429	1.24661e-05	Q15274, P60174, P37837, Q01813, P18669, P06744, P48163, P22570, P19367, P17858, P00558, P09104, Q9UHJ6, P55072, P40763, P51570
GOTERM_BP_FAT	GO:0051186~cofactor metabolic process	30	10.7143	1.56479e-05	Q01813, P36551, P53597, Q96CD2, P17858, Q9BV20, Q9Y697, O43488, Q96GD0, P53396, Q9UHJ6, P09104, P55072, P51570, Q15274, Q96T76, P60174, P37837, P18669, P34896, P06744, P48163, P19367, P22570, Q9NVE7, P00558, Q96CM8, Q9NVS9, Q9P2R7, P40763
GOTERM_BP_FAT	GO:0044282~small molecule catabolic process	24	8.57143	2.47736e-05	Q15274, P49748, O75521, P60174, Q01813, P18669, P26440, Q00796, P34896, Q02252, P06744, P21953, P19367, O75600, P17858, O15382, P31937, Q6NVY1, P00558, P09104, P10768, P32929, P49419, P51570
GOTERM_BP_FAT	GO:0061621~canonical glycolysis	8	2.85714	3.06574e-05	P60174, Q01813, P18669, P00558, P09104, P06744, P19367, P17858
GOTERM_BP_FAT	GO:0061718~glucose catabolic process to pyruvate	8	2.85714	3.06574e-05	P60174, Q01813, P18669, P00558, P09104, P06744, P19367, P17858
GOTERM_BP_FAT	GO:0006735~NADH regeneration	8	2.85714	3.06574e-05	P60174, Q01813, P18669, P00558, P09104, P06744, P19367, P17858
GOTERM_BP_FAT	GO:0006733~oxidoreduction coenzyme metabolic process	16	5.71429	3.44143e-05	Q15274, P60174, P37837, Q01813, P18669, P06744, P48163, P22570, P19367, P17858, P00558, P09104, Q9UHJ6, P55072, P40763, P51570
GOTERM_BP_FAT	GO:0006732~coenzyme metabolic process	26	9.28571	3.54693e-05	Q15274, P60174, P37837, Q01813, P18669, P53597, P34896, P06744, Q96CD2, P48163, P22570, P19367, P17858, Q9BV20, Q9NVE7, Q9Y697, P00558, P53396, Q96CM8, Q9UHJ6, P09104, Q9NVS9, P55072, P40763, Q9P2R7, P51570
GOTERM_BP_FAT	GO:0019320~hexose catabolic process	9	3.21429	4.83268e-05	P60174, Q01813, P18669, P00558, P09104, P06744, P19367, P51570, P17858
GOTERM_BP_FAT	GO:0006007~glucose catabolic process	8	2.85714	5.12582e-05	P60174, Q01813, P18669, P00558, P09104, P06744, P19367, P17858
GOTERM_BP_FAT	GO:0044724~single-organism carbohydrate catabolic process	13	4.64286	6.32794e-05	P60174, Q01813, P18669, Q00796, P06744, P06737, P19367, P17858, P00558, P10253, P09104, P40763, P51570
GOTERM_BP_FAT	GO:0019637~organophosphate metabolic process	46	16.4286	7.00451e-05	Q16851, Q01813, P78549, P53597, Q00796, Q96CD2, O95394, P04040, P06737, Q14168, P17858, O00443, Q9Y697, Q06124, Q02952, Q9UHJ6, P09104, P50225, P55072, P22695, P51570, Q15274, P47985, P60174, P37837, P08574, Q9NPH2, P18669, Q92878, Q96IU4, P34896, O94808, P34949, P06744, Q05655, P48163, P19367, P22570, P21281, P22234, Q9NVE7, P00558, P21359, O00746, Q9BXW7, P40763
GOTERM_BP_FAT	GO:0006757~ATP generation from ADP	10	3.57143	7.62169e-05	P60174, Q01813, P18669, P00558, P09104, P06744, P19367, P40763, P51570, P17858
GOTERM_BP_FAT	GO:0006096~glycolytic process	10	3.57143	7.62169e-05	P60174, Q01813, P18669, P00558, P09104, P06744, P19367, P40763, P51570, P17858
GOTERM_BP_FAT	GO:0046939~nucleotide phosphorylation	12	4.28571	9.9987e-05	P60174, Q01813, P18669, Q92878, P00558, P09104, P06744, O00746, P19367, P40763, P51570, P17858
GOTERM_BP_FAT	GO:0006734~NADH metabolic process	9	3.21429	0.000102863	P60174, Q01813, P18669, P00558, P09104, P06744, P19367, P55072, P17858
GOTERM_BP_FAT	GO:0046365~monosaccharide catabolic process	9	3.21429	0.000102863	P60174, Q01813, P18669, P00558, P09104, P06744, P19367, P51570, P17858
GOTERM_BP_FAT	GO:0019674~NAD metabolic process	10	3.57143	0.000103816	Q15274, P60174, Q01813, P18669, P00558, P09104, P06744, P19367, P55072, P17858
GOTERM_BP_FAT	GO:0006793~phosphorus metabolic process	86	30.7143	0.000134077	P48556, P78549, P49959, Q99986, P53597, Q96CD2, O95394, P06737, Q96P16, P17858, Q13523, O00443, Q9Y697, Q8IV63, P22695, P28066, P51570, P06400, Q96SB4, O75955, P47985, Q96SB3, Q5TFE4, P51452, P08574, Q9NPH2, Q92878, P18669, Q9Y5X1, O15020, O94808, P06744, P48163, P22570, P21281, Q8IUD2, P19447, P04637, Q13308, Q07812, P00558, P09211, P61586, P60900, Q9BXW7, P19784, Q16851, Q01813, Q00796, O60271,…
GOTERM_BP_FAT	GO:0006165~nucleoside diphosphate phosphorylation	11	3.92857	0.000156384	P60174, Q01813, P18669, P00558, P09104, P06744, O00746, P19367, P40763, P51570, P17858
GOTERM_BP_FAT	GO:0006090~pyruvate metabolic process	12	4.28571	0.000157858	P60174, Q01813, P18669, P00558, P35613, P09104, P06744, P48163, P19367, P40763, P51570, P17858
GOTERM_BP_FAT	GO:0006796~phosphate-containing compound metabolic process	85	30.3571	0.000212061	P48556, P78549, P49959, Q99986, P53597, Q96CD2, O95394, P06737, Q96P16, P17858, Q13523, O00443, Q9Y697, Q8IV63, P22695, P28066, P51570, P06400, Q96SB4, O75955, P47985, Q96SB3, Q5TFE4, P51452, P08574, Q9NPH2, Q92878, P18669, Q9Y5X1, O15020, O94808, P06744, P48163, P22570, P21281, Q8IUD2, P19447, P04637, Q13308, Q07812, P00558, P09211, P61586, P60900, Q9BXW7, P19784, Q16851, Q01813, Q00796, O60271,…
GOTERM_BP_FAT	GO:0046031~ADP metabolic process	10	3.57143	0.000311438	P60174, Q01813, P18669, P00558, P09104, P06744, P19367, P40763, P51570, P17858
GOTERM_BP_FAT	GO:0009179~purine ribonucleoside diphosphate metabolic process	11	3.92857	0.000315177	P60174, Q01813, P18669, P00558, P09104, P06744, P19367, P40763, Q14168, P51570, P17858
GOTERM_BP_FAT	GO:0009135~purine nucleoside diphosphate metabolic process	11	3.92857	0.000315177	P60174, Q01813, P18669, P00558, P09104, P06744, P19367, P40763, Q14168, P51570, P17858
GOTERM_BP_FAT	GO:0006573~valine metabolic process	5	1.78571	0.000318274	O15382, P31937, Q6NVY1, P51692, Q02252
GOTERM_BP_FAT	GO:0016052~carbohydrate catabolic process	13	4.64286	0.000319715	P60174, Q01813, P18669, Q00796, P06744, P06737, P19367, P17858, P00558, P10253, P09104, P40763, P51570
GOTERM_BP_FAT	GO:0055086~nucleobase-containing small molecule metabolic process	38	13.5714	0.000321236	Q01813, P78549, P53597, Q02252, Q96CD2, P04040, Q14168, P17858, Q9BV20, Q9Y697, Q9UHJ6, P09104, Q02952, P50225, P55072, P22695, P51570, Q15274, P47985, P60174, P37837, P08574, P18669, Q92878, Q96IU4, P34896, P06744, P48163, P19367, P22570, P21281, P22234, Q9NVE7, P00558, Q9H974, P21359, O00746, P40763
GOTERM_BP_FAT	GO:0044712~single-organism catabolic process	34	12.1429	0.00035225	P49748, Q01813, P78549, P12955, P26440, Q00796, Q02252, P04040, P06737, P17858, O15382, P10253, P09104, P10768, P32929, O43765, P55072, P49419, P51570, Q15274, O75521, P60174, P18669, P07858, P34896, P06744, Q05655, P21953, P19367, O75600, P31937, Q6NVY1, P00558, P40763
GOTERM_BP_FAT	GO:0009185~ribonucleoside diphosphate metabolic process	11	3.92857	0.000391486	P60174, Q01813, P18669, P00558, P09104, P06744, P19367, P40763, Q14168, P51570, P17858
GOTERM_BP_FAT	GO:1901135~carbohydrate derivative metabolic process	43	15.3571	0.000407513	Q16851, Q01813, P78549, Q00796, O60547, Q96CD2, O95394, P06737, Q14168, P17858, Q9BV20, Q9Y697, O43488, P18858, Q9UHJ6, P09104, Q02952, P50225, P55072, P22695, P51570, P47985, P60174, P37837, P08574, P18669, Q96IU4, P34896, O94808, P34949, P06744, Q05655, P19367, P21281, P22234, Q9NVE7, P00558, Q07812, P46013, Q9H974, P21359, O00746, P40763
GOTERM_BP_FAT	GO:0009132~nucleoside diphosphate metabolic process	12	4.28571	0.000526402	P60174, Q01813, P18669, P00558, P09104, P06744, O00746, P19367, P40763, Q14168, P51570, P17858
GOTERM_BP_FAT	GO:0006520~cellular amino acid metabolic process	21	7.5	0.000541041	P56192, P12955, P47897, P26440, P34896, Q02252, O94808, O75600, P26640, O15382, Q9BV57, P48637, Q9BV20, Q5JTZ9, Q6NVY1, P31937, P51692, P32322, P32929, P49419, P23381
GOTERM_BP_FAT	GO:0006753~nucleoside phosphate metabolic process	35	12.5	0.000545875	Q01813, P78549, P53597, Q96CD2, P04040, Q14168, P17858, Q9Y697, P09104, Q9UHJ6, Q02952, P50225, P55072, P22695, P51570, Q15274, P47985, P60174, P37837, P08574, P18669, Q92878, Q96IU4, P34896, P06744, P48163, P19367, P22570, P21281, P22234, Q9NVE7, P00558, P21359, O00746, P40763
GOTERM_BP_FAT	GO:0006091~generation of precursor metabolites and energy	26	9.28571	0.000685342	P49748, Q16851, Q01813, P53597, P48735, P04040, P06737, P17858, P10253, P09104, P55072, P22695, P51570, P47985, P60174, P08574, P18669, P21912, O94808, P06744, P22570, P19367, P00558, Q9P2R7, P40763, P21399
GOTERM_BP_FAT	GO:0006002~fructose 6-phosphate metabolic process	5	1.78571	0.000701703	P37837, Q01813, O94808, P34949, P17858
GOTERM_BP_FAT	GO:0009081~branched-chain amino acid metabolic process	7	2.5	0.00072309	O15382, P31937, Q6NVY1, P51692, P26440, Q02252, P21953
GOTERM_BP_FAT	GO:1903533~regulation of protein targeting	16	5.71429	0.000880316	P19784, P48556, P68036, P14923, Q7Z6Z7, Q05655, Q9UBE0, Q9ULC3, Q9GZY8, P55786, P61586, O95071, P21359, O00159, Q13263, O00410
GOTERM_BP_FAT	GO:0033157~regulation of intracellular protein transport	19	6.78571	0.00091291	P19784, P48556, P68036, P14923, Q05655, Q7Z6Z7, Q9UBE0, Q9ULC3, P04637, Q9GZY8, P55786, P61586, Q06124, O95071, Q9HAV4, O00159, P21359, Q13263, O00410
GOTERM_BP_FAT	GO:0005975~carbohydrate metabolic process	27	9.64286	0.000923523	Q16851, Q01813, Q00796, P48735, O95394, P06737, P17858, P10253, O43488, P18858, Q02978, P09104, Q9UHJ6, P55072, P51570, P37837, P60174, Q9NPH2, P18669, O94808, P06744, P34949, P48163, P19367, P00558, Q9Y2I1, P40763
GOTERM_BP_FAT	GO:0009117~nucleotide metabolic process	34	12.1429	0.000986988	Q01813, P78549, Q96CD2, P04040, Q14168, P17858, Q9Y697, P09104, Q9UHJ6, Q02952, P50225, P55072, P22695, P51570, Q15274, P47985, P60174, P37837, P08574, P18669, Q92878, P34896, Q96IU4, P06744, P48163, P19367, P22570, P21281, P22234, Q9NVE7, P00558, P21359, O00746, P40763
GOTERM_BP_FAT	GO:0032787~monocarboxylic acid metabolic process	24	8.57143	0.00117078	P49748, O75521, P60174, Q01813, P18669, P35613, P26440, Q00796, P48735, P06744, P48163, P21953, P19367, P17858, Q6NVY1, P00558, P09211, O94788, P51692, P53396, Q96CM8, P09104, P40763, P51570
GOTERM_BP_FAT	GO:0090316~positive regulation of intracellular protein transport	15	5.35714	0.00143769	P19784, P48556, P68036, P14923, Q7Z6Z7, Q05655, Q9UBE0, P04637, Q9GZY8, P55786, P61586, O95071, O00159, Q13263, O00410
GOTERM_BP_FAT	GO:0055114~oxidation-reduction process	42	15	0.00155247	Q16851, P49748, Q99536, Q01813, P36551, P53597, P26440, Q00796, Q02252, P48735, P04040, P06737, P17858, P10253, Q658P3, O94788, O43488, P32322, P09104, P55072, P22695, P49419, P47985, O75521, P60174, P08574, P18669, P21912, O94808, P06744, P48163, P21953, A1X283, P19367, P22570, Q9BV57, Q6NVY1, P31937, P00558, Q9NVS9, Q9P2R7, P21399
GOTERM_BP_FAT	GO:0006081~cellular aldehyde metabolic process	8	2.85714	0.00160078	P60174, P37837, O43488, O94788, Q9UHJ6, P06744, P10768, P49419
GOTERM_BP_FAT	GO:0005996~monosaccharide metabolic process	15	5.35714	0.00205293	P37837, P60174, Q01813, P18669, Q00796, P06744, P34949, P19367, P17858, Q9Y2I1, P00558, P10253, Q02978, P09104, P51570
GOTERM_BP_FAT	GO:0019693~ribose phosphate metabolic process	28	10	0.00211751	Q01813, Q96CD2, P06737, Q14168, P17858, Q9Y697, P09104, Q9UHJ6, Q02952, P50225, P55072, P22695, P51570, P47985, P60174, P37837, P08574, P18669, Q96IU4, P06744, P19367, P21281, P22234, Q9NVE7, P00558, P21359, O00746, P40763
GOTERM_BP_FAT	GO:0044723~single-organism carbohydrate metabolic process	23	8.21429	0.00247294	Q16851, P60174, P37837, Q01813, Q9NPH2, P18669, Q00796, O95394, P48735, P06744, P34949, P06737, P19367, P17858, Q9Y2I1, P10253, P00558, P18858, Q02978, P09104, P55072, P40763, P51570
GOTERM_BP_FAT	GO:0072521~purine-containing compound metabolic process	28	10	0.00276494	P47985, P60174, Q01813, P08574, P18669, Q96IU4, P34896, Q96CD2, P06744, P04040, P19367, Q14168, P21281, P17858, P22234, Q9BV20, Q9NVE7, Q9Y697, P00558, Q02952, P21359, P09104, P50225, O00746, P55072, P22695, P40763, P51570
GOTERM_BP_FAT	GO:0019318~hexose metabolic process	14	5	0.0033272	P60174, Q01813, P18669, Q00796, P06744, P34949, P19367, P17858, P00558, P10253, Q9Y2I1, Q02978, P09104, P51570
GOTERM_BP_FAT	GO:0009083~branched-chain amino acid catabolic process	6	2.14286	0.00376833	O15382, P31937, Q6NVY1, P26440, Q02252, P21953
GOTERM_BP_FAT	GO:0006163~purine nucleotide metabolic process	26	9.28571	0.00432139	P47985, P60174, Q01813, P08574, P18669, Q96IU4, Q96CD2, P06744, P04040, P19367, Q14168, P21281, P17858, P22234, Q9NVE7, Q9Y697, P00558, Q02952, P21359, P09104, P50225, O00746, P55072, P22695, P40763, P51570
GOTERM_BP_FAT	GO:0009150~purine ribonucleotide metabolic process	25	8.92857	0.00458872	P47985, P60174, Q01813, P08574, P18669, Q96IU4, Q96CD2, P06744, P19367, Q14168, P21281, P17858, P22234, Q9NVE7, Q9Y697, P00558, P09104, P21359, Q02952, P50225, O00746, P55072, P40763, P22695, P51570
GOTERM_BP_FAT	GO:0032388~positive regulation of intracellular transport	15	5.35714	0.00531849	P19784, P48556, P68036, P14923, Q7Z6Z7, Q05655, Q9UBE0, P04637, Q9GZY8, P55786, P61586, O95071, O00159, Q13263, O00410
GOTERM_BP_FAT	GO:0043648~dicarboxylic acid metabolic process	9	3.21429	0.00769857	Q15274, O15382, P51692, P21912, P53597, P53396, P48735, P48163, Q9P2R7
GOTERM_BP_FAT	GO:0007346~regulation of mitotic cell cycle	27	9.64286	0.00786833	P19784, P48556, P49959, P11388, P50750, P68400, P51692, Q06124, Q96GD0, Q13619, P28066, P06400, O43660, Q96SB3, P51452, O96017, Q14676, P24941, Q9UBE0, P19447, P04637, P18074, Q07812, P46013, P60900, Q5JVF3, P49720
GOTERM_BP_FAT	GO:0032355~response to estradiol	7	2.5	0.00786845	Q96SB3, P09211, P51692, O94788, P06744, P04040, P40763
GOTERM_BP_FAT	GO:0045597~positive regulation of cell differentiation	20	7.14286	0.00788254	P06400, O75955, P30622, Q8IYB5, P50570, O60271, A1X283, O00499, Q15428, P46109, O00299, Q13308, P51692, P61586, P09382, Q9NRY4, P32929, Q5JVF3, P00918, Q9P0M6
GOTERM_BP_FAT	GO:0046364~monosaccharide biosynthetic process	8	2.85714	0.00807096	P60174, P37837, P18669, P00558, Q00796, Q02978, P09104, P06744
GOTERM_BP_FAT	GO:0009259~ribonucleotide metabolic process	25	8.92857	0.00856565	P47985, P60174, Q01813, P08574, P18669, Q96IU4, Q96CD2, P06744, P19367, Q14168, P21281, P17858, P22234, Q9NVE7, Q9Y697, P00558, P09104, P21359, Q02952, P50225, O00746, P55072, P40763, P22695, P51570
GOTERM_BP_FAT	GO:0046128~purine ribonucleoside metabolic process	23	8.21429	0.0086754	P47985, P60174, Q01813, P08574, P18669, Q96IU4, Q96CD2, P06744, P19367, Q14168, P21281, P17858, Q9BV20, Q9NVE7, Q9Y697, P00558, P09104, P50225, O00746, P55072, P40763, P22695, P51570
GOTERM_BP_FAT	GO:0042278~purine nucleoside metabolic process	23	8.21429	0.00923334	P47985, P60174, Q01813, P08574, P18669, Q96IU4, Q96CD2, P06744, P19367, Q14168, P21281, P17858, Q9BV20, Q9NVE7, Q9Y697, P00558, P09104, P50225, O00746, P55072, P40763, P22695, P51570
GOTERM_BP_FAT	GO:0006105~succinate metabolic process	4	1.42857	0.00968339	P51692, P21912, P53597, Q9P2R7
GOTERM_BP_FAT	GO:0009226~nucleotide-sugar biosynthetic process	5	1.78571	0.0102306	Q16851, O94808, O95394, O60547, P34949
GOTERM_BP_FAT	GO:0009119~ribonucleoside metabolic process	24	8.57143	0.0103392	P47985, P60174, Q01813, P08574, P18669, Q96IU4, Q96CD2, P06744, P19367, Q14168, P21281, P17858, Q9BV20, Q9NVE7, Q9Y697, P00558, Q9H974, P09104, P50225, O00746, P55072, P40763, P22695, P51570
GOTERM_BP_FAT	GO:0009410~response to xenobiotic stimulus	6	2.14286	0.0106091	P06400, P21266, P48637, P09211, O43488, P50225
GOTERM_BP_FAT	GO:0016054~organic acid catabolic process	14	5	0.0110557	Q15274, P49748, O75521, P26440, P34896, Q00796, Q02252, P21953, O75600, O15382, Q6NVY1, P31937, P32929, P49419
GOTERM_BP_FAT	GO:0006006~glucose metabolic process	12	4.28571	0.011859	P60174, Q01813, Q9Y2I1, P18669, P10253, P00558, Q00796, Q02978, P09104, P06744, P19367, P17858
GOTERM_BP_FAT	GO:1903749~positive regulation of establishment of protein localization to mitochondrion	8	2.85714	0.012899	P04637, P19784, P48556, P68036, P30419, P55786, Q7Z6Z7, Q9UBE0
GOTERM_BP_FAT	GO:0051156~glucose 6-phosphate metabolic process	5	1.78571	0.0135466	P60174, P37837, Q9UHJ6, P06744, P19367
GOTERM_BP_FAT	GO:0006574~valine catabolic process	3	1.07143	0.0140471	P31937, Q6NVY1, Q02252
GOTERM_BP_FAT	GO:0016310~phosphorylation	56	20	0.0141588	P48556, P49959, Q99986, P17858, Q13523, O00443, Q8IV63, P22695, P28066, P51570, P06400, P47985, O75955, Q96SB4, Q96SB3, P51452, P08574, P18669, Q92878, Q9Y5X1, O15020, P06744, Q8IUD2, P19447, P04637, Q13308, P09211, P00558, Q07812, P61586, P60900, P19784, Q01813, P30086, O60271, P50750, P68400, P46109, P51692, Q06124, P09104, Q9UHJ6, P55072, Q13263, O15344, P60174, O96017, Q05655, P24941, P19367,…
GOTERM_BP_FAT	GO:1901657~glycosyl compound metabolic process	25	8.92857	0.0142293	P47985, P60174, Q01813, P08574, P18669, Q96IU4, Q96CD2, P06744, P19367, Q14168, P21281, P17858, Q9BV20, Q9NVE7, Q9Y697, P00558, O43488, Q9H974, P09104, P50225, O00746, P55072, P22695, P40763, P51570
GOTERM_BP_FAT	GO:0019319~hexose biosynthetic process	7	2.5	0.016026	P60174, P18669, P00558, Q00796, Q02978, P09104, P06744
GOTERM_BP_FAT	GO:0006739~NADP metabolic process	6	2.14286	0.0160594	P60174, P37837, P18669, Q9UHJ6, P48163, P22570
GOTERM_BP_FAT	GO:0009725~response to hormone	26	9.28571	0.0162314	P42224, Q00796, P04040, O00443, P51692, Q06124, O14654, O95071, Q96T76, P47985, P06400, Q96SB3, P68036, P08574, P35613, P07858, P06744, Q05655, P48163, P20020, P21281, P09211, Q14126, O00159, P40763, P00918
GOTERM_BP_FAT	GO:0044283~small molecule biosynthetic process	20	7.14286	0.0173095	P49748, P60174, P37837, Q9NPH2, P18669, Q00796, P34896, P06744, Q9BV57, O15382, Q9BV20, P00558, O94788, P32322, P53396, Q02978, P09104, Q9NVS9, P32929, Q9P2R7
GOTERM_BP_FAT	GO:0071466~cellular response to xenobiotic stimulus	5	1.78571	0.0174741	P06400, P21266, P09211, O43488, P50225
GOTERM_BP_FAT	GO:0090407~organophosphate biosynthetic process	21	7.5	0.0181612	Q15274, P60174, Q9NPH2, P08574, P53597, Q00796, P34896, Q96CD2, P48163, P06737, P22234, O00443, Q9NVE7, Q9Y697, Q06124, P21359, Q02952, O00746, P55072, Q9BXW7, P40763
GOTERM_BP_FAT	GO:1901565~organonitrogen compound catabolic process	15	5.35714	0.0189652	P78549, P26440, P34896, Q02252, P04040, Q05655, P21953, O75600, O15382, Q6NVY1, P31937, P55786, P32929, P55072, P49419
GOTERM_BP_FAT	GO:1902589~single-organism organelle organization	53	18.9286	0.0197014	P07437, P49959, P36405, Q15003, Q66K74, Q99986, Q9ULC3, Q14244, O43491, P06400, Q96SB3, Q9NTI5, P30622, O15020, O43237, O75369, P60981, P04637, Q15021, P35580, P42695, Q13308, Q9GZY8, P47755, Q7Z406, Q07812, P61586, O00159, Q9Y450, Q7Z3K3, P19784, Q99536, P11388, O95202, P68400, Q96JM3, Q96GD0, Q9NRY4, P55072, O15344, P07197, P30419, Q96P48, O96017, P14923, Q05655, P24941, Q14204, Q9Y2I1, P57737,…
GOTERM_BP_FAT	GO:0009116~nucleoside metabolic process	24	8.57143	0.0221694	P47985, P60174, Q01813, P08574, P18669, Q96IU4, Q96CD2, P06744, P19367, Q14168, P21281, P17858, Q9BV20, Q9NVE7, Q9Y697, P00558, Q9H974, P09104, P50225, O00746, P55072, P40763, P22695, P51570
GOTERM_BP_FAT	GO:0032386~regulation of intracellular transport	19	6.78571	0.0222005	P19784, P48556, P68036, P14923, Q05655, Q7Z6Z7, Q9UBE0, Q9ULC3, P04637, Q9GZY8, P55786, P61586, Q06124, O95071, Q9HAV4, O00159, P21359, Q13263, O00410
GOTERM_BP_FAT	GO:0000278~mitotic cell cycle	45	16.0714	0.0227356	P19784, P07437, P48556, P49959, P11388, Q15003, Q99986, Q7Z7K6, P49643, P68400, Q96JM3, P51692, Q06124, P18858, Q96GD0, Q13619, P28066, P06400, Q96SB3, O43660, Q9NTI5, P51452, P30622, Q9Y5X1, P50570, Q9Y2Z0, Q14676, O96017, P24941, Q96IK1, P25205, P19447, P04637, P35580, Q15021, P42695, P18074, Q07812, Q14204, P61586, P46013, P60900, Q5JVF3, P49720, Q7Z3K3
GOTERM_BP_FAT	GO:0046822~regulation of nucleocytoplasmic transport	11	3.92857	0.0228138	P04637, P61586, Q06124, O95071, P21359, P14923, Q9HAV4, Q05655, Q9ULC3, Q13263, O00410
GOTERM_BP_FAT	GO:0042307~positive regulation of protein import into nucleus	6	2.14286	0.0231111	P61586, O95071, P14923, Q05655, Q13263, O00410
GOTERM_BP_FAT	GO:1903829~positive regulation of cellular protein localization	17	6.07143	0.0238952	P19784, P48556, Q96SB3, P68036, P30419, P14923, Q05655, Q7Z6Z7, Q9UBE0, P04637, Q9GZY8, P55786, P61586, O95071, O00159, Q13263, O00410
GOTERM_BP_FAT	GO:0009063~cellular amino acid catabolic process	7	2.5	0.0250672	P31937, Q6NVY1, P26440, P34896, Q02252, P49419, O75600
GOTERM_BP_FAT	GO:1903747~regulation of establishment of protein localization to mitochondrion	8	2.85714	0.0250697	P04637, P19784, P48556, P68036, P30419, P55786, Q7Z6Z7, Q9UBE0
GOTERM_BP_FAT	GO:0051259~protein oligomerization	18	6.42857	0.0268193	Q15274, O75955, P34896, Q9Y5X1, O60271, P14923, Q9NTM9, P04040, P48163, P17858, P08133, P04637, Q9GZY8, Q07812, Q09666, P32929, P55072, Q13263
GOTERM_BP_FAT	GO:1904591~positive regulation of protein import	6	2.14286	0.0272834	P61586, O95071, P14923, Q05655, Q13263, O00410
GOTERM_BP_FAT	GO:0010822~positive regulation of mitochondrion organization	10	3.57143	0.0273756	P04637, P19784, P48556, P68036, Q9GZY8, Q07812, P30419, P55786, Q7Z6Z7, Q9UBE0
GOTERM_BP_FAT	GO:0072350~tricarboxylic acid metabolic process	4	1.42857	0.0283601	P51692, P53396, P48735, P21399
GOTERM_BP_FAT	GO:0046824~positive regulation of nucleocytoplasmic transport	7	2.5	0.0287093	P04637, P61586, O95071, P14923, Q05655, Q13263, O00410
GOTERM_BP_FAT	GO:1903827~regulation of cellular protein localization	22	7.85714	0.0288236	P06400, P19784, P48556, Q96SB3, P68036, P30419, P14923, Q05655, Q7Z6Z7, Q9UBE0, Q9ULC3, P04637, Q9GZY8, P55786, P61586, Q06124, O95071, P21359, Q9HAV4, O00159, Q13263, O00410
GOTERM_BP_FAT	GO:0009887~organ morphogenesis	20	7.14286	0.0289186	P48556, P42224, Q92896, P35613, P07384, Q9ULC3, P55196, Q9UIW2, P46109, Q13308, P10253, Q07812, O94788, P61586, P21359, P60900, P49720, P40763, P00918, P28066
GOTERM_BP_FAT	GO:0048285~organelle fission	27	9.64286	0.0302413	P19784, P49959, Q15003, P11388, Q99986, Q7Z7K6, P68400, Q96JM3, Q96GD0, P06400, Q96SB3, Q9NTI5, Q92878, P30622, P50570, Q9Y2Z0, Q9Y5X1, O96017, Q96IK1, P24941, Q15021, P42695, Q9GZY8, P61586, P46013, Q5JVF3, Q7Z3K3
GOTERM_BP_FAT	GO:0006790~sulfur compound metabolic process	16	5.71429	0.0308031	Q96T76, P53597, Q96IU4, P48637, P21266, Q9BV20, O00299, Q9Y697, P09211, P51692, Q96CM8, P53396, P10768, P50225, P32929, Q9P2R7
GOTERM_BP_FAT	GO:0051130~positive regulation of cellular component organization	36	12.8571	0.0317535	P19784, P48556, P49959, P13984, P50750, Q15428, P46109, P55786, Q96GD0, P51805, Q9NRY4, Q13619, P55072, Q13263, P06400, O75955, Q96SB3, P68036, Q92878, P30622, P30419, Q9Y5X1, P50570, Q96P48, Q05655, Q7Z6Z7, Q9UBE0, P60981, P19447, P04637, Q13308, P18074, Q9GZY8, Q07812, P61586, O00159
GOTERM_BP_FAT	GO:1903955~positive regulation of protein targeting to mitochondrion	6	2.14286	0.031906	P19784, P48556, P68036, P55786, Q7Z6Z7, Q9UBE0
GOTERM_BP_FAT	GO:1903708~positive regulation of hemopoiesis	6	2.14286	0.031906	P06400, Q8IYB5, P51692, P09382, Q5JVF3, P00918
GOTERM_BP_FAT	GO:0044262~cellular carbohydrate metabolic process	11	3.92857	0.0323109	Q16851, P60174, Q9NPH2, P18669, P10253, Q00796, P48735, P06737, P19367, P40763, P51570
GOTERM_BP_FAT	GO:0009205~purine ribonucleoside triphosphate metabolic process	17	6.07143	0.0324103	P47985, P60174, Q01813, P08574, P18669, P06744, P19367, P21281, P17858, P00558, Q9Y697, P09104, O00746, P55072, P40763, P22695, P51570
GOTERM_BP_FAT	GO:0001822~kidney development	7	2.5	0.0326836	P42224, Q07812, P36405, O94788, P21359, P04040, P00918
GOTERM_BP_FAT	GO:0071103~DNA conformation change	15	5.35714	0.0328977	Q96SB4, P49959, Q92878, Q9Y294, Q15003, P11388, Q7Z7K6, P19447, P25205, P04637, Q15021, P42695, P18074, Q13619, Q9P0M6
GOTERM_BP_FAT	GO:0016051~carbohydrate biosynthetic process	10	3.57143	0.0329045	Q16851, P60174, P37837, Q9NPH2, P18669, P00558, Q00796, Q02978, P09104, P06744
GOTERM_BP_FAT	GO:0009225~nucleotide-sugar metabolic process	5	1.78571	0.0331875	Q16851, O94808, O95394, O60547, P34949
GOTERM_BP_FAT	GO:1902105~regulation of leukocyte differentiation	7	2.5	0.0369993	P06400, P51692, P09382, P21359, Q13619, Q5JVF3, P00918
GOTERM_BP_FAT	GO:0048708~astrocyte differentiation	4	1.42857	0.0370148	Q06124, P21359, O00499, P40763
GOTERM_BP_FAT	GO:1901701~cellular response to oxygen-containing compound	25	8.92857	0.0391253	P42224, O00443, P51692, O94788, Q06124, O14654, Q96GD0, P32322, P09382, Q9UHJ6, Q96SB3, P34896, P50570, P14923, O96017, P24941, P20020, Q05655, P21281, Q13308, P09211, O00159, P40763, P00918, O00410
GOTERM_BP_FAT	GO:0007265~Ras protein signal transduction	12	4.28571	0.0391905	P04637, P06400, O75955, P46109, Q9Y2I1, P62070, P61586, P50570, P21359, Q9NRY4, P24941, Q13263
GOTERM_BP_FAT	GO:0007009~plasma membrane organization	12	4.28571	0.0391905	O75955, Q96SB3, P35580, Q9UKS6, P30622, P46459, P35613, P50570, Q9Y5X1, P14923, Q05655, Q14244
GOTERM_BP_FAT	GO:0042306~regulation of protein import into nucleus	8	2.85714	0.0392195	P61586, O95071, P21359, P14923, Q05655, Q9ULC3, Q13263, O00410
GOTERM_BP_FAT	GO:0051222~positive regulation of protein transport	15	5.35714	0.0396811	P19784, P48556, P68036, P14923, Q7Z6Z7, Q05655, Q9UBE0, P04637, Q9GZY8, P55786, P61586, O95071, O00159, Q13263, O00410
GOTERM_BP_FAT	GO:0009141~nucleoside triphosphate metabolic process	18	6.42857	0.0397202	P47985, P60174, Q01813, P08574, P18669, P53597, P06744, P19367, P21281, P17858, Q9Y697, P00558, P09104, O00746, P55072, P40763, P22695, P51570
GOTERM_BP_FAT	GO:1902107~positive regulation of leukocyte differentiation	5	1.78571	0.0397896	P06400, P51692, P09382, Q5JVF3, P00918
GOTERM_BP_FAT	GO:0009144~purine nucleoside triphosphate metabolic process	17	6.07143	0.0406897	P47985, P60174, Q01813, P08574, P18669, P06744, P19367, P21281, P17858, P00558, Q9Y697, P09104, O00746, P55072, P40763, P22695, P51570
GOTERM_BP_FAT	GO:0072001~renal system development	7	2.5	0.0416639	P42224, Q07812, P36405, O94788, P21359, P04040, P00918
GOTERM_BP_FAT	GO:0006094~gluconeogenesis	6	2.14286	0.0425445	P60174, P18669, P00558, Q02978, P09104, P06744
GOTERM_BP_FAT	GO:0032228~regulation of synaptic transmission, GABAergic	3	1.07143	0.0426098	Q9Y2I1, P21359, P00918
GOTERM_BP_FAT	GO:0006101~citrate metabolic process	3	1.07143	0.0426098	P51692, P53396, P21399
GOTERM_BP_FAT	GO:0009199~ribonucleoside triphosphate metabolic process	17	6.07143	0.0429784	P47985, P60174, Q01813, P08574, P18669, P06744, P19367, P21281, P17858, P00558, Q9Y697, P09104, O00746, P55072, P40763, P22695, P51570
GOTERM_BP_FAT	GO:0007093~mitotic cell cycle checkpoint	11	3.92857	0.0442983	P04637, P06400, P19784, P49959, Q07812, P11388, Q14676, O96017, P24941, Q5JVF3, P68400
GOTERM_BP_FAT	GO:1901137~carbohydrate derivative biosynthetic process	20	7.14286	0.0456171	Q16851, P60174, P08574, Q00796, P34896, O94808, Q96CD2, O95394, O60547, P34949, P06737, P22234, Q9NVE7, Q9H974, P18858, P21359, Q02952, O00746, P55072, P40763
GOTERM_BP_FAT	GO:0000280~nuclear division	25	8.92857	0.0462679	P06400, P19784, Q96SB3, Q9NTI5, P49959, Q92878, P30622, P11388, Q15003, Q99986, Q7Z7K6, Q9Y5X1, Q9Y2Z0, O96017, P24941, Q96IK1, P68400, Q96JM3, Q15021, P42695, P61586, P46013, Q96GD0, Q5JVF3, Q7Z3K3
GOTERM_BP_FAT	GO:0045595~regulation of cell differentiation	29	10.3571	0.0463411	P42224, O60271, P50750, Q15428, P55196, P46109, P51692, P09382, P51805, Q9NRY4, Q13619, P32929, Q9P0M6, P06400, O75955, Q92896, Q8IYB5, P30622, P50570, O00499, A1X283, Q9UIW2, Q13308, O00299, P61586, P21359, Q5JVF3, P00918, P40763
GOTERM_BP_FAT	GO:0071417~cellular response to organonitrogen compound	16	5.71429	0.0464714	Q96SB3, P42224, P50570, P14923, Q05655, P21281, O00443, P09211, P51692, Q06124, O14654, Q96GD0, O00159, P00918, P40763, O00410
GOTERM_BP_FAT	GO:0048147~negative regulation of fibroblast proliferation	4	1.42857	0.0468566	P04637, P09211, Q07812, P21359
GOTERM_BP_FAT	GO:1904589~regulation of protein import	8	2.85714	0.0479321	P61586, O95071, P21359, P14923, Q05655, Q9ULC3, Q13263, O00410
GOTERM_BP_FAT	GO:1903214~regulation of protein targeting to mitochondrion	6	2.14286	0.048575	P19784, P48556, P68036, P55786, Q7Z6Z7, Q9UBE0

## Sheet: MF-downregulated
Category	Term	Count	%	P-Value	Genes
GOTERM_MF_FAT	GO:0030246~carbohydrate binding	13	4.64286	2.50033e-05	Q16851, P37837, P35613, Q00796, P11717, P06744, O94808, P06737, P19367, P17858, P10253, P09382, P51570
GOTERM_MF_FAT	GO:0048029~monosaccharide binding	9	3.21429	6.02227e-05	Q16851, P37837, P35613, P11717, P06744, P06737, P19367, P51570, P17858
GOTERM_MF_FAT	GO:0032553~ribonucleotide binding	75	26.7857	0.000173995	P07437, Q15477, P36405, P62070, Q99986, P47897, P53597, P13984, P06737, Q9ULC3, P08133, P17858, Q13523, Q5JTZ9, O00443, P18858, P53396, Q8IV63, Q9BUF5, Q9UBT2, P51570, Q96SB4, Q9NTI5, P68036, Q92878, P46459, P50570, O43237, P48163, P21281, P19447, P04637, P35580, Q13308, P00558, Q7Z406, O60841, P61586, Q9UH03, Q96CM8, O00159, Q9Y450, Q9P2R7, P19784, Q16851, Q9C0C9, P56192, Q01813, P11388, P30086,…
GOTERM_MF_FAT	GO:0097367~carbohydrate derivative binding	78	27.8571	0.000313426	P07437, Q15477, P36405, P62070, Q99986, P47897, P53597, P13984, P06737, Q9ULC3, P08133, P17858, Q13523, Q5JTZ9, O00443, P18858, P53396, Q8IV63, Q9BUF5, Q9UBT2, P51570, Q96SB4, Q9NTI5, P68036, Q92878, P46459, P50570, P11717, O43237, P48163, P21281, P19447, P04637, P35580, Q13308, P00558, Q7Z406, O60841, P61586, Q9UH03, Q96CM8, O00159, Q9Y450, Q9P2R7, P19784, Q16851, Q9C0C9, P56192, Q01813, P11388,…
GOTERM_MF_FAT	GO:0035639~purine ribonucleoside triphosphate binding	73	26.0714	0.000335682	P07437, Q15477, P36405, P62070, Q99986, P47897, P53597, P13984, P06737, Q9ULC3, P08133, P17858, Q13523, Q5JTZ9, O00443, P18858, P53396, Q8IV63, Q9BUF5, Q9UBT2, P51570, Q96SB4, Q9NTI5, P68036, Q92878, P46459, P50570, O43237, P21281, P19447, P04637, P35580, Q13308, P00558, Q7Z406, O60841, P61586, Q9UH03, Q96CM8, O00159, Q9Y450, P60900, Q9P2R7, P19784, Q9C0C9, P56192, Q01813, P11388, P30086, P50750,…
GOTERM_MF_FAT	GO:0032550~purine ribonucleoside binding	73	26.0714	0.000367819	P07437, Q15477, P36405, P62070, Q99986, P47897, P53597, P13984, P06737, Q9ULC3, P08133, P17858, Q13523, Q5JTZ9, O00443, P18858, P53396, Q8IV63, Q9BUF5, Q9UBT2, P51570, Q96SB4, Q9NTI5, P68036, Q92878, P46459, P50570, O43237, P48163, P21281, P19447, P04637, P35580, Q13308, P00558, Q7Z406, O60841, P61586, Q9UH03, Q96CM8, O00159, Q9Y450, Q9P2R7, P19784, Q9C0C9, P56192, Q01813, P11388, P30086, P50750,…
GOTERM_MF_FAT	GO:0001883~purine nucleoside binding	73	26.0714	0.000367819	P07437, Q15477, P36405, P62070, Q99986, P47897, P53597, P13984, P06737, Q9ULC3, P08133, P17858, Q13523, Q5JTZ9, O00443, P18858, P53396, Q8IV63, Q9BUF5, Q9UBT2, P51570, Q96SB4, Q9NTI5, P68036, Q92878, P46459, P50570, O43237, P48163, P21281, P19447, P04637, P35580, Q13308, P00558, Q7Z406, O60841, P61586, Q9UH03, Q96CM8, O00159, Q9Y450, Q9P2R7, P19784, Q9C0C9, P56192, Q01813, P11388, P30086, P50750,…
GOTERM_MF_FAT	GO:0032555~purine ribonucleotide binding	73	26.0714	0.000402735	P07437, Q15477, P36405, P62070, Q99986, P47897, P53597, P13984, P06737, Q9ULC3, P08133, P17858, Q13523, Q5JTZ9, O00443, P18858, P53396, Q8IV63, Q9BUF5, Q9UBT2, P51570, Q96SB4, Q9NTI5, P68036, Q92878, P46459, P50570, O43237, P48163, P21281, P19447, P04637, P35580, Q13308, P00558, Q7Z406, O60841, P61586, Q9UH03, Q96CM8, O00159, Q9Y450, Q9P2R7, P19784, Q9C0C9, P56192, Q01813, P11388, P30086, P50750,…
GOTERM_MF_FAT	GO:0032549~ribonucleoside binding	73	26.0714	0.0004213	P07437, Q15477, P36405, P62070, Q99986, P47897, P53597, P13984, P06737, Q9ULC3, P08133, P17858, Q13523, Q5JTZ9, O00443, P18858, P53396, Q8IV63, Q9BUF5, Q9UBT2, P51570, Q96SB4, Q9NTI5, P68036, Q92878, P46459, P50570, O43237, P48163, P21281, P19447, P04637, P35580, Q13308, P00558, Q7Z406, O60841, P61586, Q9UH03, Q96CM8, O00159, Q9Y450, Q9P2R7, P19784, Q9C0C9, P56192, Q01813, P11388, P30086, P50750,…
GOTERM_MF_FAT	GO:0001882~nucleoside binding	73	26.0714	0.000481762	P07437, Q15477, P36405, P62070, Q99986, P47897, P53597, P13984, P06737, Q9ULC3, P08133, P17858, Q13523, Q5JTZ9, O00443, P18858, P53396, Q8IV63, Q9BUF5, Q9UBT2, P51570, Q96SB4, Q9NTI5, P68036, Q92878, P46459, P50570, O43237, P48163, P21281, P19447, P04637, P35580, Q13308, P00558, Q7Z406, O60841, P61586, Q9UH03, Q96CM8, O00159, Q9Y450, Q9P2R7, P19784, Q9C0C9, P56192, Q01813, P11388, P30086, P50750,…
GOTERM_MF_FAT	GO:0048037~cofactor binding	21	7.5	0.000524433	P49748, O75521, P21912, P53597, P26440, Q00796, P34896, Q02252, P48735, O60547, P04040, P48163, P06737, P22570, O75600, O15382, P31937, Q9Y697, P53396, Q9NVS9, P32929
GOTERM_MF_FAT	GO:0017076~purine nucleotide binding	73	26.0714	0.000683412	P07437, Q15477, P36405, P62070, Q99986, P47897, P53597, P13984, P06737, Q9ULC3, P08133, P17858, Q13523, Q5JTZ9, O00443, P18858, P53396, Q8IV63, Q9BUF5, Q9UBT2, P51570, Q96SB4, Q9NTI5, P68036, Q92878, P46459, P50570, O43237, P48163, P21281, P19447, P04637, P35580, Q13308, P00558, Q7Z406, O60841, P61586, Q9UH03, Q96CM8, O00159, Q9Y450, Q9P2R7, P19784, Q9C0C9, P56192, Q01813, P11388, P30086, P50750,…
GOTERM_MF_FAT	GO:0043167~ion binding	84	30	0.00125451	P78549, P49959, P36405, P49643, O95394, P48735, P06737, Q12830, P08133, P17858, Q15428, Q9BV68, Q5JTZ9, Q658P3, Q9Y697, P55786, P18858, Q16527, O95071, P53396, P32929, P35219, Q9UBT2, P22695, Q96SB4, P47985, Q5TFE4, P08574, P30622, Q92878, Q8IYB5, Q5T4S7, P46459, P11717, Q9NTM9, P48163, A1X283, P04637, Q9BV57, O60841, Q96GK7, Q14126, Q9H974, Q14847, Q7Z3K3, P00918, Q9P2R7, Q16851, Q9UGI8, Q99536,…
GOTERM_MF_FAT	GO:0032559~adenyl ribonucleotide binding	59	21.0714	0.00290925	Q15477, Q99986, P47897, P13984, P06737, P17858, Q13523, Q5JTZ9, O00443, P18858, P53396, Q8IV63, Q9UBT2, P51570, Q96SB4, Q9NTI5, P68036, Q92878, P46459, O43237, P48163, P21281, P19447, P04637, P35580, Q13308, Q7Z406, P00558, Q96CM8, O00159, Q9P2R7, P19784, Q9C0C9, P56192, Q01813, P11388, P30086, P50750, P68400, Q9UHJ6, P55072, Q8NE71, O96017, P20020, Q9HD20, Q05655, P24941, P19367, P25205, P26640,…
GOTERM_MF_FAT	GO:0005524~ATP binding	58	20.7143	0.00388003	Q15477, Q99986, P47897, P13984, P06737, P17858, Q13523, Q5JTZ9, O00443, P18858, P53396, Q8IV63, Q9UBT2, P51570, Q96SB4, Q9NTI5, P68036, Q92878, P46459, O43237, P21281, P19447, P04637, P35580, Q13308, Q7Z406, P00558, Q96CM8, O00159, Q9P2R7, P19784, Q9C0C9, P56192, Q01813, P11388, P30086, P50750, P68400, Q9UHJ6, P55072, Q8NE71, O96017, P20020, Q05655, P24941, Q9HD20, P19367, P25205, P26640, P48637,…
GOTERM_MF_FAT	GO:0030554~adenyl nucleotide binding	59	21.0714	0.004352	Q15477, Q99986, P47897, P13984, P06737, P17858, Q13523, Q5JTZ9, O00443, P18858, P53396, Q8IV63, Q9UBT2, P51570, Q96SB4, Q9NTI5, P68036, Q92878, P46459, O43237, P48163, P21281, P19447, P04637, P35580, Q13308, Q7Z406, P00558, Q96CM8, O00159, Q9P2R7, P19784, Q9C0C9, P56192, Q01813, P11388, P30086, P50750, P68400, Q9UHJ6, P55072, Q8NE71, O96017, P20020, Q9HD20, Q05655, P24941, P19367, P25205, P26640,…
GOTERM_MF_FAT	GO:0043169~cation binding	77	27.5	0.00439633	P78549, P49959, P36405, P49643, O95394, P48735, Q12830, P08133, P17858, Q15428, Q9BV68, Q5JTZ9, Q658P3, Q9Y697, P55786, P18858, Q16527, O95071, P53396, P35219, Q9UBT2, P22695, Q96SB4, P47985, Q5TFE4, P08574, P30622, Q92878, Q8IYB5, Q5T4S7, P46459, Q9NTM9, P48163, P04637, Q9BV57, O60841, Q96GK7, Q14126, Q9H974, Q14847, Q7Z3K3, P00918, Q9P2R7, Q16851, Q9UGI8, Q99536, Q01813, P11388, Q9NXH9, P12955,…
GOTERM_MF_FAT	GO:0046872~metal ion binding	76	27.1429	0.00567879	P78549, P49959, P36405, P49643, O95394, P48735, Q12830, P08133, P17858, Q15428, Q9BV68, Q5JTZ9, Q658P3, Q9Y697, P55786, P18858, Q16527, O95071, P53396, P35219, Q9UBT2, P22695, Q96SB4, P47985, Q5TFE4, P08574, P30622, Q8IYB5, Q92878, Q5T4S7, P46459, Q9NTM9, P48163, P04637, Q9BV57, O60841, Q96GK7, Q14126, Q9H974, Q14847, Q7Z3K3, P00918, Q9P2R7, Q16851, Q9UGI8, Q99536, Q01813, P11388, Q9NXH9, P12955,…
GOTERM_MF_FAT	GO:0036094~small molecule binding	92	32.8571	0.00632825	P49748, P07437, Q15477, P36405, P62070, Q99986, P13984, P47897, P53597, P26440, O60547, P48735, P06737, Q9ULC3, P08133, P17858, Q13523, Q5JTZ9, O00443, O94788, P18858, P53396, Q8IV63, Q9BUF5, Q9UBT2, P51570, Q96SB4, Q9NTI5, P68036, Q92878, P46459, P50570, P11717, O43237, P06744, P48163, P22570, P21281, P19447, P04637, P35580, Q13308, P00558, Q7Z406, O60841, P61586, Q9UH03, Q96CM8, O00159, Q9Y450,…
GOTERM_MF_FAT	GO:0016773~phosphotransferase activity, alcohol group as acceptor	25	8.92857	0.00759721	P19784, Q01813, Q99986, P50750, P68400, P17858, Q13523, O00443, P51692, Q06124, Q9UHJ6, Q8IV63, Q13263, P51570, Q96SB4, Q96SB3, P11717, O96017, P24941, Q05655, P19367, P19447, Q13308, P18074, Q9NVE7
GOTERM_MF_FAT	GO:0016301~kinase activity	30	10.7143	0.00764564	P19784, Q01813, Q99986, P50750, P68400, Q14168, P17858, Q13523, O00443, P51692, Q06124, Q9UHJ6, Q8IV63, Q13263, P51570, Q96SB4, Q96SB3, Q9UKS6, Q92878, P11717, O96017, Q05655, P24941, P19367, P19447, Q13308, P18074, Q9NVE7, P00558, O00746
GOTERM_MF_FAT	GO:1901265~nucleoside phosphate binding	87	31.0714	0.0109557	P49748, P07437, Q15477, P36405, P62070, Q99986, P47897, P53597, P13984, P26440, O60547, P48735, P06737, Q9ULC3, P08133, P17858, Q13523, Q5JTZ9, O00443, P18858, P53396, Q8IV63, Q9BUF5, Q9UBT2, P51570, Q96SB4, Q9NTI5, P68036, Q92878, P46459, P50570, O43237, P48163, P22570, P21281, P19447, P04637, P35580, Q13308, P00558, Q7Z406, O60841, P61586, Q9UH03, Q96CM8, O00159, Q9Y450, P60900, Q9P2R7, P19784,…
GOTERM_MF_FAT	GO:0016874~ligase activity	20	7.14286	0.015038	O15344, P56192, Q5T4S7, P47897, P53597, Q7Z6Z7, Q9UBE0, O75600, P26640, Q9BV68, P48637, Q5JTZ9, P22234, P18858, O95071, Q96CM8, Q9UBT2, Q13263, Q9P2R7, P23381
GOTERM_MF_FAT	GO:0051540~metal cluster binding	8	2.85714	0.0151052	P47985, P78549, P18074, Q9Y697, P28340, P21912, P49643, P21399
GOTERM_MF_FAT	GO:0051536~iron-sulfur cluster binding	8	2.85714	0.0151052	P47985, P78549, P18074, Q9Y697, P28340, P21912, P49643, P21399
GOTERM_MF_FAT	GO:0000166~nucleotide binding	86	30.7143	0.0152961	P49748, P07437, Q15477, P36405, P62070, Q99986, P47897, P53597, P13984, P26440, O60547, P48735, P06737, Q9ULC3, P08133, P17858, Q13523, Q5JTZ9, O00443, P18858, P53396, Q8IV63, Q9BUF5, Q9UBT2, P51570, Q96SB4, Q9NTI5, P68036, Q92878, P46459, P50570, O43237, P48163, P22570, P21281, P19447, P04637, P35580, Q13308, P00558, Q7Z406, O60841, P61586, Q9UH03, Q96CM8, O00159, Q9Y450, Q9P2R7, P19784, Q16851,…
GOTERM_MF_FAT	GO:0035591~signaling adaptor activity	5	1.78571	0.0244159	P46109, Q06124, O14654, O60271, Q14847
GOTERM_MF_FAT	GO:0008238~exopeptidase activity	7	2.5	0.0249166	Q96FV2, P48147, P55786, P12955, P29144, P13798, Q9H3G5
GOTERM_MF_FAT	GO:0030170~pyridoxal phosphate binding	6	2.14286	0.0260418	O15382, Q9Y697, P34896, P32929, P06737, O75600
GOTERM_MF_FAT	GO:0042802~identical protein binding	42	15	0.0265654	Q16851, P42224, P36551, P11388, Q66K74, Q00796, O60547, Q96CD2, P04040, P06737, P17858, P08133, P21266, Q9BV20, Q9Y697, P32322, P09382, P10768, P32929, P55072, Q15274, P06400, O15344, P30622, Q9Y5X1, P34896, P11717, O96017, P14923, O00499, O75369, P04637, P48637, P22234, Q9GZY8, Q07812, Q9Y2I1, Q9UH03, Q9H974, P51116, P13798, P40763
GOTERM_MF_FAT	GO:0051539~4 iron, 4 sulfur cluster binding	6	2.14286	0.0306892	P78549, P18074, P28340, P21912, P49643, P21399
GOTERM_MF_FAT	GO:0016861~intramolecular oxidoreductase activity, interconverting aldoses and ketoses	4	1.42857	0.0307547	P60174, Q9BV20, P06744, P34949
GOTERM_MF_FAT	GO:0019200~carbohydrate kinase activity	4	1.42857	0.0307547	Q01813, P19367, P51570, P17858
GOTERM_MF_FAT	GO:0008289~lipid binding	18	6.42857	0.0308769	Q9UKS6, Q9Y5X1, Q96P48, P11717, O15020, P30086, Q9Y5X3, A1X283, P06737, P08133, O00443, Q9Y2I1, Q07812, O94788, P21359, Q9NRY4, O00746, P55072
GOTERM_MF_FAT	GO:0016853~isomerase activity	12	4.28571	0.0325011	O75521, P60174, Q9BV20, Q9NPH2, P18669, P11388, Q8NBS9, Q96AY3, O95394, P06744, P34949, Q13451
GOTERM_MF_FAT	GO:0042277~peptide binding	10	3.57143	0.0356714	P21266, P48637, P09211, P55786, P29144, O14787, P52888, O00505, O00410, P19447
GOTERM_MF_FAT	GO:0004175~endopeptidase activity	11	3.92857	0.0356948	Q5TDH0, P48147, P29144, P07858, P52888, P60900, P07384, P13798, P49720, P22695, P28066
GOTERM_MF_FAT	GO:0016830~carbon-carbon lyase activity	6	2.14286	0.0358261	P22234, Q9NTX5, P34896, Q96CD2, P48163, P21953
GOTERM_MF_FAT	GO:0070011~peptidase activity, acting on L-amino acid peptides	16	5.71429	0.0366294	Q96FV2, P12955, P29144, P34896, P07858, P52888, P07384, Q9H3G5, Q5TDH0, P48147, P55786, P60900, P13798, P49720, P22695, P28066
GOTERM_MF_FAT	GO:0016831~carboxy-lyase activity	5	1.78571	0.0366353	P22234, Q9NTX5, Q96CD2, P48163, P21953
GOTERM_MF_FAT	GO:0016405~CoA-ligase activity	3	1.07143	0.0451289	P53597, Q96CM8, Q9P2R7

## Sheet: CC-downregulated
Category	Term	Count	%	P-Value	Genes
GOTERM_CC_FAT	GO:0070062~extracellular exosome	111	39.6429	8.09662e-07	P48556, P07437, P62070, P36405, P53597, Q02252, Q12830, P17858, O43491, O43488, P55786, P53396, P32929, P49419, P22695, P28066, P04080, O75955, Q9NUQ9, P68036, P51452, P18669, P46459, Q8NBS9, Q9Y5X1, P50570, O75369, O00299, Q6NVY1, P00558, P09211, Q07812, Q14126, P61586, P51116, O00159, P13798, Q16851, Q99536, Q96FV2, Q01813, P12955, Q9NTX5, Q00796, O60271, P04040, Q13451, Q9H3G5, P09382, Q96GD0,…
GOTERM_CC_FAT	GO:0043230~extracellular organelle	111	39.6429	8.98362e-07	P48556, P07437, P62070, P36405, P53597, Q02252, Q12830, P17858, O43491, O43488, P55786, P53396, P32929, P49419, P22695, P28066, P04080, O75955, Q9NUQ9, P68036, P51452, P18669, P46459, Q8NBS9, Q9Y5X1, P50570, O75369, O00299, Q6NVY1, P00558, P09211, Q07812, Q14126, P61586, P51116, O00159, P13798, Q16851, Q99536, Q96FV2, Q01813, P12955, Q9NTX5, Q00796, O60271, P04040, Q13451, Q9H3G5, P09382, Q96GD0,…
GOTERM_CC_FAT	GO:1903561~extracellular vesicle	111	39.6429	8.98362e-07	P48556, P07437, P62070, P36405, P53597, Q02252, Q12830, P17858, O43491, O43488, P55786, P53396, P32929, P49419, P22695, P28066, P04080, O75955, Q9NUQ9, P68036, P51452, P18669, P46459, Q8NBS9, Q9Y5X1, P50570, O75369, O00299, Q6NVY1, P00558, P09211, Q07812, Q14126, P61586, P51116, O00159, P13798, Q16851, Q99536, Q96FV2, Q01813, P12955, Q9NTX5, Q00796, O60271, P04040, Q13451, Q9H3G5, P09382, Q96GD0,…
GOTERM_CC_FAT	GO:0044421~extracellular region part	112	40	1.23009e-05	P48556, P07437, P62070, P36405, P53597, Q02252, Q12830, P17858, O43491, O43488, P55786, P53396, P32929, P49419, P22695, P28066, O75955, P04080, Q9NUQ9, P68036, P51452, P18669, P46459, Q8NBS9, Q9Y5X1, P50570, O15020, O75369, O00299, Q6NVY1, P00558, P09211, Q07812, Q14126, P61586, P51116, O00159, P13798, Q16851, Q99536, Q96FV2, Q01813, P12955, Q9NTX5, Q00796, O60271, P04040, Q13451, Q9H3G5, P09382,…
GOTERM_CC_FAT	GO:0031988~membrane-bounded vesicle	116	41.4286	2.32075e-05	P48556, P07437, P62070, P36405, P53597, Q02252, Q12830, P17858, O43491, P55786, O43488, P53396, P32929, P49419, P22695, P28066, O75955, P04080, Q9NUQ9, P51452, P68036, P18669, P46459, Q8NBS9, Q9Y5X1, P50570, Q9Y5X3, O75369, O00299, Q6NVY1, Q9GZY8, P00558, P09211, Q07812, Q14126, P61586, P51116, O00159, P13798, Q16851, Q99536, Q96FV2, Q01813, P12955, Q9NTX5, Q00796, O60271, P04040, Q13451, Q9H3G5,…
GOTERM_CC_FAT	GO:0005576~extracellular region	112	40	2.60165e-05	P48556, P07437, P62070, P36405, P53597, Q02252, Q12830, P17858, O43491, O43488, P55786, P53396, P32929, P49419, P22695, P28066, O75955, P04080, Q9NUQ9, P68036, P51452, P18669, P46459, Q8NBS9, Q9Y5X1, P50570, O15020, O75369, O00299, Q6NVY1, P00558, P09211, Q07812, Q14126, P61586, P51116, O00159, P13798, Q16851, Q99536, Q96FV2, Q01813, P12955, Q9NTX5, Q00796, O60271, P04040, Q13451, Q9H3G5, P09382,…
GOTERM_CC_FAT	GO:0005829~cytosol	128	45.7143	0.000926169	P48556, Q9Y3E5, Q15003, Q99986, Q4KMP7, P53597, Q66K74, O95394, Q96CD2, P17858, P55196, Q9BV68, Q9Y697, P55786, O43488, O14654, P53396, Q9HAV4, P32929, P49419, P28066, Q9NTI5, P51452, P18669, P46459, P50570, O15020, Q9Y5X3, P48163, O75369, Q9BV57, P00558, P09211, Q07812, P61586, P51116, O00159, P13798, Q16851, Q01813, Q9NTX5, Q00796, O60271, P04040, O43432, Q9BV20, Q06124, Q96GD0, P09104, P55072,…
GOTERM_CC_FAT	GO:0090575~RNA polymerase II transcription factor complex	9	3.21429	0.00410098	P04637, P06400, Q96T76, P18074, P13984, Q9BUE0, Q13263, P40763, P19447
GOTERM_CC_FAT	GO:0044798~nuclear transcription factor complex	9	3.21429	0.010302	P04637, P06400, Q96T76, P18074, P13984, Q9BUE0, Q13263, P40763, P19447
GOTERM_CC_FAT	GO:0032806~carboxy-terminal domain protein kinase complex	5	1.78571	0.0175435	P06400, Q96T76, P18074, P50750, P19447
GOTERM_CC_FAT	GO:0061695~transferase complex, transferring phosphorus-containing groups	16	5.71429	0.0210042	P06400, Q96T76, P13984, P49643, P24941, P50750, Q8IUD2, Q96P16, P19447, P25205, P17858, P04637, O00443, P18074, P28340, Q9BUE0
GOTERM_CC_FAT	GO:0009898~cytoplasmic side of plasma membrane	8	2.85714	0.0223009	Q96SB3, P24666, P61586, Q9Y5X1, P21359, P14923, Q9Y5X3, P20020
GOTERM_CC_FAT	GO:1902554~serine/threonine protein kinase complex	7	2.5	0.0371811	P06400, Q96T76, P18074, P50750, P24941, Q8IUD2, P19447
GOTERM_CC_FAT	GO:0098562~cytoplasmic side of membrane	8	2.85714	0.0394308	Q96SB3, P24666, P61586, Q9Y5X1, P21359, P14923, Q9Y5X3, P20020
GOTERM_CC_FAT	GO:0005667~transcription factor complex	11	3.92857	0.0445905	P04637, P06400, Q96T76, P18074, P13984, Q9BUE0, P24941, Q13263, P40763, Q9ULW3, P19447

## Sheet: BP-upregulated
Category	Term	Count	%	P-Value	Genes
GOTERM_BP_FAT	GO:0006986~response to unfolded protein	14	7.32984	1.74982e-05	Q9Y5M8, Q15084, P31689, Q96CS3, P14625, P08243, P63244, P11021, P08240, Q9Y4L1, P04792, P17066, Q9BS26, Q92598
GOTERM_BP_FAT	GO:0035966~response to topologically incorrect protein	14	7.32984	3.2641e-05	Q9Y5M8, Q15084, P31689, Q96CS3, P14625, P08243, P63244, P11021, P08240, Q9Y4L1, P04792, P17066, Q9BS26, Q92598
GOTERM_BP_FAT	GO:0036473~cell death in response to oxidative stress	8	4.18848	0.000867322	Q9BUL8, P07237, P63244, Q9P289, P09874, P23246, P04792, Q92598
GOTERM_BP_FAT	GO:1903201~regulation of oxidative stress-induced cell death	7	3.66492	0.000870179	P07237, P63244, Q9P289, P09874, P23246, P04792, Q92598
GOTERM_BP_FAT	GO:1900407~regulation of cellular response to oxidative stress	7	3.66492	0.00108731	P07237, P63244, Q9P289, P09874, P23246, P04792, Q92598
GOTERM_BP_FAT	GO:1901700~response to oxygen-containing compound	31	16.2304	0.00136129	Q01581, Q9BUL8, P15104, O75150, Q96GM5, P09601, P09874, P78527, P10644, P30041, O95831, P08243, P62993, P14625, P51617, P49770, Q00534, O14828, Q00839, P63092, P00966, Q9P0J0, P46060, Q9UI12, Q86UE4, Q15126, P11802, P07237, P63244, Q9P289, Q92598
GOTERM_BP_FAT	GO:1902882~regulation of response to oxidative stress	7	3.66492	0.00164391	P07237, P63244, Q9P289, P09874, P23246, P04792, Q92598
GOTERM_BP_FAT	GO:0097193~intrinsic apoptotic signaling pathway	13	6.80628	0.00221215	P31689, Q9P0J0, Q9BUL8, P09601, P09874, P23246, P78527, O95831, P07237, P63244, Q9Y4L1, P04792, Q92598
GOTERM_BP_FAT	GO:0009628~response to abiotic stimulus	24	12.5654	0.00232554	Q9NP97, Q05639, Q01581, O14757, Q8WZA0, P31689, Q06330, P09601, P09874, P78527, O95831, Q9H078, Q13620, P08243, P62993, P14625, P51617, P11802, Q06787, P07237, P49770, Q9Y4L1, P17066, Q9NS91
GOTERM_BP_FAT	GO:0034976~response to endoplasmic reticulum stress	14	7.32984	0.00254812	O95831, P13667, Q9Y5M8, Q15084, Q96CS3, P14625, P08243, P07237, P63244, P11021, P08240, Q9Y4L1, Q9Y3C8, Q9BS26
GOTERM_BP_FAT	GO:2001242~regulation of intrinsic apoptotic signaling pathway	9	4.71204	0.0039229	P31689, Q9P0J0, P07237, P63244, Q9Y4L1, P09874, P23246, P04792, Q92598
GOTERM_BP_FAT	GO:0010035~response to inorganic substance	15	7.8534	0.00456672	Q05639, Q01581, P00966, Q9BUL8, P09601, P09874, O95831, P35637, P11802, Q06787, P63244, P11021, P31150, Q9P289, Q92598
GOTERM_BP_FAT	GO:1902175~regulation of oxidative stress-induced intrinsic apoptotic signaling pathway	5	2.6178	0.00567908	P07237, P09874, P23246, P04792, Q92598
GOTERM_BP_FAT	GO:0048646~anatomical structure formation involved in morphogenesis	18	9.42408	0.00629799	Q13685, P63092, Q9BUL8, Q96AX1, P82094, Q06330, Q9NZI7, P28289, P09601, Q86UE4, P78527, P10644, O75147, P61160, P62993, Q92541, Q9BUP3, P04792
GOTERM_BP_FAT	GO:0034599~cellular response to oxidative stress	11	5.75916	0.00806968	O95831, O43396, Q9BUL8, P07237, P63244, Q9P289, P09601, P09874, P23246, P04792, Q92598
GOTERM_BP_FAT	GO:0002244~hematopoietic progenitor cell differentiation	5	2.6178	0.00886513	Q5T3I0, Q6NXE6, Q00534, P38646, P78527
GOTERM_BP_FAT	GO:0042981~regulation of apoptotic process	28	14.6597	0.00919586	P31689, Q9BUL8, P82094, P09601, P09874, P23246, P78527, O95831, P05141, P08243, P14625, P51617, P11021, Q05639, Q9P0J0, P63167, P78395, Q86UE4, Q6PI26, P38646, P11802, Q9BUP3, P07237, P63244, Q9P289, Q9Y4L1, P04792, Q92598
GOTERM_BP_FAT	GO:0045454~cell redox homeostasis	7	3.66492	0.00923619	P30041, O95831, P13667, O43396, Q15084, P07237, Q9BS26
GOTERM_BP_FAT	GO:0030968~endoplasmic reticulum unfolded protein response	8	4.18848	0.00945791	Q9Y5M8, Q15084, P14625, P08243, P63244, P11021, P08240, Q9Y4L1
GOTERM_BP_FAT	GO:0034620~cellular response to unfolded protein	8	4.18848	0.00945791	Q9Y5M8, Q15084, P14625, P08243, P63244, P11021, P08240, Q9Y4L1
GOTERM_BP_FAT	GO:0043067~regulation of programmed cell death	28	14.6597	0.0106109	P31689, Q9BUL8, P82094, P09601, P09874, P23246, P78527, O95831, P05141, P08243, P14625, P51617, P11021, Q05639, Q9P0J0, P63167, P78395, Q86UE4, Q6PI26, P38646, P11802, Q9BUP3, P07237, P63244, Q9P289, Q9Y4L1, P04792, Q92598
GOTERM_BP_FAT	GO:0006446~regulation of translational initiation	8	4.18848	0.0128428	O75821, Q06787, P49770, Q04637, O75794, P04792, P62487, P60842
GOTERM_BP_FAT	GO:0008652~cellular amino acid biosynthetic process	7	3.66492	0.0132072	Q9Y617, P00966, P08243, P15104, P49770, O43175, P54687
GOTERM_BP_FAT	GO:0001503~ossification	9	4.71204	0.0141097	P84090, Q9NR30, P63092, Q9NUQ3, Q9P2E9, Q06330, Q00534, Q00839, Q9Y3D7
GOTERM_BP_FAT	GO:0035967~cellular response to topologically incorrect protein	8	4.18848	0.0141436	Q9Y5M8, Q15084, P14625, P08243, P63244, P11021, P08240, Q9Y4L1
GOTERM_BP_FAT	GO:1901701~cellular response to oxygen-containing compound	20	10.4712	0.014891	Q01581, P63092, P00966, Q9P0J0, Q9BUL8, P46060, Q96GM5, Q9UI12, Q86UE4, P09874, P78527, P10644, O95831, P62993, P14625, P51617, P63244, Q00534, Q00839, Q92598
GOTERM_BP_FAT	GO:0060548~negative regulation of cell death	20	10.4712	0.014891	P31689, Q9P0J0, Q9BUL8, P78395, P82094, P09601, Q86UE4, P78527, P38646, P05141, P08243, P14625, P51617, Q9BUP3, P63244, P11021, Q9Y4L1, P04792, Q92598, Q9NS91
GOTERM_BP_FAT	GO:0001525~angiogenesis	8	4.18848	0.0170238	Q13685, Q9BUL8, Q9BUP3, Q9NZI7, Q06330, Q86UE4, P09601, P04792
GOTERM_BP_FAT	GO:0010941~regulation of cell death	29	15.1832	0.0178008	P31689, Q9BUL8, P82094, P09601, P23246, P09874, P78527, O95831, P05141, P08243, P14625, P51617, P11021, Q05639, Q9P0J0, P63167, P78395, Q86UE4, Q6PI26, P38646, P11802, Q9BUP3, P07237, P63244, Q9P289, Q9Y4L1, P04792, Q92598, Q9NS91
GOTERM_BP_FAT	GO:0043066~negative regulation of apoptotic process	18	9.42408	0.0182207	P31689, Q9P0J0, Q9BUL8, P78395, P82094, P09601, Q86UE4, P78527, P38646, P05141, P08243, P14625, P51617, Q9BUP3, P11021, Q9Y4L1, P04792, Q92598
GOTERM_BP_FAT	GO:0009408~response to heat	6	3.14136	0.018257	Q9H078, P31689, P51617, P49770, P09601, P17066
GOTERM_BP_FAT	GO:0008631~intrinsic apoptotic signaling pathway in response to oxidative stress	5	2.6178	0.0182815	Q9BUL8, P09874, P23246, P04792, Q92598
GOTERM_BP_FAT	GO:1901607~alpha-amino acid biosynthetic process	7	3.66492	0.02018	Q9Y617, P00966, P08243, P15104, P49770, O43175, P54687
GOTERM_BP_FAT	GO:0043069~negative regulation of programmed cell death	18	9.42408	0.0215927	P31689, Q9P0J0, Q9BUL8, P78395, P82094, P09601, Q86UE4, P78527, P38646, P05141, P08243, P14625, P51617, Q9BUP3, P11021, Q9Y4L1, P04792, Q92598
GOTERM_BP_FAT	GO:0006457~protein folding	13	6.80628	0.0225327	O43396, P27824, P31689, P38646, P13667, Q15084, P14625, P11021, Q9H3U1, P17066, O43447, Q9BS26, Q92598
GOTERM_BP_FAT	GO:2001233~regulation of apoptotic signaling pathway	12	6.28272	0.0228931	P05141, P31689, Q9P0J0, P07237, P63167, P63244, P09601, Q9Y4L1, P09874, P23246, P04792, Q92598
GOTERM_BP_FAT	GO:0051171~regulation of nitrogen compound metabolic process	65	34.0314	0.0231133	Q9Y2Y0, O75150, P82094, P09601, Q14669, P23246, O95831, Q9BZI7, P43897, Q8WUH1, Q00839, Q7Z2W4, O14757, P63092, Q9NUQ3, O95905, Q9P0J0, O75821, Q04637, O15226, O75794, Q9Y5B9, P60842, Q9NRL2, P35637, Q9BUP3, Q06787, P63244, Q14789, P04792, P23368, P61024, Q96GM5, O75534, P29083, Q06330, O14929, P09874, P62487, P78527, P10644, O60832, Q92541, P51617, P52292, P29373, P49770, P11021, P06280, O15347,…
GOTERM_BP_FAT	GO:0036294~cellular response to decreased oxygen levels	6	3.14136	0.0231445	O95831, P51617, P07237, Q06330, P09601, Q9Y4L1
GOTERM_BP_FAT	GO:0010033~response to organic substance	45	23.5602	0.0254818	Q01581, Q9Y5M8, P31689, Q96CS3, P15104, O75150, Q96GM5, P82094, Q06330, P09601, P09874, P62487, P78527, P10644, O95831, P14625, P62993, P08243, P08195, P51617, P49770, P11021, Q00534, O14828, P08240, Q00839, P17066, Q7Z2W4, Q9NR30, P00966, P63092, Q9P0J0, P46060, Q9UI12, Q86UE4, Q15084, Q15126, P07814, P11802, Q06787, P63244, Q9Y4L1, P04792, Q92598, Q9BS26
GOTERM_BP_FAT	GO:0070887~cellular response to chemical stimulus	41	21.466	0.0264293	Q01581, Q9Y5M8, P31689, Q9BUL8, Q96GM5, P82094, Q06330, P09601, P23246, P09874, P62487, P78527, P10644, O95831, P14625, P62993, P08243, P51617, P11021, Q00534, P08240, Q00839, O43396, Q7Z2W4, P00966, P63092, Q9P0J0, P46060, Q9UI12, Q86UE4, P47712, Q15084, P07814, P35637, P07237, Q06787, P63244, Q9P289, Q9Y4L1, P04792, Q92598
GOTERM_BP_FAT	GO:0006891~intra-Golgi vesicle-mediated transport	5	2.6178	0.0283173	Q8IWJ2, P61923, P35606, P60520, P20340
GOTERM_BP_FAT	GO:0033554~cellular response to stress	41	21.466	0.0318102	Q9Y5M8, P31689, Q96CS3, Q9BUL8, P15104, Q06330, P60520, P09601, P23246, Q14669, P09874, P62487, P78527, P13667, O95831, Q9H078, P14625, P62993, P08243, P51617, P29372, P11021, Q00534, P08240, Q9Y3C8, P17066, O43396, O14757, P00966, Q9Y5B9, Q15084, Q13620, P07237, Q06787, P63244, Q9P289, Q9Y4L1, P04792, Q92598, Q9NS91, Q9BS26
GOTERM_BP_FAT	GO:0071453~cellular response to oxygen levels	6	3.14136	0.0319418	O95831, P51617, P07237, Q06330, P09601, Q9Y4L1
GOTERM_BP_FAT	GO:0097190~apoptotic signaling pathway	15	7.8534	0.0346892	P31689, Q9P0J0, Q9BUL8, P63167, P09601, P23246, P09874, P78527, O95831, P05141, P07237, P63244, Q9Y4L1, P04792, Q92598
GOTERM_BP_FAT	GO:0071241~cellular response to inorganic substance	6	3.14136	0.0352809	O95831, P35637, Q06787, P11021, P09601, P09874
GOTERM_BP_FAT	GO:0008284~positive regulation of cell proliferation	13	6.80628	0.0370125	Q9BUL8, P15104, P78395, Q04637, Q06330, O75794, P09601, P78527, P05141, P46087, P51617, P11802, Q00534
GOTERM_BP_FAT	GO:0048193~Golgi vesicle transport	14	7.32984	0.0400769	Q02224, Q8IWJ2, Q8IUR0, P61923, Q8NHH9, P63167, P35606, P60520, Q14789, P20340, Q5JRA6, O14828, Q9Y4L1, Q6DD88
GOTERM_BP_FAT	GO:0045765~regulation of angiogenesis	5	2.6178	0.0410777	Q9BUL8, Q9BUP3, Q86UE4, P09601, P04792
GOTERM_BP_FAT	GO:1901698~response to nitrogen compound	19	9.94764	0.0426002	Q01581, Q7Z2W4, Q9NR30, P63092, P00966, P46060, O75150, Q9UI12, P09601, P09874, P78527, P10644, O95831, P08243, P62993, P14625, P08195, Q06787, P49770
GOTERM_BP_FAT	GO:0034605~cellular response to heat	4	2.09424	0.0436569	Q9H078, P51617, P09601, P17066
GOTERM_BP_FAT	GO:0043618~regulation of transcription from RNA polymerase II promoter in response to stress	4	2.09424	0.0436569	O14757, Q06330, P11021, P09601
GOTERM_BP_FAT	GO:0034250~positive regulation of cellular amide metabolic process	7	3.66492	0.0440884	Q9BZI7, P11802, Q06787, P63244, O75794, P62487, Q96CB9
GOTERM_BP_FAT	GO:0009607~response to biotic stimulus	13	6.80628	0.046316	Q7Z2W4, Q9NR30, P00966, P51617, Q06787, P82094, Q06330, P11021, Q9UI12, Q00534, Q86UE4, Q15366, P04792
GOTERM_BP_FAT	GO:0006915~apoptotic process	31	16.2304	0.0465156	P31689, Q9BUL8, P82094, P09601, P23246, P09874, P62487, P78527, O95831, P05141, P08243, P14625, P51617, P07305, P11021, Q05639, O14757, Q9P0J0, P63167, P78395, Q86UE4, Q6PI26, P38646, P11802, Q9BUP3, P07237, P63244, Q9P289, Q9Y4L1, P04792, Q92598
GOTERM_BP_FAT	GO:0046394~carboxylic acid biosynthetic process	9	4.71204	0.0466257	Q9Y617, P00966, P08243, O95864, P15104, P49770, O43175, P54687, P47712
GOTERM_BP_FAT	GO:0048514~blood vessel morphogenesis	8	4.18848	0.0493636	Q13685, Q9BUL8, Q9BUP3, Q9NZI7, Q06330, Q86UE4, P09601, P04792

## Sheet: MF-upregulated
Category	Term	Count	%	P-Value	Genes
GOTERM_MF_FAT	GO:0031625~ubiquitin protein ligase binding	14	7.32984	0.00545344	Q96CS3, P31689, P46060, O75150, P60520, P38646, P10644, P30041, P05141, Q13620, P11021, O14828, Q15366, Q9NS91
GOTERM_MF_FAT	GO:0044389~ubiquitin-like protein ligase binding	14	7.32984	0.00668519	Q96CS3, P31689, P46060, O75150, P60520, P38646, P10644, P30041, P05141, Q13620, P11021, O14828, Q15366, Q9NS91
GOTERM_MF_FAT	GO:0097367~carbohydrate derivative binding	50	26.178	0.0092436	Q13685, Q9Y5M8, P31689, P36404, P15104, O43824, P78527, Q9UG63, Q6DD88, P10644, Q02224, Q9H078, P61160, P14625, P08243, Q13283, Q9NRK6, P08670, P51617, P49770, Q8NHH9, Q00534, P11021, P20340, P08240, Q00839, P06280, P17066, Q96Q11, Q05639, O14757, P10619, Q9NR30, P27824, P63092, P00966, Q9P0J0, P26639, Q4G0N4, Q9BVS4, P38646, P60842, Q6PI48, Q15126, P07814, P11802, Q9P289, Q9Y4L1, Q92598, P41091
GOTERM_MF_FAT	GO:0016864~intramolecular oxidoreductase activity, transposing S-S bonds	4	2.09424	0.0134756	P13667, Q15084, P07237, Q9BS26
GOTERM_MF_FAT	GO:0003756~protein disulfide isomerase activity	4	2.09424	0.0134756	P13667, Q15084, P07237, Q9BS26
GOTERM_MF_FAT	GO:0032555~purine ribonucleotide binding	45	23.5602	0.023902	Q9Y5M8, P31689, P36404, P15104, P78527, O43824, Q9UG63, P10644, Q6DD88, Q02224, Q9H078, P61160, P14625, P08243, Q9NRK6, Q13283, P51617, Q8NHH9, P49770, P11021, P20340, Q00534, P08240, Q00839, P17066, Q96Q11, Q05639, O14757, Q9NR30, P00966, P63092, Q9P0J0, P26639, Q4G0N4, Q9BVS4, P38646, P60842, Q6PI48, Q15126, P07814, P11802, Q9P289, Q9Y4L1, Q92598, P41091
GOTERM_MF_FAT	GO:0032553~ribonucleotide binding	45	23.5602	0.0274373	Q9Y5M8, P31689, P36404, P15104, P78527, O43824, Q9UG63, P10644, Q6DD88, Q02224, Q9H078, P61160, P14625, P08243, Q9NRK6, Q13283, P51617, Q8NHH9, P49770, P11021, P20340, Q00534, P08240, Q00839, P17066, Q96Q11, Q05639, O14757, Q9NR30, P00966, P63092, Q9P0J0, P26639, Q4G0N4, Q9BVS4, P38646, P60842, Q6PI48, Q15126, P07814, P11802, Q9P289, Q9Y4L1, Q92598, P41091
GOTERM_MF_FAT	GO:0017076~purine nucleotide binding	45	23.5602	0.0313787	Q9Y5M8, P31689, P36404, P15104, P78527, O43824, Q9UG63, P10644, Q6DD88, Q02224, Q9H078, P61160, P14625, P08243, Q9NRK6, Q13283, P51617, Q8NHH9, P49770, P11021, P20340, Q00534, P08240, Q00839, P17066, Q96Q11, Q05639, O14757, Q9NR30, P00966, P63092, Q9P0J0, P26639, Q4G0N4, Q9BVS4, P38646, P60842, Q6PI48, Q15126, P07814, P11802, Q9P289, Q9Y4L1, Q92598, P41091
GOTERM_MF_FAT	GO:0035639~purine ribonucleoside triphosphate binding	44	23.0366	0.0334582	Q9Y5M8, P31689, P36404, P15104, P78527, O43824, Q9UG63, Q6DD88, Q02224, Q9H078, P61160, P14625, P08243, Q9NRK6, Q13283, P51617, Q8NHH9, P49770, P11021, P20340, Q00534, P08240, Q00839, P17066, Q96Q11, Q05639, O14757, Q9NR30, P00966, P63092, Q9P0J0, P26639, Q4G0N4, Q9BVS4, P38646, P60842, Q6PI48, Q15126, P07814, P11802, Q9P289, Q9Y4L1, Q92598, P41091
GOTERM_MF_FAT	GO:0043021~ribonucleoprotein complex binding	9	4.71204	0.0340427	Q9Y5M8, Q06787, O60828, P11021, P08240, Q00839, O43447, O43824, Q96D46
GOTERM_MF_FAT	GO:0001883~purine nucleoside binding	44	23.0366	0.0349573	Q9Y5M8, P31689, P36404, P15104, P78527, O43824, Q9UG63, Q6DD88, Q02224, Q9H078, P61160, P14625, P08243, Q9NRK6, Q13283, P51617, Q8NHH9, P49770, P11021, P20340, Q00534, P08240, Q00839, P17066, Q96Q11, Q05639, O14757, Q9NR30, P00966, P63092, Q9P0J0, P26639, Q4G0N4, Q9BVS4, P38646, P60842, Q6PI48, Q15126, P07814, P11802, Q9P289, Q9Y4L1, Q92598, P41091
GOTERM_MF_FAT	GO:0032550~purine ribonucleoside binding	44	23.0366	0.0349573	Q9Y5M8, P31689, P36404, P15104, P78527, O43824, Q9UG63, Q6DD88, Q02224, Q9H078, P61160, P14625, P08243, Q9NRK6, Q13283, P51617, Q8NHH9, P49770, P11021, P20340, Q00534, P08240, Q00839, P17066, Q96Q11, Q05639, O14757, Q9NR30, P00966, P63092, Q9P0J0, P26639, Q4G0N4, Q9BVS4, P38646, P60842, Q6PI48, Q15126, P07814, P11802, Q9P289, Q9Y4L1, Q92598, P41091
GOTERM_MF_FAT	GO:0051082~unfolded protein binding	8	4.18848	0.037118	Q13685, P31689, P27824, P14625, P11021, Q6PI26, P17066, P38646
GOTERM_MF_FAT	GO:0032549~ribonucleoside binding	44	23.0366	0.0373041	Q9Y5M8, P31689, P36404, P15104, P78527, O43824, Q9UG63, Q6DD88, Q02224, Q9H078, P61160, P14625, P08243, Q9NRK6, Q13283, P51617, Q8NHH9, P49770, P11021, P20340, Q00534, P08240, Q00839, P17066, Q96Q11, Q05639, O14757, Q9NR30, P00966, P63092, Q9P0J0, P26639, Q4G0N4, Q9BVS4, P38646, P60842, Q6PI48, Q15126, P07814, P11802, Q9P289, Q9Y4L1, Q92598, P41091
GOTERM_MF_FAT	GO:0001882~nucleoside binding	44	23.0366	0.0397721	Q9Y5M8, P31689, P36404, P15104, P78527, O43824, Q9UG63, Q6DD88, Q02224, Q9H078, P61160, P14625, P08243, Q9NRK6, Q13283, P51617, Q8NHH9, P49770, P11021, P20340, Q00534, P08240, Q00839, P17066, Q96Q11, Q05639, O14757, Q9NR30, P00966, P63092, Q9P0J0, P26639, Q4G0N4, Q9BVS4, P38646, P60842, Q6PI48, Q15126, P07814, P11802, Q9P289, Q9Y4L1, Q92598, P41091
GOTERM_MF_FAT	GO:0003725~double-stranded RNA binding	6	3.14136	0.0405347	Q9NR30, P08195, P08670, Q06787, Q86UE4, P60842
GOTERM_MF_FAT	GO:0050750~low-density lipoprotein particle receptor binding	3	1.57068	0.0410105	P31689, P14625, Q15036
GOTERM_MF_FAT	GO:0016853~isomerase activity	9	4.71204	0.0412242	Q01581, P13667, Q15084, O60832, P11387, P07237, P49770, O43447, Q9BS26
GOTERM_MF_FAT	GO:0045502~dynein binding	4	2.09424	0.0449797	Q9NP97, P15104, Q06787, P63167
GOTERM_MF_FAT	GO:0000166~nucleotide binding	57	29.8429	0.0489878	Q9Y5M8, P31689, P36404, P15104, O95319, P23246, O43175, Q6DD88, O95831, Q9NRK6, Q13283, Q9BZI7, Q00534, Q00839, Q96Q11, Q05639, P84090, O14757, P63092, Q9P0J0, O75821, Q9P2N5, Q9BVS4, P38646, Q6PI48, P60842, P35637, Q9P289, P23368, P09874, P78527, O43824, Q9UG63, P10644, Q02224, Q9H078, P61160, P14625, P08243, P51617, Q8NHH9, P49770, P20340, P11021, P08240, P17066, Q9NR30, P00966, P26639, Q4G0N4,…
GOTERM_MF_FAT	GO:1901265~nucleoside phosphate binding	57	29.8429	0.0498749	Q9Y5M8, P31689, P36404, P15104, O95319, P23246, O43175, Q6DD88, O95831, Q9NRK6, Q13283, Q9BZI7, Q00534, Q00839, Q96Q11, Q05639, P84090, O14757, P63092, Q9P0J0, O75821, Q9P2N5, Q9BVS4, P38646, Q6PI48, P60842, P35637, Q9P289, P23368, P09874, P78527, O43824, Q9UG63, P10644, Q02224, Q9H078, P61160, P14625, P08243, P51617, Q8NHH9, P49770, P20340, P11021, P08240, P17066, Q9NR30, P00966, P26639, Q4G0N4,…

## Sheet: CC-upregulated
Category	Term	Count	%	P-Value	Genes
GOTERM_CC_FAT	GO:0034663~endoplasmic reticulum chaperone complex	5	2.6178	0.000484262	Q15084, P14625, P07237, P11021, Q9Y4L1
GOTERM_CC_FAT	GO:0043204~perikaryon	6	3.14136	0.00110087	P00966, P35637, P15104, P11387, Q06787, P63244
GOTERM_CC_FAT	GO:0005783~endoplasmic reticulum	34	17.801	0.00215365	Q9Y5M8, P31689, Q96CS3, P15104, P35606, P82094, Q96S66, P09601, Q6DD88, P13667, P14625, P29373, Q8NHH9, P11021, P20340, Q5JRA6, P08240, P37268, P10619, P27824, P00966, Q9NRP0, Q8IUR0, O15226, Q86UE4, P47712, Q6Y288, Q15084, Q9P2E9, O95864, P61923, P07237, Q9Y4L1, Q9BS26
GOTERM_CC_FAT	GO:0031012~extracellular matrix	13	6.80628	0.00324534	P05141, P27824, P14625, P08670, P07237, P07339, P11021, Q00839, P23246, P04792, P38646, P78527, P60842
GOTERM_CC_FAT	GO:0044432~endoplasmic reticulum part	26	13.6126	0.00560403	Q9Y5M8, Q96CS3, P31689, P35606, P09601, Q6DD88, P13667, P14625, Q8NHH9, P11021, P20340, P08240, Q5JRA6, P37268, P27824, Q9NRP0, Q86UE4, P47712, Q6Y288, Q15084, Q9P2E9, O95864, P61923, P07237, Q9Y4L1, Q9BS26
GOTERM_CC_FAT	GO:0005788~endoplasmic reticulum lumen	8	4.18848	0.00788437	P13667, Q15084, P27824, P14625, P07237, P11021, Q9Y4L1, Q9BS26
GOTERM_CC_FAT	GO:0005789~endoplasmic reticulum membrane	23	12.0419	0.00819919	Q9Y5M8, P31689, P27824, Q96CS3, Q9NRP0, P35606, P09601, Q86UE4, P47712, Q6DD88, Q6Y288, Q15084, P14625, Q9P2E9, O95864, P61923, Q8NHH9, P11021, P20340, P08240, Q5JRA6, P37268, Q9BS26
GOTERM_CC_FAT	GO:0005794~Golgi apparatus	28	14.6597	0.0105337	Q00587, Q8IWJ2, Q9BUL8, P35606, O75534, P82094, P60520, Q96S66, O75147, Q5JSH3, P62993, Q15036, P07305, P20340, O94766, O14828, Q5JRA6, P06280, Q8NBJ4, Q7Z2W4, P63092, Q8IUR0, P47712, O95295, P61923, Q14789, Q9P289, P31150
GOTERM_CC_FAT	GO:0042175~nuclear outer membrane-endoplasmic reticulum membrane network	23	12.0419	0.0127529	Q9Y5M8, P31689, P27824, Q96CS3, Q9NRP0, P35606, P09601, Q86UE4, P47712, Q6DD88, Q6Y288, Q15084, P14625, Q9P2E9, O95864, P61923, Q8NHH9, P11021, P20340, P08240, Q5JRA6, P37268, Q9BS26
GOTERM_CC_FAT	GO:0071682~endocytic vesicle lumen	3	1.57068	0.0198081	P14625, Q9Y4L1, Q92598
GOTERM_CC_FAT	GO:0048471~perinuclear region of cytoplasm	18	9.42408	0.0253736	P31689, P63092, Q96AX1, O75821, P46060, P09601, Q86UE4, O95831, O75147, Q5JSH3, P14625, P35637, O95295, P11802, Q06787, P63244, Q9P289, Q9H3U1
GOTERM_CC_FAT	GO:0032838~cell projection cytoplasm	5	2.6178	0.0270734	P27824, O95295, P46060, Q06787, O60828
GOTERM_CC_FAT	GO:0048770~pigment granule	8	4.18848	0.0283983	P13667, Q15084, P27824, P14625, P08195, P07237, P07339, P11021
GOTERM_CC_FAT	GO:0042470~melanosome	8	4.18848	0.0283983	P13667, Q15084, P27824, P14625, P08195, P07237, P07339, P11021
GOTERM_CC_FAT	GO:0008180~COP9 signalosome	5	2.6178	0.030862	P62993, P63167, P28289, P11021, P17066
