# Supplementary material for: UBR4/POE facilitates secretory trafficking to maintain circadian clock synchrony
Source: Nat Commun. 2022 Mar 24;13:1594. doi: 10.1038/s41467-022-29244-1 (PMC8948264; doi:10.1038/s41467-022-29244-1)
Supplement: Supplementary file 8 — Source Data [file 41467_2022_29244_MOESM8_ESM.xlsx]

## Sheet: Fig. 1d
Fig. 1d
	Control	Ubr4 cKO
	23.82	23.36
	23.55	23.8
	23.99	23.47
	23.84	23.54
	23.42	23.86
	23.58	23.61
	23.55	23.86
	23.78	23.55
	23.59	23.6
	23.36	23.54
	23.48	23.51
		23.52
		23.6

## Sheet: Fig. 1e
Fig. 1e
		Control											Ubr4 cKO
	LD	5704.75	1747.87	5469.9	6359.67	9256.99	5174.79	6228.91	2515.43	6457.81	6631.56	2744.38	1415.43	2337.98	2810.14	3404.36	3105.65	4952.75	5912.58	4994.23	2241.09	6545.53	3466.21	1695.47	2390.22
	DD	6341.07	2012.83	5211.02	6524.58	9656.02	6054	3082.75	6591.95	8559.99	2131.07	5727.3	1798.67	4500.9	3984.01	2578.16	5885.57	6061.31	6159.47	2379.91	5147.65	6886.78	2441.15	5116.76

## Sheet: Fig. 1f
Fig. 1f
		Control											Ubr4 cKO
	LD	1098.44	608.69	838.76	962.7	872.03	796.09	900.21	517.51	1172.24	1060.39	1003.78	818.88	721.26	728.31	708.81	630.79	754.6	724.54	1020.47	664.8	628.57	745.71
	DD	1494.16	626.47	1467.66	1200.48	1409.77	712.18	1285.35	840.94	1339.38	1284.37	766.32	761.19	728.03	1182.58	993.04	810.05	1105.7	1024.05	1491.09	840.59	1385.11	1542.39	659.89	1494.53

## Sheet: Fig. 1g
Fig. 1g
	Control	Ubr4 cKO
	-1.16	-1.87
	-1.14	-0.53
	-1.61	-1.28
	-0.78	-1.54
	-1.03	-1.95
	-0.92	-1.37
		-0.61

## Sheet: Fig. 1i
Fig. 1i
		Control											Ubr4 cKO
	5	24.33	24.58	25.67	25	25.08	25.83	24.33	24.75	25.17	24.33	24.33	24	24	24	24.25	24.67	24.33	24.5	24.42	24.25	24.42	24.33
	10	24.5	25.42	25.83	25.83	25.83	26.17		26	25.08	24.58	24.58	24.42	24.33	24.25	23.92	24.58	24.67	24.42	24	24.33	25	24.17
	20	24.58	25.42	25.67	26.17	25.83	26.08		25.92	25.5	24.5	24.67		24.58	25.08		25.25	24.83	24.83	24	24.5	24.92	24
	40	24.5	25.83	26	26.42	25.92	26.17	26.17	26	26.5	24.75	24.58	24.5	24.92		23.67	25.17	24.92	25.08	23.58	24.58	25.42	24.5
	80	24.67	25.83	26.25	26.42	26.25	26.25	25.92	26.17	26.58	24.83	24.58		25.58		24.75	26.08	24.5	25.17	26.08			25.67
	120		26.08	26.42	26.17	25.92	25.92	26.67	26.42					25.58		24.75	25.58	26	25.17	25.92

## Sheet: Fig. 1j
Fig. 1j
		Control											Ubr4 cKO
	5	1159.9	1811.2	1968.94	850.67	708.74	914.23	769.55	562.17	1110.89	1627.23	1835.62	704.86	1062.57	600.34	515.55	1168.8	875.17	1359.99	1099.5	1276.25	1070.65	695.56
	10	662.17	1713.26	2059.81	1003.37	974.51	1228.79	880.61	389.03	844.61	960.49	2280.18	708.91	1352.48	738.66	543.46	929.94	2126.65	1796.28	1283.02	2441.55	1064.36	550.99
	20	1261.81	1516.78	1245.17	673.8	1183.54	1173.06	925.31	387.39	657.09	1708.47		445.425	1294.71	471.79	599.99	643.36	729.59	1193	969.95		1037.15	1425.9
	40	1050.27	1167.58	1665.43	715.01	1643.8	1455.19	726.95	574.11	949.48	1787.67		680.05	1007.22	411.54	468.79	628.3	682.28	993.82	451.65	981.17	560.05	563.04
	80	1559.79	1191.8	2054.97	963.85	1779.6	2062.09	861.24	679.22	903.97	1992.28	2699.98	393.5	897.33	435.68	590.55	673.1	534.31	926	842.42	409.91	366.97	1088.48
	120	1118.61	741.35	1713.71	649.75	1001.97	1217.92	601.22	586.43				412.78	885.2	413.48	817.23	629.6	492.21	1014.8	752.98

## Sheet: Fig. 1k
Fig. 1k
		Control											Ubr4 cKO
	5	0.0124	0.0111	0.0035	0.0043	0.0052	0.0049	0.0022	0.0061	0.0037	0.0109	0.0112	0.005	0.0086	0.003	0.0023	0.0076	0.0045	0.0069	0.0072	0.005	0.0058	0.0032
	10	0.0075	0.0088	0.0038	0.0061	0.0058	0.0046	0.0012	0.0046	0.003	0.0063	0.01	0.004	0.0065	0.0027	0.0029	0.0042	0.0061	0.0067	0.0071	0.0049	0.0039	0.0027
	20	0.0057	0.0072	0.0024	0.0075	0.0057	0.0047	0.0012	0.0072	0.0029	0.0077	0.0101	0.00355	0.0061	0.0017	0.0028	0.0028	0.0042	0.004	0.0054	0.0047	0.0037	0.0052
	40	0.0039	0.0087	0.0033	0.0085	0.0068	0.0042	0.0019	0.0061	0.0033	0.0061	0.0095	0.0032	0.0039	0.0011	0.002	0.0026	0.003	0.0041	0.0017	0.0025	0.0025	0.0019
	80	0.0026	0.0041	0.0022	0.0051	0.0041	0.0028	0.0013	0.0037	0.0027	0.0063		0.001	0.0028	0.0007	0.002	0.002	0.0012	0.0031	0.0023	0.0007	0.001	0.004
	120	0.0031	0.0088	0.0029	0.0065	0.0057	0.0035	0.0026	0.0063				0.0008	0.0045	0.0012	0.0032	0.0039	0.0017	0.0036	0.0044

## Sheet: Fig. 1l
Fig. 1l
		Control											Ubr4 cKO
	5	7402.1	4207.4	1644.43	5604.25	4253.6	2401.89	734.796	3161.45	2243.05	6374.38	7773.42	1182.21	2426.05	847.558	544.445	2947.57	2028.08	2662.73	1926.79	752.547	1267.93	1234.39
	10	4179.42	2580.69	1519.56	3769.28	3261.36	1986.87	840.671	3573.63	1596.78	3416.36		923.554	1384.55	615.626	833.715	1473.06	1351.98	1647.83	1621.82	628.614	1000.39	697.309
	20	2444.89	2750.09	1087.27	3252.11	2785.07	1661.65	707.571	3422.72	1706.79	5462.2	4941.76	535.011	1202.08	337.031	585.936	1262.03	658.657	1057.51	1166.54	541.807	703.131	1030.56
	40	1274.79	2608.76	875.737	2846.79	2531.3	1645.36	641.652	3411.54	1288.84	6090.69	5407.61	349.601	990.253	250.006	134.106	979.183	347.367	1483.08	888.424	192.775	342.245	794.274
	80	790.176	2016.75	890.299	2292.38	1649.68	1250.24	558.365	3004.02	1411.46	5317.09	3833.91	49.388	834.11	226.894	311.615	677.197	108.988	1131.96	1081.43	39.8385	94.4663	1187.8
	120	637.438	2184.43	657.735	1810.59	1249.23	1067.21	466.42	2856.21				27.4632	610.811	182.021	332.56	652.988	119.292	882.733	691.091

## Sheet: Fig. 2b
Fig. 2b
	Control	Ubr4 cKO
	10	8
	4	4
	9	4
	4	2
	6	3
	6	5
	6	4
	7	3
	9	4
	10	3
	9	7
	6	5
	7	5
	6	8
	7	4
	4	6
	7	5
	4
	6
	5
	8
	9

## Sheet: Fig. 2c
Fig. 2c
	day	Control																						Ubr4 cKO
	1	3.278	0.326667	0.068667	0.668	0.013333	0.12	0.768	1.22933	1.33267	0.220667	0.862308	0.886154	0.804615	0.916154	0.515	1.045	0.185	1.3575	0.6875	0.2875	0.0325	1.188	0.195333	0.18	1.97	0.004	0.266	0.107692	0.5725	0.1	0.905385	0.2725	0.895	0.4425	2.7325	4.9875	0.5775	1.77	1.8275
	2	0.672	1.40667	1.13867	0.068	1.19667	0.73	1.822	0.170667	0.532667	0.759333	5.38769	1.47615	1.17461	0.016154	1.795	3.345	4.965	0.1875	3.1175	0.4825	1.6875	0.332	2.09533	1.27	6.27	1.576	2.564	0.277692	3.4125	1.66	2.09538	1.4375	3.895	3.1925	5.9125	6.0075	2.6575	4.42	5.1275
	3	1.072	2.22667	2.33867	1.132	2.24667	5.58	4.522	2.28067	1.64733	4.73933	6.03769	2.72615	1.95461	1.23385	3.725	4.305	6.285	1.3625	5.5175	1.0825	3.4875	3.398	5.07533	2.62	6.15	3.786	6.234	1.85769	5.2225	3.03	5.92539	2.3075	6.835	5.7225	7.3825	5.8875	4.1575	5.87	6.5975
	4	2.542	2.98667	3.93867	2.182	3.63667	6.71	5.872	3.77067	1.75733	6.27933	6.98769	4.65615	3.02461	2.30385	5.515	6.525	6.945	1.3925	6.8375	1.7325	5.3075	0.318	6.22533	4.29	6.94	5.496	6.034	2.84769	6.7225	5.13	6.55539	4.2275	6.355	6.8725	9.3525	6.2375	6.6075	6.72	6.6975
	5	3.892	5.35667	5.11867	3.702	5.81667	6.75	6.702	5.54067	2.68733	6.93933	7.03769	4.92615	4.37462	3.98385	6.825	6.575	6.815	2.5925	6.9575	3.7825	6.4875	2.952	6.97533	5.92	7.27	6.686	6.294	4.35769	7.0425	6.48	6.90538	5.6875	6.885	7.1425	9.7625	6.0975	6.8475	6.72	6.6475
	6	5.142	6.35667	6.56867	4.902	6.74667	7.03	6.872	6.77067	3.54733	7.10933	7.12769	7.08615	5.12462	4.91385	7.395	7.055	6.885	4.1925	6.8675	4.8425	6.8375	4.312	6.45533	6.1	7.94	6.696	6.044	5.15769	7.0225	7.11	6.97539	5.9275	6.665	6.6725	6.5625	6.2875	6.9775	6.8	6.9675
	7	5.922	6.92667	7.20867	5.432	6.91667	6.88	7.222	7.13067	4.94733	6.73933	7.40769	7.05615	5.39461	6.23385	7.415	7.585	6.965	5.6425	6.8675	5.9425	6.7875	3.932	6.75533	6.76	7.79	6.966	6.314	6.30769	7.4425	7.11	7.12538	6.2075	6.985	6.1725	7.7125	6.6675	7.0675	7.2	6.6975
	8	6.942	6.85667	7.35867	6.202	6.98667	7.21	7.082	7.31067	5.97733	7.05933	7.22769	6.98615	6.39461	6.50385	7.865	7.145	6.965	6.5725	6.9375	6.6025	7.2575	4.002	7.29533	7.89	7.4	6.916	6.194	6.80769	7.2725	7.05	7.24538	6.7575	6.485	6.6925	7.7525	7.0875	7.0175	6.84	7.1475
	9	7.372	7.03667	7.06867	6.982	6.99667	6.83	6.752	7.37067	6.51733	7.03933	7.13769	6.80615	6.87462	6.63385	7.345	7.155	7.035	7.1125	6.9575	6.9325	7.3375	3.502	7.47533	7.19	6.96	6.966	6.284	6.99769	7.1225	6.9	7.14539	7.2975	6.235	5.9925	7.7125	6.5875	7.1075	6.57	7.4275
	10	7.642	7.36667	7.33867	6.952	7.09667	7.73	7.282	7.37067	6.81733	7.05933	7.03769	7.23615	6.95462	6.61385	7.225	7.015	7.035	7.6625	7.0075	7.0325	7.6875	7.152	6.84533	6.94	7.12	6.936	6.264	7.14769	7.3725	7.1	7.17539	6.8675	6.545	6.6425	6.9525	7.2375	6.9775	6.67	7.6275
	11	7.852	7.62667	7.75867	7.252	7.16667	7.33	6.802	7.40067	7.81733	7.07933	7.03769	7.05615	7.17462	6.63385	7.715	6.905	7.175	7.8425	7.1575	7.0925	7.5675	6.712	6.33533	7.39	7.07	7.056	6.234	7.07769	7.0925	6.88	7.00539	6.7275	6.225	6.7425	7.2825	6.3375	7.1475	6.34	7.8275
	12	7.572	7.53667	7.63867	7.382	6.98667	7.71	6.722	7.17067	7.60733	6.93933	7.02769	6.80615	7.17462	6.61385	7.525	6.795	6.985	7.4225	7.0575	7.1325	7.5075	7.482	6.54533	6.91	7.2	6.916	6.324	7.14769	7.0925	6.96	7.05539	6.8875	7.105	6.6425	7.0625	6.3375	8.2275	6.5	8.0775
	13	7.192	7.10667	7.51867	7.042	7.16667	7.6	6.682	7.10067	7.32733	6.92933	7.07769	7.12615	7.14461	6.71385	7.825	7.145	7.635	7.5625	7.0875	7.0825	7.3175	5.562	6.51533	6.71	7.32	7.136	6.314	6.84769	7.0225	7.06	7.17539	7.2975	6.445	5.8125	7.0825	6.5075	7.0275	6.3	7.3975

[truncated: 72 more sheets: Fig. 2d, Fig. 2e, Fig. 2g, Fig. 2h, Fig. 2i, Fig. 3d, Fig. 3e, Fig. 3f, Fig. 3g, Fig. 3h, Fig. 3i, Fig. 3j, Fig. 3k, Fig. 3l, Fig. 3n, Fig. 3o, Fig. 4b, Fig. 4d, Fig. 4f, Fig. 4g …]
